# Supplementary material for: Identification and characterization of Piwi-interacting RNAs in human placentas of preeclampsia
Source: Sci Rep. 2021 Aug 3;11:15766. doi: 10.1038/s41598-021-95307-w (PMC8333249; doi:10.1038/s41598-021-95307-w)
Supplement: Supplementary file 3 — Supplementary Table 3. [file 41598_2021_95307_MOESM3_ESM.xlsx]

## Sheet: Supplementary Table 3
Supplementary Table 3. The sequence complementary correspondence information of piRNAs and mRNAs.
trim_reads	reads_len	reads_start	reads_end	reads_seq	refer	refer_align_len	refer_start	refer_end	refer_seq	strand	mismatch_num	align	transcript_id	gene_id	gene_name
uniq_5	27	1	27	TTTGATCCTGTGTAGATTCTTTTTACT	16	27	33660377	33660403	TTTGATCCTGTGTAGATTCTTTTTACT	+	0	mmmmmmmmmmmmmmmmmmmmmmmmmmm	--	--	--
uniq_31	31	1	31	CAGGTGTTTTTCTCTGACCTTCTGATTCATC	12	31	15696666	15696696	GATGAATCAGAAGGTCAGAGAAAAACACCTG	-	0	mmmmmmmmmmmmmmmmmmmmmmmmmmmmmmm	--	ENSG00000151491	EPS8
uniq_39	26	1	26	CAGACAGACAGACAGACAGACAGACA	22	26	33816709	33816734	CAGACAGACAGACAGACAGACAGACA	+	0	mmmmmmmmmmmmmmmmmmmmmmmmmm	--	--	--
uniq_26	32	1	32	TGGTCACTGTAGTCAACTGCACTGTATAATTT	3	32	181969959	181969990	AAATTATACAGTGCAGTTGACTACAGTGACCA	-	0	mmmmmmmmmmmmmmmmmmmmmmmmmmmmmmmm	--	--	--
uniq_35	25	1	25	ACAGACAGACAGACAGACAGACAGA	12	25	86700153	86700177	ACAGACAGACAGACAGACAGACAGA	+	0	mmmmmmmmmmmmmmmmmmmmmmmmm	--	--	--
uniq_54	29	1	29	CTTTATAACTGGTCATCTGAAATACTGTG	2	29	88052637	88052665	CACAGTATTTCAGATGACCAGTTATAAAG	-	0	mmmmmmmmmmmmmmmmmmmmmmmmmmmmm	--	ENSG00000172086	KRCC1
uniq_49	26	1	26	AATCACAGAAGAATTTCAAAAAGAGC	10	26	118230825	118230850	AATCACAGAAGAATTTCAAAAAGAGC	+	0	mmmmmmmmmmmmmmmmmmmmmmmmmm	--	--	--
uniq_52	31	1	31	GCTCACATGATTATGGAGGCTGAGAAGTCCC	12	31	28825692	28825722	GCTCACATGATTATGGAGGCTGAGAAGTCCC	+	0	mmmmmmmmmmmmmmmmmmmmmmmmmmmmmmm	--	--	--
uniq_55	27	1	27	GTTGTGTGTGTGTGTGTGTGTGTGTGT	2	27	167651235	167651261	GTTGTGTGTGTGTGTGTGTGTGTGTGT	+	0	mmmmmmmmmmmmmmmmmmmmmmmmmmm	--	--	--
uniq_57	27	1	27	ATGGAATGCCAGTGCAGACAAATGATG	2	27	236096536	236096562	ATGGAATGCCAGTGCAGACAAATGATG	+	0	mmmmmmmmmmmmmmmmmmmmmmmmmmm	--	ENSG00000157985	AGAP1
uniq_60	29	1	29	TCAGCCTGACTGGATTATGGAATACCTGG	5	29	131767028	131767056	CCAGGTATTCCATAATCCAGTCAGGCTGA	-	0	mmmmmmmmmmmmmmmmmmmmmmmmmmmmm	--	ENSG00000273217	AC008695.1
uniq_60	29	1	29	TCAGCCTGACTGGATTATGGAATACCTGG	5	29	131767028	131767056	CCAGGTATTCCATAATCCAGTCAGGCTGA	-	0	mmmmmmmmmmmmmmmmmmmmmmmmmmmmm	--	ENSG00000217128	FNIP1
uniq_40	30	1	30	TTGGTTCTGTTTCTCTGGAGAATTTTGACC	10	30	126251412	126251441	GGTCAAAATTCTCCAGAGAAACAGAACCAA	-	0	mmmmmmmmmmmmmmmmmmmmmmmmmmmmmm	--	ENSG00000148848	ADAM12
uniq_67	26	1	26	TGTTTCTCTGGAGAATTTTGACCAAG	10	26	126251409	126251434	CTTGGTCAAAATTCTCCAGAGAAACA	-	0	mmmmmmmmmmmmmmmmmmmmmmmmmm	--	ENSG00000148848	ADAM12
uniq_61	27	1	27	ACTTCAGGGACTGAAGACTTCAGACTG	10	27	126337267	126337293	CAGTCTGAAGTCTTCAGTCCCTGAAGT	-	0	mmmmmmmmmmmmmmmmmmmmmmmmmmm	--	ENSG00000148848	ADAM12
uniq_69	29	1	29	ACAGACAGACAGACAGACAGACAGACAGA	8	29	14375114	14375142	ACAGACAGACAGACAGACAGACAGACAGA	+	0	mmmmmmmmmmmmmmmmmmmmmmmmmmmmm	--	--	--
uniq_70	26	1	26	TGCTGGATGCTTCCTGCCCTTGAACA	2	26	8047596	8047621	TGCTGGATGCTTCCTGCCCTTGAACA	+	0	mmmmmmmmmmmmmmmmmmmmmmmmmm	--	--	--
uniq_65	26	1	26	TTTCTCTGGAGAACCCTGACTAATGC	9	26	28438646	28438671	TTTCTCTGGAGAACCCTGACTAATGC	+	0	mmmmmmmmmmmmmmmmmmmmmmmmmm	--	--	--
uniq_73	25	1	25	CTGAATGTTGAAATCCTGAAAGATG	2	25	88053002	88053026	CATCTTTCAGGATTTCAACATTCAG	-	0	mmmmmmmmmmmmmmmmmmmmmmmmm	--	ENSG00000172086	KRCC1
uniq_74	26	1	26	GCTCTTTAGGTGACTGTCTATGCATC	6	26	147791340	147791365	GCTCTTTAGGTGACTGTCTATGCATC	+	0	mmmmmmmmmmmmmmmmmmmmmmmmmm	--	ENSG00000227681	AL033504.1
uniq_76	32	1	32	ATCAGACTTCAGGGACTGAAGACTTCAGACTG	10	32	126337267	126337298	CAGTCTGAAGTCTTCAGTCCCTGAAGTCTGAT	-	0	mmmmmmmmmmmmmmmmmmmmmmmmmmmmmmmm	--	ENSG00000148848	ADAM12
uniq_87	27	1	27	TAACTGTGCTAGAAAGAACTAAAATAA	14	27	80544735	80544761	TTATTTTAGTTCTTTCTAGCACAGTTA	-	0	mmmmmmmmmmmmmmmmmmmmmmmmmmm	--	ENSG00000100629	CEP128
uniq_83	29	1	29	CTTTGATGCTGAAGCAAATCTGACTGACT	3	29	122850044	122850072	CTTTGATGCTGAAGCAAATCTGACTGACT	+	0	mmmmmmmmmmmmmmmmmmmmmmmmmmmmm	--	ENSG00000138463	SLC49A4
uniq_80	30	1	30	TCTGTTTCTCTGGAGAACCCTGACTAATGC	1	30	48562062	48562091	TCTGTTTCTCTGGAGAACCCTGACTAATGC	+	0	mmmmmmmmmmmmmmmmmmmmmmmmmmmmmm	--	--	--
uniq_92	29	1	29	TGTGTGAGAAATCAGACTTTGGCAATAAC	19	29	11937923	11937951	TGTGTGAGAAATCAGACTTTGGCAATAAC	+	0	mmmmmmmmmmmmmmmmmmmmmmmmmmmmm	--	ENSG00000267179	AC008770.2
uniq_92	29	1	29	TGTGTGAGAAATCAGACTTTGGCAATAAC	19	29	11937923	11937951	TGTGTGAGAAATCAGACTTTGGCAATAAC	+	0	mmmmmmmmmmmmmmmmmmmmmmmmmmmmm	--	ENSG00000196757	ZNF700
uniq_89	27	1	27	TGGTAAACTATCTGGATGATGAAATGT	6	27	37984084	37984110	TGGTAAACTATCTGGATGATGAAATGT	+	0	mmmmmmmmmmmmmmmmmmmmmmmmmmm	--	ENSG00000156639	ZFAND3
uniq_81	27	1	27	TAATTGTGAAATGTCTTTGGTCAGTTT	8	27	30608096	30608122	AAACTGACCAAAGACATTTCACAATTA	-	0	mmmmmmmmmmmmmmmmmmmmmmmmmmm	--	ENSG00000197265	GTF2E2
uniq_109	27	1	27	ACTTTTCACCCAGAATGATGACAGATG	3	27	179215763	179215789	ACTTTTCACCCAGAATGATGACAGATG	+	0	mmmmmmmmmmmmmmmmmmmmmmmmmmm	--	ENSG00000121879	PIK3CA
uniq_94	30	1	30	TGGAAAATGTAGTAAGAATTTAAATGTAGC	5	30	87359805	87359834	TGGAAAATGTAGTAAGAATTTAAATGTAGC	+	0	mmmmmmmmmmmmmmmmmmmmmmmmmmmmmm	--	ENSG00000145715	RASA1
uniq_103	30	1	30	TGCAATTTTGTGAATTTTGAAAATCAGACC	10	30	34578364	34578393	GGTCTGATTTTCAAAATTCACAAAATTGCA	-	0	mmmmmmmmmmmmmmmmmmmmmmmmmmmmmm	--	ENSG00000148498	PARD3
uniq_90	28	1	28	TGTGTGTGTGTGTGTGTGTGTGTGTGTT	7	28	32047066	32047093	TGTGTGTGTGTGTGTGTGTGTGTGTGTT	+	0	mmmmmmmmmmmmmmmmmmmmmmmmmmmm	--	--	--
uniq_122	28	1	28	AGTGCTGTTGCTCTGGGCCATCTGCCAA	2	28	161170345	161170372	AGTGCTGTTGCTCTGGGCCATCTGCCAA	+	0	mmmmmmmmmmmmmmmmmmmmmmmmmmmm	--	ENSG00000136560	TANK
uniq_142	29	1	29	AGATGTGATTTCGGACTGTGAATTTTAAA	17	29	16077807	16077835	TTTAAAATTCACAGTCCGAAATCACATCT	-	0	mmmmmmmmmmmmmmmmmmmmmmmmmmmmm	--	ENSG00000141027	NCOR1
uniq_140	26	1	26	ACTGGCTCAGCTTACACAATTCTGAC	X	26	6547057	6547082	ACTGGCTCAGCTTACACAATTCTGAC	+	0	mmmmmmmmmmmmmmmmmmmmmmmmmm	--	--	--
uniq_151	26	1	26	GAACAGTGACTCTGGAGTAACAAGGC	9	26	116167671	116167696	GAACAGTGACTCTGGAGTAACAAGGC	+	0	mmmmmmmmmmmmmmmmmmmmmmmmmm	--	ENSG00000182752	PAPPA
uniq_150	29	1	29	AATTCTGTTACCCATCTGATTAATTAGTC	9	29	33310222	33310250	AATTCTGTTACCCATCTGATTAATTAGTC	+	0	mmmmmmmmmmmmmmmmmmmmmmmmmmmmm	--	ENSG00000086102	NFX1
uniq_167	28	1	28	TCTTTTGGGAGACTATGTGCTCATTGAC	11	28	94875495	94875522	TCTTTTGGGAGACTATGTGCTCATTGAC	+	0	mmmmmmmmmmmmmmmmmmmmmmmmmmmm	ENST00000317829,ENST00000433060	ENSG00000166025,ENSG00000166025	AMOTL1,AMOTL1
uniq_163	27	1	27	CTGGTGAATATAAATGATGATTGAACT	7	27	116507904	116507930	CTGGTGAATATAAATGATGATTGAACT	+	0	mmmmmmmmmmmmmmmmmmmmmmmmmmm	ENST00000222693	ENSG00000105971	CAV2
uniq_152	29	1	29	AACCAGTTGAGATATCTGTGGTGTTGGCT	11	29	22234169	22234197	AACCAGTTGAGATATCTGTGGTGTTGGCT	+	0	mmmmmmmmmmmmmmmmmmmmmmmmmmmmm	--	ENSG00000171714	ANO5
uniq_170	27	1	27	CTTCTTGGTCTAACCACTGAGCTGGTT	7	27	102406318	102406344	CTTCTTGGTCTAACCACTGAGCTGGTT	+	0	mmmmmmmmmmmmmmmmmmmmmmmmmmm	--	ENSG00000128563	PRKRIP1
uniq_160	31	1	31	GTTGCTAAATCAGGATTGTAAGATAAATGCC	4	31	123043710	123043740	GTTGCTAAATCAGGATTGTAAGATAAATGCC	+	0	mmmmmmmmmmmmmmmmmmmmmmmmmmmmmmm	--	ENSG00000145375	SPATA5
uniq_171	31	1	31	TGATTGTGCTTTGTCTTCAGGATCATACTGG	2	31	167520679	167520709	TGATTGTGCTTTGTCTTCAGGATCATACTGG	+	0	mmmmmmmmmmmmmmmmmmmmmmmmmmmmmmm	--	ENSG00000228222	AC073050.1
uniq_173	27	1	27	ATCTGTGCTTCGGGATTCAGCGAACTC	17	27	67398298	67398324	ATCTGTGCTTCGGGATTCAGCGAACTC	+	0	mmmmmmmmmmmmmmmmmmmmmmmmmmm	--	ENSG00000154217	PITPNC1
uniq_192	25	1	25	TGTGTGTGTGTGTGTGTGTGTGTGC	4	25	119674296	119674320	TGTGTGTGTGTGTGTGTGTGTGTGC	+	0	mmmmmmmmmmmmmmmmmmmmmmmmm	--	--	--
uniq_180	32	1	32	ATCTGATCCACTACAGTTTTCTGAATCCTGGT	3	32	14945539	14945570	ACCAGGATTCAGAAAACTGTAGTGGATCAGAT	-	0	mmmmmmmmmmmmmmmmmmmmmmmmmmmmmmmm	ENST00000661022,ENST00000426200,ENST00000655923,ENST00000424349,ENST00000440079,ENST00000417835,ENST00000665449,ENST00000665738	ENSG00000225733,ENSG00000225733,ENSG00000225733,ENSG00000225733,ENSG00000225733,ENSG00000225733,ENSG00000225733,ENSG00000225733	FGD5-AS1,FGD5-AS1,FGD5-AS1,FGD5-AS1,FGD5-AS1,FGD5-AS1,FGD5-AS1,FGD5-AS1
uniq_181	26	1	26	ATTTTTCAGTCAGAATTGTGTAAGCC	11	26	13132248	13132273	ATTTTTCAGTCAGAATTGTGTAAGCC	+	0	mmmmmmmmmmmmmmmmmmmmmmmmmm	--	--	--
uniq_193	26	1	26	CACCCAGATCAGCTGCAGACAAGAAC	2	26	87257460	87257485	CACCCAGATCAGCTGCAGACAAGAAC	+	0	mmmmmmmmmmmmmmmmmmmmmmmmmm	--	--	--
uniq_172	27	1	27	ATTGCTGTGCTGCCTCCTTTCCTGAAA	3	27	62116296	62116322	ATTGCTGTGCTGCCTCCTTTCCTGAAA	+	0	mmmmmmmmmmmmmmmmmmmmmmmmmmm	--	ENSG00000144724	PTPRG
uniq_199	29	1	29	TCAGTCCAACCACTGAGCTGCTCCTCATC	6	29	20831643	20831671	TCAGTCCAACCACTGAGCTGCTCCTCATC	+	0	mmmmmmmmmmmmmmmmmmmmmmmmmmmmm	--	ENSG00000145996	CDKAL1
uniq_196	27	1	27	TGTAAGCTGAACCAATTGAGATGTCTG	12	27	8190694	8190720	TGTAAGCTGAACCAATTGAGATGTCTG	+	0	mmmmmmmmmmmmmmmmmmmmmmmmmmm	--	ENSG00000226711	FAM66C
uniq_201	26	1	26	TCATTTGTGTGGATTTGCTCTGATGT	1	26	203170066	203170091	TCATTTGTGTGGATTTGCTCTGATGT	+	0	mmmmmmmmmmmmmmmmmmmmmmmmmm	--	--	--
uniq_204	26	1	26	ATTTTTCAGTCAGAATTGTGTAAGCT	6	26	79156135	79156160	ATTTTTCAGTCAGAATTGTGTAAGCT	+	0	mmmmmmmmmmmmmmmmmmmmmmmmmm	--	--	--
uniq_210	27	1	27	AGTTGTCAGATGCTTGAAGTGGTACCT	3	27	9459100	9459126	AGTTGTCAGATGCTTGAAGTGGTACCT	+	0	mmmmmmmmmmmmmmmmmmmmmmmmmmm	--	ENSG00000168137	SETD5
uniq_208	27	1	27	ATTTGTGAACTTCTGATTTCTTTGGGG	10	27	5279959	5279985	CCCCAAAGAAATCAGAAGTTCACAAAT	-	0	mmmmmmmmmmmmmmmmmmmmmmmmmmm	--	ENSG00000215267	AKR1C7P
uniq_214	25	1	25	TCCAATGATGTCAACCTTGCTGAGA	11	25	103482641	103482665	TCTCAGCAAGGTTGACATCATTGGA	-	0	mmmmmmmmmmmmmmmmmmmmmmmmm	--	--	--
uniq_220	26	1	26	TTTGAAACTGTCAAATGTAATTTGGA	10	26	60876516	60876541	TCCAAATTACATTTGACAGTTTCAAA	-	0	mmmmmmmmmmmmmmmmmmmmmmmmmm	--	ENSG00000072422	RHOBTB1
uniq_215	32	1	32	TGCAATCTCATTCAAAGCAGTTACCTTGGAAG	22	32	35281835	35281866	TGCAATCTCATTCAAAGCAGTTACCTTGGAAG	+	0	mmmmmmmmmmmmmmmmmmmmmmmmmmmmmmmm	--	ENSG00000100281	HMGXB4
uniq_218	27	1	27	TCTGGAGGGCCAAAGAACGATAACATC	8	27	96200265	96200291	TCTGGAGGGCCAAAGAACGATAACATC	+	0	mmmmmmmmmmmmmmmmmmmmmmmmmmm	--	--	--
uniq_221	27	1	27	CTTCTCAGATGTGATGGTTTTACTGGA	1	27	81153350	81153376	TCCAGTAAAACCATCACATCTGAGAAG	-	0	mmmmmmmmmmmmmmmmmmmmmmmmmmm	--	--	--
uniq_229	26	1	26	TTGGTTGGTTGGTTGGTTGGTTGGTT	22	26	37773201	37773226	TTGGTTGGTTGGTTGGTTGGTTGGTT	+	0	mmmmmmmmmmmmmmmmmmmmmmmmmm	--	ENSG00000100106	TRIOBP
uniq_228	32	1	32	TAACCTTGCTGGGACACAGCCTCCCTACTGTA	17	32	79038717	79038748	TAACCTTGCTGGGACACAGCCTCCCTACTGTA	+	0	mmmmmmmmmmmmmmmmmmmmmmmmmmmmmmmm	--	ENSG00000173918	C1QTNF1
uniq_219	26	1	26	CTGTGCAATTATTTGAGCCCTGATGC	5	26	59166894	59166919	GCATCAGGGCTCAAATAATTGCACAG	-	0	mmmmmmmmmmmmmmmmmmmmmmmmmm	--	ENSG00000113448	PDE4D
uniq_235	26	1	26	TCAGAAGTAGAAATGCTGCACACACT	4	26	185366602	185366627	TCAGAAGTAGAAATGCTGCACACACT	+	0	mmmmmmmmmmmmmmmmmmmmmmmmmm	--	ENSG00000109762	SNX25
uniq_252	27	1	27	CAAACTCTGTGATACTCAAATGCTATG	13	27	51409005	51409031	CATAGCATTTGAGTATCACAGAGTTTG	-	0	mmmmmmmmmmmmmmmmmmmmmmmmmmm	--	ENSG00000102786	INTS6
uniq_249	27	1	27	ACACAGCACTTTGAATGATGTAAGATG	10	27	113378745	113378771	ACACAGCACTTTGAATGATGTAAGATG	+	0	mmmmmmmmmmmmmmmmmmmmmmmmmmm	--	--	--
uniq_270	27	1	27	TAATGATTCGATGATGTAAGTGAAATT	17	27	52689529	52689555	AATTTCACTTACATCATCGAATCATTA	-	0	mmmmmmmmmmmmmmmmmmmmmmmmmmm	--	--	--
uniq_254	27	1	27	AAGTGAAGAGAATGGACAGCTGTTACC	2	27	171205726	171205752	GGTAACAGCTGTCCATTCTCTTCACTT	-	0	mmmmmmmmmmmmmmmmmmmmmmmmmmm	--	ENSG00000198586	TLK1
uniq_282	27	1	27	TGAGAAGTGATTCAGGAACGTTGGCCT	14	27	52794165	52794191	TGAGAAGTGATTCAGGAACGTTGGCCT	+	0	mmmmmmmmmmmmmmmmmmmmmmmmmmm	--	ENSG00000285664	AL139317.5
uniq_256	27	1	27	AATCATGTGCTTTACGTGTCTTCTGAA	10	27	126181999	126182025	TTCAGAAGACACGTAAAGCACATGATT	-	0	mmmmmmmmmmmmmmmmmmmmmmmmmmm	--	ENSG00000148848	ADAM12
uniq_280	27	1	27	ACTTGGCCAGAATACGACTGCATGGCA	5	27	142907025	142907051	ACTTGGCCAGAATACGACTGCATGGCA	+	0	mmmmmmmmmmmmmmmmmmmmmmmmmmm	--	ENSG00000145819	ARHGAP26
uniq_278	29	1	29	AAGGCCTGATCTTCTGACTGTCAACAGCT	10	29	126181790	126181818	AGCTGTTGACAGTCAGAAGATCAGGCCTT	-	0	mmmmmmmmmmmmmmmmmmmmmmmmmmmmm	--	ENSG00000148848	ADAM12
uniq_283	25	1	25	TGCACTGTTATGTACTATCAAGAAA	2	25	46831095	46831119	TGCACTGTTATGTACTATCAAGAAA	+	0	mmmmmmmmmmmmmmmmmmmmmmmmm	--	ENSG00000239332	LINC01119
uniq_291	27	1	27	TGTGTGTGTGTGTGTTTGTGTGTGTGT	3	27	96150105	96150131	TGTGTGTGTGTGTGTTTGTGTGTGTGT	+	0	mmmmmmmmmmmmmmmmmmmmmmmmmmm	--	--	--
uniq_286	29	1	29	GCAGAATGAGTGTCAATGGCTTGTAGGAA	10	29	7933985	7934013	GCAGAATGAGTGTCAATGGCTTGTAGGAA	+	0	mmmmmmmmmmmmmmmmmmmmmmmmmmmmm	--	ENSG00000165632	TAF3
uniq_292	27	1	27	TCTGTGTGACTAATTCATTTCTTGTGA	10	27	63456602	63456628	TCACAAGAAATGAATTAGTCACACAGA	-	0	mmmmmmmmmmmmmmmmmmmmmmmmmmm	--	ENSG00000171988	JMJD1C
uniq_295	27	1	27	TGCCTCTCTCGTGTCTGTGATATATCG	4	27	24557849	24557875	CGATATATCACAGACACGAGAGAGGCA	-	0	mmmmmmmmmmmmmmmmmmmmmmmmmmm	--	ENSG00000109606	DHX15
uniq_284	31	1	31	CGGCTATTGGTCGGTCCAGAAGGACTGCTGC	10	31	126181821	126181851	GCAGCAGTCCTTCTGGACCGACCAATAGCCG	-	0	mmmmmmmmmmmmmmmmmmmmmmmmmmmmmmm	--	ENSG00000148848	ADAM12
uniq_293	31	1	31	TGACTCAGACTCTAATGAGGACAAAGACAGA	10	31	126258244	126258274	TCTGTCTTTGTCCTCATTAGAGTCTGAGTCA	-	0	mmmmmmmmmmmmmmmmmmmmmmmmmmmmmmm	--	ENSG00000148848	ADAM12
uniq_299	30	1	30	TGTTTTGGGTTCCTGATCTTCATCTGTGTC	1	30	149188431	149188460	TGTTTTGGGTTCCTGATCTTCATCTGTGTC	+	0	mmmmmmmmmmmmmmmmmmmmmmmmmmmmmm	--	ENSG00000274265	AC245297.3
uniq_301	26	1	26	CTCAGACTCTAATGAGGACAAAGACA	10	26	126258246	126258271	TGTCTTTGTCCTCATTAGAGTCTGAG	-	0	mmmmmmmmmmmmmmmmmmmmmmmmmm	--	ENSG00000148848	ADAM12
uniq_303	26	1	26	AATGATGACTTACAGTAGCACTAGTA	2	26	61295755	61295780	TACTAGTGCTACTGTAAGTCATCATT	-	0	mmmmmmmmmmmmmmmmmmmmmmmmmm	--	ENSG00000115464	USP34
uniq_306	31	1	31	GTGTTTGTGTGTGTGTGTGTGTGTGTGTGTG	4	31	111807183	111807213	GTGTTTGTGTGTGTGTGTGTGTGTGTGTGTG	+	0	mmmmmmmmmmmmmmmmmmmmmmmmmmmmmmm	--	ENSG00000250855	AC139718.2
uniq_331	26	1	26	TGTGTTCTGACTGTTCCAATAAATGG	6	26	78934138	78934163	CCATTTATTGGAACAGTCAGAACACA	-	0	mmmmmmmmmmmmmmmmmmmmmmmmmm	--	--	--
uniq_310	27	1	27	ATCTGTTATGTCTGAAGGAACTCTTTT	3	27	158488230	158488256	ATCTGTTATGTCTGAAGGAACTCTTTT	+	0	mmmmmmmmmmmmmmmmmmmmmmmmmmm	--	ENSG00000174891	RSRC1
uniq_327	26	1	26	TTGTAAGATATGAGAGTGCAGAAAGC	10	26	126258200	126258225	GCTTTCTGCACTCTCATATCTTACAA	-	0	mmmmmmmmmmmmmmmmmmmmmmmmmm	--	ENSG00000148848	ADAM12
uniq_320	28	1	28	TGAAGAACATTGGTGATGCTGCATTTCT	11	28	9163856	9163883	AGAAATGCAGCATCACCAATGTTCTTCA	-	0	mmmmmmmmmmmmmmmmmmmmmmmmmmmm	--	ENSG00000184014	DENND5A
uniq_335	26	1	26	AGAAATGATGTGACTGGTCACTGATC	11	26	114475943	114475968	AGAAATGATGTGACTGGTCACTGATC	+	0	mmmmmmmmmmmmmmmmmmmmmmmmmm	--	--	--
uniq_348	28	1	28	TCCATGCTGTAGGTGCTGCCTGCCCCTT	5	28	143372401	143372428	AAGGGGCAGGCAGCACCTACAGCATGGA	-	0	mmmmmmmmmmmmmmmmmmmmmmmmmmmm	--	ENSG00000113580	NR3C1
uniq_364	26	1	26	TGGAACTTGTGTGGCTCTTCTGAAGA	10	26	11537050	11537075	TCTTCAGAAGAGCCACACAAGTTCCA	-	0	mmmmmmmmmmmmmmmmmmmmmmmmmm	--	ENSG00000148429	USP6NL
uniq_349	27	1	27	GCTGACTCTGTGTAGGCCTAGGATAAT	16	27	25050107	25050133	GCTGACTCTGTGTAGGCCTAGGATAAT	+	0	mmmmmmmmmmmmmmmmmmmmmmmmmmm	--	ENSG00000262587	AC133552.2
uniq_357	31	1	31	GTTGAATCTGAAGATGTGGACCTGCTGATGA	17	31	31035503	31035533	GTTGAATCTGAAGATGTGGACCTGCTGATGA	+	0	mmmmmmmmmmmmmmmmmmmmmmmmmmmmmmm	--	ENSG00000266865	AC138207.8
uniq_368	27	1	27	CAAAATCTGCAGATGCTCAAGTCCCTG	1	27	206209745	206209771	CAAAATCTGCAGATGCTCAAGTCCCTG	+	0	mmmmmmmmmmmmmmmmmmmmmmmmmmm	--	ENSG00000266028	SRGAP2
uniq_391	29	1	29	TGGTCTTGGTGTCTCAAGGGTGGCAGAGG	2	29	241100349	241100377	CCTCTGCCACCCTTGAGACACCAAGACCA	-	0	mmmmmmmmmmmmmmmmmmmmmmmmmmmmm	--	ENSG00000122085	MTERF4
uniq_383	31	1	31	ATTGTCTCCTGGATTTACTGTGCTCTGAAGA	2	31	20221429	20221459	TCTTCAGAGCACAGTAAATCCAGGAGACAAT	-	0	mmmmmmmmmmmmmmmmmmmmmmmmmmmmmmm	--	ENSG00000115884	SDC1
uniq_396	27	1	27	GCCAAGAAATGTGTGTGATTTGCTTTA	8	27	39972983	39973009	GCCAAGAAATGTGTGTGATTTGCTTTA	+	0	mmmmmmmmmmmmmmmmmmmmmmmmmmm	--	ENSG00000188676	IDO2
uniq_399	28	1	28	ATCTCAAATCTGAAATACTCCTGATTAA	11	28	43402719	43402746	ATCTCAAATCTGAAATACTCCTGATTAA	+	0	mmmmmmmmmmmmmmmmmmmmmmmmmmmm	--	ENSG00000052841	TTC17
uniq_401	26	1	26	CTCTGCTTCTTGGGAGCACTTCCAGC	6	26	165341707	165341732	CTCTGCTTCTTGGGAGCACTTCCAGC	+	0	mmmmmmmmmmmmmmmmmmmmmmmmmm	--	--	--
uniq_398	26	1	26	AGTTGTGTGCCTGTGACCTAGCTCTC	11	26	12305609	12305634	AGTTGTGTGCCTGTGACCTAGCTCTC	+	0	mmmmmmmmmmmmmmmmmmmmmmmmmm	--	ENSG00000133816	MICAL2
uniq_398	26	1	26	AGTTGTGTGCCTGTGACCTAGCTCTC	11	26	12305609	12305634	AGTTGTGTGCCTGTGACCTAGCTCTC	+	0	mmmmmmmmmmmmmmmmmmmmmmmmmm	--	ENSG00000254983	AC025300.1
uniq_393	30	1	30	AAGACAGTGATGTTGGTGACCCTGACCCTG	15	30	39653993	39654022	CAGGGTCAGGGTCACCAACATCACTGTCTT	-	0	mmmmmmmmmmmmmmmmmmmmmmmmmmmmmm	--	ENSG00000150667	FSIP1
uniq_409	26	1	26	AAATATCCTGTTGTGCTGTGTGTTCA	10	26	74913458	74913483	AAATATCCTGTTGTGCTGTGTGTTCA	+	0	mmmmmmmmmmmmmmmmmmmmmmmmmm	--	ENSG00000156650	KAT6B
uniq_412	26	1	26	TGGAGAACCTGAGGATTGGGAGGACC	9	26	94939928	94939953	TGGAGAACCTGAGGATTGGGAGGACC	+	0	mmmmmmmmmmmmmmmmmmmmmmmmmm	--	ENSG00000148120	AOPEP
uniq_413	28	1	28	CAAAACCTGCAATACCTCTGTGGAATGC	8	28	15481540	15481567	GCATTCCACAGAGGTATTGCAGGTTTTG	-	0	mmmmmmmmmmmmmmmmmmmmmmmmmmmm	--	--	--
uniq_418	29	1	29	TGAAACCACAGATAGTATGTAACCCTGTA	2	29	188315667	188315695	TGAAACCACAGATAGTATGTAACCCTGTA	+	0	mmmmmmmmmmmmmmmmmmmmmmmmmmmmm	--	ENSG00000144366	GULP1
uniq_423	27	1	27	TCTGATCTTTGACAAACCTGACAAAAA	8	27	106884591	106884617	TCTGATCTTTGACAAACCTGACAAAAA	+	0	mmmmmmmmmmmmmmmmmmmmmmmmmmm	--	--	--
uniq_424	26	1	26	CTTAATGATGAGAATATGTTCTGAGA	19	26	40296078	40296103	CTTAATGATGAGAATATGTTCTGAGA	+	0	mmmmmmmmmmmmmmmmmmmmmmmmmm	--	--	--
uniq_402	26	1	26	TTTTTGGACTGTGGTTGACCTAGAGT	2	26	180991920	180991945	TTTTTGGACTGTGGTTGACCTAGAGT	+	0	mmmmmmmmmmmmmmmmmmmmmmmmmm	--	ENSG00000170035	UBE2E3
uniq_437	27	1	27	TGGGCTTCCGTATTCTCTGAGACACAA	3	27	98752916	98752942	TGGGCTTCCGTATTCTCTGAGACACAA	+	0	mmmmmmmmmmmmmmmmmmmmmmmmmmm	--	ENSG00000064225	ST3GAL6
uniq_425	25	1	25	CTGCAGTTGACAGCAGATAACTGAA	3	25	37834742	37834766	TTCAGTTATCTGCTGTCAACTGCAG	-	0	mmmmmmmmmmmmmmmmmmmmmmmmm	ENST00000626336,ENST00000594579,ENST00000663634,ENST00000653285,ENST00000655095,ENST00000660790,ENST00000420870,ENST00000670835,ENST00000438136,ENST00000450990,ENST00000657484,ENST00000660349,ENST00000445429,ENST00000457661,ENST00000614028,ENST00000630010,ENST00000630986,ENST00000430620,ENST00000429532,ENST00000630589,ENST00000366441	ENSG00000235257,ENSG00000235257,ENSG00000235257,ENSG00000235257,ENSG00000235257,ENSG00000235257,ENSG00000235257,ENSG00000235257,ENSG00000235257,ENSG00000235257,ENSG00000235257,ENSG00000235257,ENSG00000235257,ENSG00000235257,ENSG00000235257,ENSG00000235257,ENSG00000235257,ENSG00000235257,ENSG00000235257,ENSG00000235257,ENSG00000235257	ITGA9-AS1,ITGA9-AS1,ITGA9-AS1,ITGA9-AS1,ITGA9-AS1,ITGA9-AS1,ITGA9-AS1,ITGA9-AS1,ITGA9-AS1,ITGA9-AS1,ITGA9-AS1,ITGA9-AS1,ITGA9-AS1,ITGA9-AS1,ITGA9-AS1,ITGA9-AS1,ITGA9-AS1,ITGA9-AS1,ITGA9-AS1,ITGA9-AS1,ITGA9-AS1
uniq_431	27	1	27	CATTTCTCTTGACTGTGAATGACACCA	9	27	111537964	111537990	CATTTCTCTTGACTGTGAATGACACCA	+	0	mmmmmmmmmmmmmmmmmmmmmmmmmmm	--	ENSG00000173258	ZNF483
uniq_438	26	1	26	CAGATTGAAAGTTTGTGGCAACCCCG	8	26	124543470	124543495	CAGATTGAAAGTTTGTGGCAACCCCG	+	0	mmmmmmmmmmmmmmmmmmmmmmmmmm	--	ENSG00000147684	NDUFB9
uniq_428	27	1	27	TGTCAGCTGTTGCTTCTCTCTGCTATC	3	27	56838640	56838666	GATAGCAGAGAGAAGCAACAGCTGACA	-	0	mmmmmmmmmmmmmmmmmmmmmmmmmmm	--	ENSG00000163947	ARHGEF3
uniq_439	27	1	27	GGTTGAATCCACTGATGTGGAACTCAC	9	27	35742887	35742913	GTGAGTTCCACATCAGTGGATTCAACC	-	0	mmmmmmmmmmmmmmmmmmmmmmmmmmm	--	ENSG00000070610	GBA2
uniq_457	30	1	30	TGAATACCTGAAATCTGAAATTCTTCAATG	14	30	35568258	35568287	CATTGAAGAATTTCAGATTTCAGGTATTCA	-	0	mmmmmmmmmmmmmmmmmmmmmmmmmmmmmm	--	ENSG00000174373	RALGAPA1
uniq_440	27	1	27	CCATCTGATCTTTGACAAACCTGACAA	4	27	121621076	121621102	CCATCTGATCTTTGACAAACCTGACAA	+	0	mmmmmmmmmmmmmmmmmmmmmmmmmmm	--	--	--
uniq_459	30	1	30	CCTCTGATGGATGCCTGAAACTGCGATAGG	11	30	34304199	34304228	CCTATCGCAGTTTCAGGCATCCATCAGAGG	-	0	mmmmmmmmmmmmmmmmmmmmmmmmmmmmmm	--	ENSG00000166016	ABTB2
uniq_466	27	1	27	GATTTCCAGATTAGAGATGCTCAACTC	2	27	164738756	164738782	GAGTTGAGCATCTCTAATCTGGAAATC	-	0	mmmmmmmmmmmmmmmmmmmmmmmmmmm	--	ENSG00000082438	COBLL1
uniq_467	26	1	26	TGACTTGAACCAAAACAGTGTACAGC	5	26	87234176	87234201	GCTGTACACTGTTTTGGTTCAAGTCA	-	0	mmmmmmmmmmmmmmmmmmmmmmmmmm	--	ENSG00000233828	LINC01949
uniq_468	27	1	27	CAGTCAGCTGGATGCTCTTGTGTTAGA	13	27	98221861	98221887	CAGTCAGCTGGATGCTCTTGTGTTAGA	+	0	mmmmmmmmmmmmmmmmmmmmmmmmmmm	--	ENSG00000152767	FARP1
uniq_463	32	1	32	TGGTGGTGTCAGCACTCAAAAAGTTTTGGATT	11	32	108474379	108474410	AATCCAAAACTTTTTGAGTGCTGACACCACCA	-	0	mmmmmmmmmmmmmmmmmmmmmmmmmmmmmmmm	ENST00000323468,ENST00000530529,ENST00000434945	ENSG00000178202,ENSG00000178202,ENSG00000178202	POGLUT3,POGLUT3,POGLUT3
uniq_474	27	1	27	CTCTCTGTGTGTGTGTGTGTGTGTGTG	5	27	130780163	130780189	CTCTCTGTGTGTGTGTGTGTGTGTGTG	+	0	mmmmmmmmmmmmmmmmmmmmmmmmmmm	--	--	--
uniq_478	30	1	30	CAAGAGAAATGTTGTGTGTCTTCTGACTGC	15	30	90565787	90565816	CAAGAGAAATGTTGTGTGTCTTCTGACTGC	+	0	mmmmmmmmmmmmmmmmmmmmmmmmmmmmmm	--	ENSG00000140577	CRTC3
uniq_469	32	1	32	GTGAAGATGCTGTGAACATTGTTGAAATGACA	1	32	92983841	92983872	GTGAAGATGCTGTGAACATTGTTGAAATGACA	+	0	mmmmmmmmmmmmmmmmmmmmmmmmmmmmmmmm	--	ENSG00000287797	AC093577.1
uniq_476	27	1	27	TGTGACTGTTTGATCTTCTCTTCAGAC	12	27	19312672	19312698	TGTGACTGTTTGATCTTCTCTTCAGAC	+	0	mmmmmmmmmmmmmmmmmmmmmmmmmmm	--	ENSG00000052126	PLEKHA5
uniq_460	28	1	28	TTAAGGTGATCAGTGATCTTTGATGTTA	7	28	107345232	107345259	TAACATCAAAGATCACTGATCACCTTAA	-	0	mmmmmmmmmmmmmmmmmmmmmmmmmmmm	--	ENSG00000164597	COG5
uniq_479	27	1	27	TGAAGTTTGCTGCATCTGTTGACTCTT	7	27	67311877	67311903	TGAAGTTTGCTGCATCTGTTGACTCTT	+	0	mmmmmmmmmmmmmmmmmmmmmmmmmmm	--	ENSG00000106610	STAG3L4
uniq_480	28	1	28	AGATGTTGTGCTGATTTCCACCATGGTG	3	28	37662644	37662671	AGATGTTGTGCTGATTTCCACCATGGTG	+	0	mmmmmmmmmmmmmmmmmmmmmmmmmmmm	--	ENSG00000144668	ITGA9
uniq_481	26	1	26	CTTTGATGTTACTACTGTAATTGCTT	3	26	107213802	107213827	CTTTGATGTTACTACTGTAATTGCTT	+	0	mmmmmmmmmmmmmmmmmmmmmmmmmm	--	--	--
uniq_491	27	1	27	TACTTACAGTAGCCTACGGTTGAACAA	18	27	9157237	9157263	TACTTACAGTAGCCTACGGTTGAACAA	+	0	mmmmmmmmmmmmmmmmmmmmmmmmmmm	--	ENSG00000265257	AP005263.1
uniq_491	27	1	27	TACTTACAGTAGCCTACGGTTGAACAA	18	27	9157237	9157263	TACTTACAGTAGCCTACGGTTGAACAA	+	0	mmmmmmmmmmmmmmmmmmmmmmmmmmm	--	ENSG00000101745	ANKRD12
uniq_483	27	1	27	GTGCTGGGATTACAGGCGTGAGCCACC	9	27	138150944	138150970	GTGCTGGGATTACAGGCGTGAGCCACC	+	0	mmmmmmmmmmmmmmmmmmmmmmmmmmm	--	ENSG00000159247	TUBBP5
uniq_493	28	1	28	AAATGGGTGAGACTGCCAGATTTCTATG	10	28	24270973	24271000	AAATGGGTGAGACTGCCAGATTTCTATG	+	0	mmmmmmmmmmmmmmmmmmmmmmmmmmmm	--	ENSG00000120549	KIAA1217
uniq_485	27	1	27	CTGTGTGGTCTGTAAGTGGAACAACAA	1	27	117453016	117453042	CTGTGTGGTCTGTAAGTGGAACAACAA	+	0	mmmmmmmmmmmmmmmmmmmmmmmmmmm	--	ENSG00000198162	MAN1A2
uniq_489	27	1	27	ATCTTTTATTGCCTGTGGGTCATGGTT	X	27	105649330	105649356	AACCATGACCCACAGGCAATAAAAGAT	-	0	mmmmmmmmmmmmmmmmmmmmmmmmmmm	--	--	--
uniq_502	27	1	27	TACAAGAGGATGTGCCTGGGCTGTATG	1	27	178196628	178196654	TACAAGAGGATGTGCCTGGGCTGTATG	+	0	mmmmmmmmmmmmmmmmmmmmmmmmmmm	--	ENSG00000075391	RASAL2
uniq_495	26	1	26	TGTTCTGACTGCTCCACTGCTCCAGT	9	26	20576575	20576600	ACTGGAGCAGTGGAGCAGTCAGAACA	-	0	mmmmmmmmmmmmmmmmmmmmmmmmmm	--	ENSG00000171843	MLLT3
uniq_494	27	1	27	TGCTGTGATGACCTGTGATCTCTGATG	3	27	65373391	65373417	CATCAGAGATCACAGGTCATCACAGCA	-	0	mmmmmmmmmmmmmmmmmmmmmmmmmmm	--	ENSG00000151276	MAGI1
uniq_504	27	1	27	TTGATGTCAGGGACTTGAGCATCCGTG	4	27	183813515	183813541	TTGATGTCAGGGACTTGAGCATCCGTG	+	0	mmmmmmmmmmmmmmmmmmmmmmmmmmm	--	ENSG00000173320	STOX2
uniq_503	26	1	26	GTGTCTCAATTGTCGCAGTGTGACTG	5	26	117431540	117431565	GTGTCTCAATTGTCGCAGTGTGACTG	+	0	mmmmmmmmmmmmmmmmmmmmmmmmmm	--	ENSG00000248663	LINC00992
uniq_511	29	1	29	GCATTCTGACTGTGAGGTGATGTGACTGA	6	29	167869140	167869168	GCATTCTGACTGTGAGGTGATGTGACTGA	+	0	mmmmmmmmmmmmmmmmmmmmmmmmmmmmm	--	ENSG00000130396	AFDN
uniq_514	29	1	29	ACAGGACTGTGTTGCCTTTACTAAATGGT	18	29	51082675	51082703	ACAGGACTGTGTTGCCTTTACTAAATGGT	+	0	mmmmmmmmmmmmmmmmmmmmmmmmmmmmm	ENST00000342988,ENST00000398417	ENSG00000141646,ENSG00000141646	SMAD4,SMAD4
uniq_517	27	1	27	GTACTGTACTAACTCTTCTGACGGTGT	8	27	41966334	41966360	ACACCGTCAGAAGAGTTAGTACAGTAC	-	0	mmmmmmmmmmmmmmmmmmmmmmmmmmm	--	ENSG00000083168	KAT6A
uniq_520	26	1	26	GATTTGGGTGTCCCAAGACTGTTTGG	2	26	235559286	235559311	GATTTGGGTGTCCCAAGACTGTTTGG	+	0	mmmmmmmmmmmmmmmmmmmmmmmmmm	--	ENSG00000157985	AGAP1
uniq_540	26	1	26	CAACCCTTCTGACCACTGATGTGATG	19	26	43199573	43199598	CATCACATCAGTGGTCAGAAGGGTTG	-	0	mmmmmmmmmmmmmmmmmmmmmmmmmm	--	ENSG00000243137	PSG4
uniq_527	25	1	25	CTGGATAACGTGCTGCAGCTTCTGC	2	25	122946389	122946413	CTGGATAACGTGCTGCAGCTTCTGC	+	0	mmmmmmmmmmmmmmmmmmmmmmmmm	--	--	--
uniq_534	29	1	29	CTTTCATCCAGTCTGTTTGAACAGGAACT	3	29	32557879	32557907	AGTTCCTGTTCAAACAGACTGGATGAAAG	-	0	mmmmmmmmmmmmmmmmmmmmmmmmmmmmm	--	ENSG00000144635	DYNC1LI1
uniq_526	26	1	26	GTGACTTTGATACTGTGCCCCATTAA	13	26	79523997	79524022	GTGACTTTGATACTGTGCCCCATTAA	+	0	mmmmmmmmmmmmmmmmmmmmmmmmmm	--	ENSG00000102471	NDFIP2
uniq_549	28	1	28	CAAAGCCATCTGTGAGAACTGGAATCAC	6	28	83930635	83930662	CAAAGCCATCTGTGAGAACTGGAATCAC	+	0	mmmmmmmmmmmmmmmmmmmmmmmmmmmm	--	ENSG00000065615	CYB5R4
uniq_546	26	1	26	TGTGTATTTTCAGCTGACTTTGGGTC	6	26	17446322	17446347	TGTGTATTTTCAGCTGACTTTGGGTC	+	0	mmmmmmmmmmmmmmmmmmmmmmmmmm	--	ENSG00000112186	CAP2
uniq_555	28	1	28	TTGTACATTCTCTGATGAACAAGCATTT	10	28	96593462	96593489	AAATGCTTGTTCATCAGAGAATGTACAA	-	0	mmmmmmmmmmmmmmmmmmmmmmmmmmmm	ENST00000339364	ENSG00000155629	PIK3AP1
uniq_565	31	1	31	TCCAGTTTAGGATCTTGTATGACCAGTGCCT	16	31	11012914	11012944	TCCAGTTTAGGATCTTGTATGACCAGTGCCT	+	0	mmmmmmmmmmmmmmmmmmmmmmmmmmmmmmm	--	ENSG00000038532	CLEC16A
uniq_553	28	1	28	TGTGTGTGTTCTGACTGTTCTACTGACT	14	28	58024843	58024870	AGTCAGTAGAACAGTCAGAACACACACA	-	0	mmmmmmmmmmmmmmmmmmmmmmmmmmmm	--	ENSG00000139971	ARMH4
uniq_575	27	1	27	TGCACTACTGAGGACTTTATAAACACT	1	27	93755302	93755328	AGTGTTTATAAAGTCCTCAGTAGTGCA	-	0	mmmmmmmmmmmmmmmmmmmmmmmmmmm	--	ENSG00000137936	BCAR3
uniq_591	27	1	27	TAGATGTCACTGTTACTATGCCATGTG	7	27	40016425	40016451	TAGATGTCACTGTTACTATGCCATGTG	+	0	mmmmmmmmmmmmmmmmmmmmmmmmmmm	--	ENSG00000065883	CDK13
uniq_581	30	1	30	TGTGCTGGATACATTGACTTTGCAAGAAGC	6	30	3740101	3740130	GCTTCTTGCAAAGTCAATGTATCCAGCACA	-	0	mmmmmmmmmmmmmmmmmmmmmmmmmmmmmm	--	ENSG00000168994	PXDC1
uniq_593	28	1	28	GTCTTGATTATCTGATTTTTCAGCTGAC	2	28	144137526	144137553	GTCAGCTGAAAAATCAGATAATCAAGAC	-	0	mmmmmmmmmmmmmmmmmmmmmmmmmmmm	--	ENSG00000121964	GTDC1
uniq_583	26	1	26	TCTGTGGATGTGGAAACTGCAGATAC	2	26	39474554	39474579	TCTGTGGATGTGGAAACTGCAGATAC	+	0	mmmmmmmmmmmmmmmmmmmmmmmmmm	ENST00000668952,ENST00000445520	ENSG00000231312,ENSG00000231312	MAP4K3-DT,MAP4K3-DT
uniq_596	30	1	30	AGAAACTCTGATGTAGTCTGATGCCAGCAG	10	30	32281384	32281413	CTGCTGGCATCAGACTACATCAGAGTTTCT	-	0	mmmmmmmmmmmmmmmmmmmmmmmmmmmmmm	--	ENSG00000120616	EPC1
uniq_599	26	1	26	TGTTCTGACTGCTCCACTGGCTGGTC	2	26	160362517	160362542	GACCAGCCAGTGGAGCAGTCAGAACA	-	0	mmmmmmmmmmmmmmmmmmmmmmmmmm	--	ENSG00000153250	RBMS1
uniq_602	26	1	26	AAACCTCATGAATTGACCTCTGCTAG	4	26	148723280	148723305	AAACCTCATGAATTGACCTCTGCTAG	+	0	mmmmmmmmmmmmmmmmmmmmmmmmmm	--	ENSG00000287292	AC002460.2
uniq_597	27	1	27	CAGGTTGGCTGTTTGGCATAAGAGACC	3	27	151151384	151151410	CAGGTTGGCTGTTTGGCATAAGAGACC	+	0	mmmmmmmmmmmmmmmmmmmmmmmmmmm	--	ENSG00000144893	MED12L
uniq_595	26	1	26	TTCAAAATCTTCTGAACTTCTAAATT	9	26	5965411	5965436	AATTTAGAAGTTCAGAAGATTTTGAA	-	0	mmmmmmmmmmmmmmmmmmmmmmmmmm	--	ENSG00000183354	KIAA2026
uniq_604	27	1	27	GTGTGTTCTGACTGCTCCACTTACTGG	19	27	57286396	57286422	GTGTGTTCTGACTGCTCCACTTACTGG	+	0	mmmmmmmmmmmmmmmmmmmmmmmmmmm	--	ENSG00000197714	ZNF460
uniq_606	31	1	31	CTGTATCTGTGACTTCTGCATTCGTGGATTC	4	31	153475627	153475657	CTGTATCTGTGACTTCTGCATTCGTGGATTC	+	0	mmmmmmmmmmmmmmmmmmmmmmmmmmmmmmm	--	ENSG00000121210	TMEM131L
uniq_607	26	1	26	ACTTTGCCTGTCTCTATAAATGGAAC	16	26	28115551	28115576	GTTCCATTTATAGAGACAGGCAAAGT	-	0	mmmmmmmmmmmmmmmmmmmmmmmmmm	--	ENSG00000169180	XPO6
uniq_608	30	1	30	TCTCCATGTCTGTGGGCTCTGCATCTGTGG	1	30	216693754	216693783	CCACAGATGCAGAGCCCACAGACATGGAGA	-	0	mmmmmmmmmmmmmmmmmmmmmmmmmmmmmm	--	ENSG00000196482	ESRRG
uniq_638	30	1	30	TTGAGTAGAGAGCAGTAGAGCTGAGTTGAG	10	30	96133861	96133890	TTGAGTAGAGAGCAGTAGAGCTGAGTTGAG	+	0	mmmmmmmmmmmmmmmmmmmmmmmmmmmmmm	--	ENSG00000177853	ZNF518A
uniq_622	31	1	31	GATTAGGACTTCCCAAAGGCTGAGATGATTG	X	31	38944394	38944424	GATTAGGACTTCCCAAAGGCTGAGATGATTG	+	0	mmmmmmmmmmmmmmmmmmmmmmmmmmmmmmm	--	--	--
uniq_641	25	1	25	TAGAGGTCTGTGGCTGTGGTTGCCC	5	25	115862905	115862929	TAGAGGTCTGTGGCTGTGGTTGCCC	+	0	mmmmmmmmmmmmmmmmmmmmmmmmm	--	ENSG00000177879	AP3S1
uniq_636	26	1	26	TTGCTTGTTGGCTGAGTCTTGACTAC	2	26	56200172	56200197	TTGCTTGTTGGCTGAGTCTTGACTAC	+	0	mmmmmmmmmmmmmmmmmmmmmmmmmm	--	ENSG00000271894	AC007744.1
uniq_636	26	1	26	TTGCTTGTTGGCTGAGTCTTGACTAC	2	26	56200172	56200197	TTGCTTGTTGGCTGAGTCTTGACTAC	+	0	mmmmmmmmmmmmmmmmmmmmmmmmmm	--	ENSG00000055813	CCDC85A
uniq_642	29	1	29	GAGTGTGATTTGGTCTAGAATATATCCAG	5	29	38476991	38477019	CTGGATATATTCTAGACCAAATCACACTC	-	0	mmmmmmmmmmmmmmmmmmmmmmmmmmmmm	ENST00000453190,ENST00000263409	ENSG00000113594,ENSG00000113594	LIFR,LIFR
uniq_647	27	1	27	TACAGTGCAGTGTGGTAAAATGACATA	2	27	98613055	98613081	TACAGTGCAGTGTGGTAAAATGACATA	+	0	mmmmmmmmmmmmmmmmmmmmmmmmmmm	--	ENSG00000115446	UNC50
uniq_643	26	1	26	GGATTAGGTTCTTGCGGGTGTCTGAT	7	26	137951443	137951468	ATCAGACACCCGCAAGAACCTAATCC	-	0	mmmmmmmmmmmmmmmmmmmmmmmmmm	--	ENSG00000182158	CREB3L2
uniq_648	27	1	27	TGGTCTGTAAGTGGAACAACAAAGTTC	1	27	117453021	117453047	TGGTCTGTAAGTGGAACAACAAAGTTC	+	0	mmmmmmmmmmmmmmmmmmmmmmmmmmm	--	ENSG00000198162	MAN1A2
uniq_649	25	1	25	TCTGTCTGTCTTGGTGATCTGTGAT	3	25	65739843	65739867	ATCACAGATCACCAAGACAGACAGA	-	0	mmmmmmmmmmmmmmmmmmmmmmmmm	--	ENSG00000151276	MAGI1
uniq_652	27	1	27	AACTGAAACTGCACAAAGTGAAACTGC	2	27	32376944	32376970	AACTGAAACTGCACAAAGTGAAACTGC	+	0	mmmmmmmmmmmmmmmmmmmmmmmmmmm	--	ENSG00000115760	BIRC6
uniq_653	29	1	29	GAGGGAGTCAGGCTGTCCTTTGAAGTTTT	5	29	66941229	66941257	GAGGGAGTCAGGCTGTCCTTTGAAGTTTT	+	0	mmmmmmmmmmmmmmmmmmmmmmmmmmmmm	--	ENSG00000069020	MAST4
uniq_656	26	1	26	CAGAAGTCACTGGAAGGTTATTCATT	9	26	91293185	91293210	AATGAATAACCTTCCAGTGACTTCTG	-	0	mmmmmmmmmmmmmmmmmmmmmmmmmm	--	ENSG00000148090	AUH
uniq_658	28	1	28	CCTGTACAGCATTCTGTGGTCTGAATAC	5	28	77071099	77071126	CCTGTACAGCATTCTGTGGTCTGAATAC	+	0	mmmmmmmmmmmmmmmmmmmmmmmmmmmm	--	ENSG00000285000	AC008581.2
uniq_667	29	1	29	AAGTGCTGGGATTACAGGCGTGAGCCACC	3	29	57631983	57632011	AAGTGCTGGGATTACAGGCGTGAGCCACC	+	0	mmmmmmmmmmmmmmmmmmmmmmmmmmmmm	--	ENSG00000239801	DENND6A-AS1
uniq_664	25	1	25	AGCACGTGACTGTACTGAGTACTGT	10	25	118768552	118768576	AGCACGTGACTGTACTGAGTACTGT	+	0	mmmmmmmmmmmmmmmmmmmmmmmmm	--	--	--
uniq_663	30	1	30	GGTTGAATGTTCTCCTGACTCTGGGTGATG	3	30	15295879	15295908	CATCACCCAGAGTCAGGAGAACATTCAACC	-	0	mmmmmmmmmmmmmmmmmmmmmmmmmmmmmm	--	ENSG00000131370	SH3BP5
uniq_666	26	1	26	AAGCTGTGAACATTGTTGAAATGACA	X	26	125313639	125313664	AAGCTGTGAACATTGTTGAAATGACA	+	0	mmmmmmmmmmmmmmmmmmmmmmmmmm	--	--	--
uniq_668	26	1	26	GAGAATTGCTTGAACCTGGGAGGCAG	6	26	31937913	31937938	GAGAATTGCTTGAACCTGGGAGGCAG	+	0	mmmmmmmmmmmmmmmmmmmmmmmmmm	--	ENSG00000166278	C2
uniq_668	26	1	26	GAGAATTGCTTGAACCTGGGAGGCAG	6	26	31937913	31937938	GAGAATTGCTTGAACCTGGGAGGCAG	+	0	mmmmmmmmmmmmmmmmmmmmmmmmmm	--	ENSG00000244255	AL645922.1
uniq_669	27	1	27	TGGAAGCCTGAAACCTGAGATAAGACA	15	27	22976762	22976788	TGTCTTATCTCAGGTTTCAGGCTTCCA	-	0	mmmmmmmmmmmmmmmmmmmmmmmmmmm	--	ENSG00000273749	CYFIP1
uniq_670	27	1	27	TGAGATGGGATTGTACCAGTGCTCTAG	7	27	157256711	157256737	TGAGATGGGATTGTACCAGTGCTCTAG	+	0	mmmmmmmmmmmmmmmmmmmmmmmmmmm	ENST00000474153	ENSG00000009335	UBE3C
uniq_673	26	1	26	CTGGTGAAGATACTGTGAACATTATT	6	26	38075553	38075578	CTGGTGAAGATACTGTGAACATTATT	+	0	mmmmmmmmmmmmmmmmmmmmmmmmmm	--	ENSG00000156639	ZFAND3
uniq_692	29	1	29	GTCTCAACAGTGGGCTTCAGATATTCAGA	3	29	37351749	37351777	GTCTCAACAGTGGGCTTCAGATATTCAGA	+	0	mmmmmmmmmmmmmmmmmmmmmmmmmmmmm	--	ENSG00000144674	GOLGA4
uniq_697	25	1	25	CTGTGCCTGTGCTCTGTAAATGGAA	7	25	80176973	80176997	CTGTGCCTGTGCTCTGTAAATGGAA	+	0	mmmmmmmmmmmmmmmmmmmmmmmmm	--	ENSG00000127955	GNAI1
uniq_690	28	1	28	AAGATCTTCATCCTGGTCTCTGTGTTGA	20	28	31572183	31572210	AAGATCTTCATCCTGGTCTCTGTGTTGA	+	0	mmmmmmmmmmmmmmmmmmmmmmmmmmmm	--	ENSG00000101294	HM13
uniq_703	27	1	27	AACTGATAAATGTGGTATGTGTTCTGA	2	27	193909599	193909625	AACTGATAAATGTGGTATGTGTTCTGA	+	0	mmmmmmmmmmmmmmmmmmmmmmmmmmm	--	--	--
uniq_706	26	1	26	CTCACTGAAGGCTCAAATGATGGTTA	14	26	92829987	92830012	CTCACTGAAGGCTCAAATGATGGTTA	+	0	mmmmmmmmmmmmmmmmmmmmmmmmmm	--	ENSG00000066455	GOLGA5
uniq_702	27	1	27	TGTCCTGCTTTGTCCACTCTGAAAATG	5	27	60594502	60594528	CATTTTCAGAGTGGACAAAGCAGGACA	-	0	mmmmmmmmmmmmmmmmmmmmmmmmmmm	--	--	--
uniq_694	29	1	29	AGAAGCTGTGGCAAGTTATTCAGAAGATC	17	29	32600499	32600527	GATCTTCTGAATAACTTGCCACAGCTTCT	-	0	mmmmmmmmmmmmmmmmmmmmmmmmmmmmm	--	ENSG00000176658	MYO1D
uniq_709	27	1	27	TGTACAGCTCTATCAGAACTCTTGGGT	6	27	120156649	120156675	TGTACAGCTCTATCAGAACTCTTGGGT	+	0	mmmmmmmmmmmmmmmmmmmmmmmmmmm	--	--	--
uniq_707	28	1	28	TCTGAAGGCCTTTAGTGGAGCAAGATGT	13	28	80087049	80087076	ACATCTTGCTCCACTAAAGGCCTTCAGA	-	0	mmmmmmmmmmmmmmmmmmmmmmmmmmmm	--	--	--
uniq_710	31	1	31	GGAGTTAAGTTCATGTGGCATACTTCTGGTC	16	31	11012184	11012214	GGAGTTAAGTTCATGTGGCATACTTCTGGTC	+	0	mmmmmmmmmmmmmmmmmmmmmmmmmmmmmmm	--	ENSG00000038532	CLEC16A
uniq_711	25	1	25	CCTCAGTGCAGCTGTGGGAACAGTG	7	25	143389345	143389369	CCTCAGTGCAGCTGTGGGAACAGTG	+	0	mmmmmmmmmmmmmmmmmmmmmmmmm	--	ENSG00000159840	ZYX
uniq_713	27	1	27	GACTTGAGCATCTGTGGATTTTGGCAC	5	27	10360556	10360582	GACTTGAGCATCTGTGGATTTTGGCAC	+	0	mmmmmmmmmmmmmmmmmmmmmmmmmmm	--	ENSG00000145495	2021-03-06
uniq_712	26	1	26	CTTGAGCATCTGTGGATTCTGGTGTC	16	26	11069940	11069965	CTTGAGCATCTGTGGATTCTGGTGTC	+	0	mmmmmmmmmmmmmmmmmmmmmmmmmm	--	ENSG00000038532	CLEC16A
uniq_721	27	1	27	GCCTACCCTATTCAGTACAGTAACGTG	17	27	65031190	65031216	CACGTTACTGTACTGAATAGGGTAGGC	-	0	mmmmmmmmmmmmmmmmmmmmmmmmmmm	--	ENSG00000120063	GNA13
uniq_718	27	1	27	GTTCTGCAGGGAAGGCTCTGAGTATGC	4	27	16568660	16568686	GCATACTCAGAGCCTTCCCTGCAGAAC	-	0	mmmmmmmmmmmmmmmmmmmmmmmmmmm	--	ENSG00000169744	LDB2
uniq_725	30	1	30	CATCATTTTATATAAGGGACTTGACTGTGC	2	30	27021159	27021188	CATCATTTTATATAAGGGACTTGACTGTGC	+	0	mmmmmmmmmmmmmmmmmmmmmmmmmmmmmm	--	ENSG00000084764	MAPRE3
uniq_700	25	1	25	TGCAGCAAGCAGCTCTGAGTCACAC	15	25	51297477	51297501	GTGTGACTCAGAGCTGCTTGCTGCA	-	0	mmmmmmmmmmmmmmmmmmmmmmmmm	--	ENSG00000137869	CYP19A1
uniq_724	31	1	31	ATTCAGAGATTGTCACAGTGCAGAGCTGCTG	1	31	184601494	184601524	ATTCAGAGATTGTCACAGTGCAGAGCTGCTG	+	0	mmmmmmmmmmmmmmmmmmmmmmmmmmmmmmm	--	ENSG00000116667	C1orf21
uniq_737	26	1	26	AAGTTTGTTCTCTGCAGTTACTCACA	19	26	32374024	32374049	AAGTTTGTTCTCTGCAGTTACTCACA	+	0	mmmmmmmmmmmmmmmmmmmmmmmmmm	--	ENSG00000168813	ZNF507
uniq_750	27	1	27	TCATTTGAGTGGGTTCGATGTAGCACT	4	27	61261398	61261424	TCATTTGAGTGGGTTCGATGTAGCACT	+	0	mmmmmmmmmmmmmmmmmmmmmmmmmmm	--	ENSG00000150471	ADGRL3
uniq_745	26	1	26	TAACATCATCCTAAGCAAGCTCTGAG	10	26	126115306	126115331	CTCAGAGCTTGCTTAGGATGATGTTA	-	0	mmmmmmmmmmmmmmmmmmmmmmmmmm	--	ENSG00000148848	ADAM12
uniq_734	28	1	28	GCTCTGAAGTGATTGTGAACACTGAATG	12	28	27583984	27584011	GCTCTGAAGTGATTGTGAACACTGAATG	+	0	mmmmmmmmmmmmmmmmmmmmmmmmmmmm	--	ENSG00000110841	PPFIBP1
uniq_756	27	1	27	GAAGATGCTGTGAACATTGTTGAAATG	3	27	59170769	59170795	GAAGATGCTGTGAACATTGTTGAAATG	+	0	mmmmmmmmmmmmmmmmmmmmmmmmmmm	--	ENSG00000243295	AC126121.3
uniq_774	29	1	29	TCCTAGGCGACAAAGCTGTACAGTATGTT	10	29	91768430	91768458	TCCTAGGCGACAAAGCTGTACAGTATGTT	+	0	mmmmmmmmmmmmmmmmmmmmmmmmmmmmm	--	--	--
uniq_770	31	1	31	CTTCCCTGTCTGGACTTCAGCCCGTATTCCG	3	31	133933749	133933779	CGGAATACGGGCTGAAGTCCAGACAGGGAAG	-	0	mmmmmmmmmmmmmmmmmmmmmmmmmmmmmmm	ENST00000310926	ENSG00000174640	SLCO2A1
uniq_780	27	1	27	CTGGAAGAAGATGCTGTCCAAGACTTT	6	27	63567738	63567764	AAAGTCTTGGACAGCATCTTCTTCCAG	-	0	mmmmmmmmmmmmmmmmmmmmmmmmmmm	--	--	--
uniq_789	27	1	27	AAGAAATGATGTGACTGGTCACTGATC	11	27	114475942	114475968	AAGAAATGATGTGACTGGTCACTGATC	+	0	mmmmmmmmmmmmmmmmmmmmmmmmmmm	--	--	--
uniq_786	27	1	27	AGTTAGATCTTCTGGAAAGTTTGCTGC	14	27	41136788	41136814	AGTTAGATCTTCTGGAAAGTTTGCTGC	+	0	mmmmmmmmmmmmmmmmmmmmmmmmmmm	--	ENSG00000251363	LINC02315
uniq_784	26	1	26	CAATTCTGTGAAGGCTGAGAGAGGTG	6	26	41480015	41480040	CAATTCTGTGAAGGCTGAGAGAGGTG	+	0	mmmmmmmmmmmmmmmmmmmmmmmmmm	--	--	--
uniq_754	29	1	29	TGAAAGTTGCTCTGAATGAGTCAGTGAGT	13	29	48378033	48378061	TGAAAGTTGCTCTGAATGAGTCAGTGAGT	+	0	mmmmmmmmmmmmmmmmmmmmmmmmmmmmm	--	ENSG00000139687	RB1
uniq_793	30	1	30	AGATGTAGAGTCTGCAGATGTAGAAGCCAT	14	30	91076489	91076518	AGATGTAGAGTCTGCAGATGTAGAAGCCAT	+	0	mmmmmmmmmmmmmmmmmmmmmmmmmmmmmm	--	ENSG00000133943	DGLUCY
uniq_795	29	1	29	GAATATCTCATGTGATTTATTGAACACTG	2	29	202528692	202528720	GAATATCTCATGTGATTTATTGAACACTG	+	0	mmmmmmmmmmmmmmmmmmmmmmmmmmmmm	--	ENSG00000204217	BMPR2
uniq_794	29	1	29	TGCTGTAAAGTTACACTGAGTGTGCCTGC	3	29	17052604	17052632	TGCTGTAAAGTTACACTGAGTGTGCCTGC	+	0	mmmmmmmmmmmmmmmmmmmmmmmmmmmmm	--	ENSG00000154822	PLCL2
uniq_797	32	1	32	TTTTCTTCTGCAGCTTCTTCACCTCTGTCAGC	12	32	108673350	108673381	GCTGACAGAGGTGAAGAAGCTGCAGAAGAAAA	-	0	mmmmmmmmmmmmmmmmmmmmmmmmmmmmmmmm	--	ENSG00000110880	CORO1C
uniq_798	29	1	29	ATCTTAATATTTTCAGACTGTGACTGATT	2	29	188315866	188315894	ATCTTAATATTTTCAGACTGTGACTGATT	+	0	mmmmmmmmmmmmmmmmmmmmmmmmmmmmm	--	ENSG00000144366	GULP1
uniq_818	26	1	26	TGTGTGGTTTTGCAGAGTGTGAGAAT	13	26	110345003	110345028	TGTGTGGTTTTGCAGAGTGTGAGAAT	+	0	mmmmmmmmmmmmmmmmmmmmmmmmmm	--	ENSG00000134871	COL4A2
uniq_806	25	1	25	TGAGGGTGTGTGTGTGAGTGTGTGA	17	25	11071600	11071624	TGAGGGTGTGTGTGTGAGTGTGTGA	+	0	mmmmmmmmmmmmmmmmmmmmmmmmm	--	--	--
uniq_800	29	1	29	AGACATGTTGAAAGCTGAGATAGGTTGAA	6	29	28426234	28426262	TTCAACCTATCTCAGCTTTCAACATGTCT	-	0	mmmmmmmmmmmmmmmmmmmmmmmmmmmmm	--	--	--
uniq_828	26	1	26	AAGTGTTCTGCCACAATATCATGAGC	10	26	110903891	110903916	AAGTGTTCTGCCACAATATCATGAGC	+	0	mmmmmmmmmmmmmmmmmmmmmmmmmm	--	--	--
uniq_832	28	1	28	TTCAGATTTTTGAATTAGGAAGACTCAA	7	28	116909130	116909157	TTCAGATTTTTGAATTAGGAAGACTCAA	+	0	mmmmmmmmmmmmmmmmmmmmmmmmmmmm	--	ENSG00000198898	CAPZA2
uniq_845	27	1	27	GCCTCGGACATGACTGTGCACCACTGC	4	27	186074539	186074565	GCCTCGGACATGACTGTGCACCACTGC	+	0	mmmmmmmmmmmmmmmmmmmmmmmmmmm	--	ENSG00000164342	TLR3
uniq_846	25	1	25	AGGACTGGAAGTTGTTCTGGGTGTC	5	25	53692000	53692024	AGGACTGGAAGTTGTTCTGGGTGTC	+	0	mmmmmmmmmmmmmmmmmmmmmmmmm	--	--	--
uniq_849	27	1	27	ACCTCTGGATTTGACTCTCCTCAATTC	7	27	127931349	127931375	ACCTCTGGATTTGACTCTCCTCAATTC	+	0	mmmmmmmmmmmmmmmmmmmmmmmmmmm	--	ENSG00000197157	SND1
uniq_862	27	1	27	TACGTGGTCTGAGAATTTGTGAAACCA	20	27	299330	299356	TACGTGGTCTGAGAATTTGTGAAACCA	+	0	mmmmmmmmmmmmmmmmmmmmmmmmmmm	ENST00000500893	ENSG00000247315	ZCCHC3
uniq_865	28	1	28	TCCTGGTGAAGTTTTTGTGAACATTGAT	8	28	124545171	124545198	TCCTGGTGAAGTTTTTGTGAACATTGAT	+	0	mmmmmmmmmmmmmmmmmmmmmmmmmmmm	--	ENSG00000147684	NDUFB9
uniq_866	29	1	29	AACTGTAGGCTAATGTAAGTGTTCTGAGC	1	29	170297003	170297031	AACTGTAGGCTAATGTAAGTGTTCTGAGC	+	0	mmmmmmmmmmmmmmmmmmmmmmmmmmmmm	--	ENSG00000233985	LINC01681
uniq_833	25	1	25	TGGTCACCTAAGAGATCTGATAAAG	2	25	69058585	69058609	TGGTCACCTAAGAGATCTGATAAAG	+	0	mmmmmmmmmmmmmmmmmmmmmmmmm	--	ENSG00000169604	ANTXR1
uniq_853	28	1	28	TTCTGACGGTCCGGCCTGGGAACCAAGG	X	28	11351636	11351663	CCTTGGTTCCCAGGCCGGACCGTCAGAA	-	0	mmmmmmmmmmmmmmmmmmmmmmmmmmmm	--	ENSG00000047648	ARHGAP6
uniq_875	29	1	29	TGAACCGGTCTTTTAGCTTTAAACTTTTC	3	29	37352588	37352616	TGAACCGGTCTTTTAGCTTTAAACTTTTC	+	0	mmmmmmmmmmmmmmmmmmmmmmmmmmmmm	--	ENSG00000144674	GOLGA4
uniq_868	31	1	31	CAGGTCAAACACCAGAATGAACGGGCTCACT	12	31	117032046	117032076	CAGGTCAAACACCAGAATGAACGGGCTCACT	+	0	mmmmmmmmmmmmmmmmmmmmmmmmmmmmmmm	--	--	--
uniq_872	31	1	31	GGTGTGTCTGGCCATGGGATGATATCCTGTC	6	31	13441937	13441967	GACAGGATATCATCCCATGGCCAGACACACC	-	0	mmmmmmmmmmmmmmmmmmmmmmmmmmmmmmm	--	ENSG00000145990	GFOD1
uniq_867	29	1	29	GTGGCTGCAGAACTGATTAGTGTGACGGT	2	29	46316678	46316706	GTGGCTGCAGAACTGATTAGTGTGACGGT	+	0	mmmmmmmmmmmmmmmmmmmmmmmmmmmmm	--	ENSG00000116016	EPAS1
uniq_877	26	1	26	TAAGATTTGAAAGTAGAAATTACTCC	15	26	44305729	44305754	TAAGATTTGAAAGTAGAAATTACTCC	+	0	mmmmmmmmmmmmmmmmmmmmmmmmmm	--	ENSG00000166734	CASC4
uniq_878	31	1	31	TGATGTCTTCAGTGTTGAACTCTTGGGTTCT	2	31	210466197	210466227	AGAACCCAAGAGTTCAACACTGAAGACATCA	-	0	mmmmmmmmmmmmmmmmmmmmmmmmmmmmmmm	--	ENSG00000115365	LANCL1
uniq_883	27	1	27	ACAGATGTGTGACTCTTCTTTCACTTG	5	27	60611412	60611438	CAAGTGAAAGAAGAGTCACACATCTGT	-	0	mmmmmmmmmmmmmmmmmmmmmmmmmmm	--	ENSG00000035499	DEPDC1B
uniq_882	31	1	31	TCCATTATTATTACTCTGTTATGGTGATGTG	19	31	36809828	36809858	TCCATTATTATTACTCTGTTATGGTGATGTG	+	0	mmmmmmmmmmmmmmmmmmmmmmmmmmmmmmm	--	ENSG00000267254	ZNF790-AS1
uniq_886	29	1	29	TCACTGTGGCTGTGACATCGTAGGCAATA	7	29	107494435	107494463	TATTGCCTACGATGTCACAGCCACAGTGA	-	0	mmmmmmmmmmmmmmmmmmmmmmmmmmmmm	--	ENSG00000164597	COG5
uniq_888	27	1	27	TGAGGAATTTTTTAAGACACTTGCAAC	6	27	90121065	90121091	GTTGCAAGTGTCTTAAAAAATTCCTCA	-	0	mmmmmmmmmmmmmmmmmmmmmmmmmmm	--	ENSG00000112182	BACH2
uniq_887	25	1	25	TGCCTTGACCTAGAGTTAATCTGTA	4	25	185703927	185703951	TACAGATTAACTCTAGGTCAAGGCA	-	0	mmmmmmmmmmmmmmmmmmmmmmmmm	--	ENSG00000154556	SORBS2
uniq_908	29	1	29	CAGTGGTGTGGAACTGAACATGCAATATC	3	29	98754989	98755017	CAGTGGTGTGGAACTGAACATGCAATATC	+	0	mmmmmmmmmmmmmmmmmmmmmmmmmmmmm	--	ENSG00000064225	ST3GAL6
uniq_925	28	1	28	CAGACTTTCCTTCTGCAGCTTCCTCACC	7	28	48214694	48214721	CAGACTTTCCTTCTGCAGCTTCCTCACC	+	0	mmmmmmmmmmmmmmmmmmmmmmmmmmmm	--	ENSG00000179869	ABCA13
uniq_928	27	1	27	CTACTTGGTGGAAAGAAGTCTGAATTG	8	27	55911568	55911594	CTACTTGGTGGAAAGAAGTCTGAATTG	+	0	mmmmmmmmmmmmmmmmmmmmmmmmmmm	--	ENSG00000254087	LYN
uniq_895	26	1	26	ATTGAATCTGAGGATGTGAAATCTGC	12	26	111560175	111560200	GCAGATTTCACATCCTCAGATTCAAT	-	0	mmmmmmmmmmmmmmmmmmmmmmmmmm	--	ENSG00000204842	ATXN2
uniq_944	27	1	27	TACTGCAGAAATACGTTGGCTTCTGGG	12	27	2245805	2245831	TACTGCAGAAATACGTTGGCTTCTGGG	+	0	mmmmmmmmmmmmmmmmmmmmmmmmmmm	--	ENSG00000151067	CACNA1C
uniq_929	31	1	31	AGACTGGTGATCGCTGAAGACTGGGGTGGCC	6	31	91351213	91351243	GGCCACCCCAGTCTTCAGCGATCACCAGTCT	-	0	mmmmmmmmmmmmmmmmmmmmmmmmmmmmmmm	--	--	--
uniq_891	28	1	28	GTGCAATGATGTGAGTGTTCTGAGCTGA	7	28	155711698	155711725	GTGCAATGATGTGAGTGTTCTGAGCTGA	+	0	mmmmmmmmmmmmmmmmmmmmmmmmmmmm	--	ENSG00000184863	RBM33
uniq_947	27	1	27	ATTGACATCTTCTGCTTCTGACATTTA	1	27	244990027	244990053	ATTGACATCTTCTGCTTCTGACATTTA	+	0	mmmmmmmmmmmmmmmmmmmmmmmmmmm	--	ENSG00000203666	EFCAB2
uniq_961	31	1	31	AGGCTGAGTGGGAGGCAGTTTGCCCTCTGCT	15	31	98860650	98860680	AGGCTGAGTGGGAGGCAGTTTGCCCTCTGCT	+	0	mmmmmmmmmmmmmmmmmmmmmmmmmmmmmmm	--	ENSG00000140443	IGF1R
uniq_950	26	1	26	CCGGTGATCAGATCGACTGTCAGGCC	2	26	29108322	29108347	GGCCTGACAGTCGATCTGATCACCGG	-	0	mmmmmmmmmmmmmmmmmmmmmmmmmm	--	--	--
uniq_958	29	1	29	CAAACCTGGATCACATGCAGTGAAAATGC	7	29	157399437	157399465	GCATTTTCACTGCATGTGATCCAGGTTTG	-	0	mmmmmmmmmmmmmmmmmmmmmmmmmmmmm	--	--	--
uniq_967	27	1	27	TTAGAAGTGGAGCCTGAAGATGTGACT	X	27	38943974	38944000	TTAGAAGTGGAGCCTGAAGATGTGACT	+	0	mmmmmmmmmmmmmmmmmmmmmmmmmmm	--	--	--
uniq_982	26	1	26	TTGGTACAAGAGGCCTGCCTTTCAAC	7	26	140902535	140902560	GTTGAAAGGCAGGCCTCTTGTACCAA	-	0	mmmmmmmmmmmmmmmmmmmmmmmmmm	--	ENSG00000157764	BRAF
uniq_973	25	1	25	GTGCTACTTCAGTGAACACATGAAT	4	25	153873317	153873341	GTGCTACTTCAGTGAACACATGAAT	+	0	mmmmmmmmmmmmmmmmmmmmmmmmm	--	--	--
uniq_972	28	1	28	TGTATGTTCTGACTGCTTCATTGACTGG	5	28	87354511	87354538	TGTATGTTCTGACTGCTTCATTGACTGG	+	0	mmmmmmmmmmmmmmmmmmmmmmmmmmmm	--	ENSG00000145715	RASA1
uniq_964	28	1	28	TGACTTTGAGGGCTCAAGGCTTCAGTGC	14	28	105361074	105361101	GCACTGAAGCCTTGAGCCCTCAAAGTCA	-	0	mmmmmmmmmmmmmmmmmmmmmmmmmmmm	--	--	--
uniq_999	27	1	27	TTCTGAGCTGAACAGCAACCTGTATCA	9	27	110058818	110058844	TTCTGAGCTGAACAGCAACCTGTATCA	+	0	mmmmmmmmmmmmmmmmmmmmmmmmmmm	--	ENSG00000241978	AKAP2
uniq_999	27	1	27	TTCTGAGCTGAACAGCAACCTGTATCA	9	27	110058818	110058844	TTCTGAGCTGAACAGCAACCTGTATCA	+	0	mmmmmmmmmmmmmmmmmmmmmmmmmmm	--	ENSG00000157654	PALM2-AKAP2
uniq_997	26	1	26	TTTTAGATCTGGGGTGCTGAACTGTT	15	26	69255368	69255393	TTTTAGATCTGGGGTGCTGAACTGTT	+	0	mmmmmmmmmmmmmmmmmmmmmmmmmm	--	ENSG00000138604	GLCE
uniq_1010	26	1	26	TACTGTACTGAATACCATAGGCAATT	8	26	88342724	88342749	TACTGTACTGAATACCATAGGCAATT	+	0	mmmmmmmmmmmmmmmmmmmmmmmmmm	--	ENSG00000253553	AC090578.1
uniq_1011	29	1	29	TGTAGTGTTTTGCAGCTGTAGATGCTGTT	10	29	58648230	58648258	TGTAGTGTTTTGCAGCTGTAGATGCTGTT	+	0	mmmmmmmmmmmmmmmmmmmmmmmmmmmmm	--	ENSG00000122870	BICC1
uniq_1014	27	1	27	TTTCTTACCATTTGTGTGTTCACTGGA	5	27	66941607	66941633	TTTCTTACCATTTGTGTGTTCACTGGA	+	0	mmmmmmmmmmmmmmmmmmmmmmmmmmm	--	ENSG00000069020	MAST4
uniq_1009	27	1	27	CTTCAGTAGAAACTGTCCCTTGGGTAC	2	27	229086442	229086468	GTACCCAAGGGACAGTTTCTACTGAAG	-	0	mmmmmmmmmmmmmmmmmmmmmmmmmmm	--	ENSG00000153823	PID1
uniq_989	29	1	29	GACATTACTGTACACTACTGTAGACTGTA	18	29	62807896	62807924	GACATTACTGTACACTACTGTAGACTGTA	+	0	mmmmmmmmmmmmmmmmmmmmmmmmmmmmm	--	ENSG00000081913	PHLPP1
uniq_1016	31	1	31	GAGAATGCTCTGAACTTTGTTGAAATGACAA	3	31	98754483	98754513	GAGAATGCTCTGAACTTTGTTGAAATGACAA	+	0	mmmmmmmmmmmmmmmmmmmmmmmmmmmmmmm	--	ENSG00000064225	ST3GAL6
uniq_1022	26	1	26	TACTGTTCTATAATATAGCCATCTGT	3	26	31639766	31639791	TACTGTTCTATAATATAGCCATCTGT	+	0	mmmmmmmmmmmmmmmmmmmmmmmmmm	--	--	--
uniq_1047	26	1	26	TGTGTGCTGTTGTCCCTGAAGACCTT	22	26	46937690	46937715	TGTGTGCTGTTGTCCCTGAAGACCTT	+	0	mmmmmmmmmmmmmmmmmmmmmmmmmm	--	ENSG00000054611	TBC1D22A
uniq_1030	26	1	26	AGATGTGACTGAATTACTGCAATATC	10	26	87523041	87523066	GATATTGCAGTAATTCAGTCACATCT	-	0	mmmmmmmmmmmmmmmmmmmmmmmmmm	--	--	--
uniq_1066	32	1	32	TACCACAGAGAGATTACAGGTTGTGTTCCAGA	1	32	169845099	169845130	TACCACAGAGAGATTACAGGTTGTGTTCCAGA	+	0	mmmmmmmmmmmmmmmmmmmmmmmmmmmmmmmm	--	ENSG00000000460	C1orf112
uniq_1077	25	1	25	CTACATGGTAGAGCCTGTTGCTGAG	16	25	89350927	89350951	CTCAGCAACAGGCTCTACCATGTAG	-	0	mmmmmmmmmmmmmmmmmmmmmmmmm	--	ENSG00000167522	ANKRD11
uniq_1070	27	1	27	AAGGTGTGCATACTGTTTTTCTTAGAC	5	27	116010173	116010199	AAGGTGTGCATACTGTTTTTCTTAGAC	+	0	mmmmmmmmmmmmmmmmmmmmmmmmmmm	--	ENSG00000172901	LVRN
uniq_1090	29	1	29	AACAAGGACCTGTGGTAGTAGAACTTCCC	1	29	56215723	56215751	AACAAGGACCTGTGGTAGTAGAACTTCCC	+	0	mmmmmmmmmmmmmmmmmmmmmmmmmmmmm	--	--	--
uniq_1051	29	1	29	TGCCATGAACTGCATCTGAAGAAGACTGC	5	29	87354461	87354489	TGCCATGAACTGCATCTGAAGAAGACTGC	+	0	mmmmmmmmmmmmmmmmmmmmmmmmmmmmm	--	ENSG00000145715	RASA1
uniq_1099	26	1	26	TTGCCTCAAGATTGATGGCTGCTGAC	18	26	67945304	67945329	TTGCCTCAAGATTGATGGCTGCTGAC	+	0	mmmmmmmmmmmmmmmmmmmmmmmmmm	--	ENSG00000264634	AC100844.1
uniq_1101	27	1	27	TCCACTAGGACTGTGGAGAACAAACAG	2	27	37291429	37291455	CTGTTTGTTCTCCACAGTCCTAGTGGA	-	0	mmmmmmmmmmmmmmmmmmmmmmmmmmm	--	ENSG00000115825	PRKD3
uniq_1103	27	1	27	TTGGTCTTTTCTGCATCTACTGATGAA	5	27	101411454	101411480	TTCATCAGTAGATGCAGAAAAGACCAA	-	0	mmmmmmmmmmmmmmmmmmmmmmmmmmm	--	--	--
uniq_1107	25	1	25	GCCTATGATGGTCTCTGAGTGTCCT	Y	25	26519580	26519604	GCCTATGATGGTCTCTGAGTGTCCT	+	0	mmmmmmmmmmmmmmmmmmmmmmmmm	--	ENSG00000215506	TPTE2P4
uniq_1118	26	1	26	TGTTCTGACTGCTCCATAGACTGGAC	14	26	53396197	53396222	TGTTCTGACTGCTCCATAGACTGGAC	+	0	mmmmmmmmmmmmmmmmmmmmmmmmmm	--	ENSG00000237356	AL365295.1
uniq_1115	28	1	28	AATCTACTCTGCCTGTGCTCTGTAAAAG	13	28	87246763	87246790	AATCTACTCTGCCTGTGCTCTGTAAAAG	+	0	mmmmmmmmmmmmmmmmmmmmmmmmmmmm	--	--	--
uniq_1108	31	1	31	GTGACTAAACTGTTTCCTGTTGAACTTCATT	17	31	58000863	58000893	AATGAAGTTCAACAGGAAACAGTTTAGTCAC	-	0	mmmmmmmmmmmmmmmmmmmmmmmmmmmmmmm	--	ENSG00000266086	AC015813.2
uniq_1109	27	1	27	ATGAAGCCACTGCCAATGTAACATGGC	2	27	185668955	185668981	ATGAAGCCACTGCCAATGTAACATGGC	+	0	mmmmmmmmmmmmmmmmmmmmmmmmmmm	--	--	--
uniq_1123	29	1	29	TGGAAGATCTTGTCTCTGTCTTGGTGGCT	5	29	148386966	148386994	TGGAAGATCTTGTCTCTGTCTTGGTGGCT	+	0	mmmmmmmmmmmmmmmmmmmmmmmmmmmmm	--	ENSG00000145868	FBXO38
uniq_1125	31	1	31	TGTGTGTGTTCTGACTGCTCTACCAACTAGC	1	31	117490458	117490488	TGTGTGTGTTCTGACTGCTCTACCAACTAGC	+	0	mmmmmmmmmmmmmmmmmmmmmmmmmmmmmmm	--	ENSG00000198162	MAN1A2
uniq_1119	26	1	26	ATGCTAAATCTACTCTGCCTGTGCTC	12	26	77795788	77795813	ATGCTAAATCTACTCTGCCTGTGCTC	+	0	mmmmmmmmmmmmmmmmmmmmmmmmmm	--	ENSG00000067798	NAV3
uniq_1128	26	1	26	CTGTAAAGTCACCACAGACACTGAGT	X	26	41225583	41225608	CTGTAAAGTCACCACAGACACTGAGT	+	0	mmmmmmmmmmmmmmmmmmmmmmmmmm	--	ENSG00000124486	USP9X
uniq_1144	28	1	28	TCAGCATCTCTGGATTTTGGTATCTGTG	9	28	7041354	7041381	TCAGCATCTCTGGATTTTGGTATCTGTG	+	0	mmmmmmmmmmmmmmmmmmmmmmmmmmmm	--	ENSG00000107077	KDM4C
uniq_1157	28	1	28	TTTTTGTCCTCAGAGCTACTGTGATGTG	11	28	31485736	31485763	CACATCACAGTAGCTCTGAGGACAAAAA	-	0	mmmmmmmmmmmmmmmmmmmmmmmmmmmm	--	ENSG00000148950	IMMP1L
uniq_1152	30	1	30	AACTAAAGTGTTAGGATCTGCTGCCAACTG	10	30	126242195	126242224	CAGTTGGCAGCAGATCCTAACACTTTAGTT	-	0	mmmmmmmmmmmmmmmmmmmmmmmmmmmmmm	--	ENSG00000148848	ADAM12
uniq_1163	28	1	28	AGGTGACAGATGTGTGACTCTTCTTTCA	5	28	60611416	60611443	TGAAAGAAGAGTCACACATCTGTCACCT	-	0	mmmmmmmmmmmmmmmmmmmmmmmmmmmm	--	ENSG00000035499	DEPDC1B
uniq_1136	26	1	26	TTAAATGGGTTTCTGAGGCCTGACTG	7	26	137987941	137987966	CAGTCAGGCCTCAGAAACCCATTTAA	-	0	mmmmmmmmmmmmmmmmmmmmmmmmmm	--	ENSG00000182158	CREB3L2
uniq_1166	28	1	28	TGTGTTAATTCCTCTGATGTAATGTCTG	1	28	156314397	156314424	CAGACATTACATCAGAGGAATTAACACA	-	0	mmmmmmmmmmmmmmmmmmmmmmmmmmmm	--	ENSG00000163468	CCT3
uniq_1170	31	1	31	GATGACTGTAGACTTTCTGGCACTTTCATTG	3	31	3169586	3169616	CAATGAAAGTGCCAGAAAGTCTACAGTCATC	-	0	mmmmmmmmmmmmmmmmmmmmmmmmmmmmmmm	--	ENSG00000113851	CRBN
uniq_1171	25	1	25	GTTGACTGTGGATAACTGAAGCCAT	X	25	97418140	97418164	GTTGACTGTGGATAACTGAAGCCAT	+	0	mmmmmmmmmmmmmmmmmmmmmmmmm	--	ENSG00000147202	DIAPH2
uniq_1181	26	1	26	AAGATATATTGAAGCTGATGGCAGAC	15	26	99673033	99673058	AAGATATATTGAAGCTGATGGCAGAC	+	0	mmmmmmmmmmmmmmmmmmmmmmmmmm	--	ENSG00000068305	MEF2A
uniq_1180	28	1	28	GGCAGATGGTTCCAGAACTCAGAATTTT	9	28	129504091	129504118	GGCAGATGGTTCCAGAACTCAGAATTTT	+	0	mmmmmmmmmmmmmmmmmmmmmmmmmmmm	ENST00000659188,ENST00000655787,ENST00000658785,ENST00000661101,ENST00000664811,ENST00000671555,ENST00000653047,ENST00000454968,ENST00000662331,ENST00000654822,ENST00000671609,ENST00000624138,ENST00000453213,ENST00000419300,ENST00000663000,ENST00000444184,ENST00000657306,ENST00000659690,ENST00000669088	ENSG00000204054,ENSG00000204054,ENSG00000204054,ENSG00000204054,ENSG00000204054,ENSG00000204054,ENSG00000204054,ENSG00000204054,ENSG00000204054,ENSG00000204054,ENSG00000204054,ENSG00000204054,ENSG00000204054,ENSG00000204054,ENSG00000204054,ENSG00000204054,ENSG00000204054,ENSG00000204054,ENSG00000204054	LINC00963,LINC00963,LINC00963,LINC00963,LINC00963,LINC00963,LINC00963,LINC00963,LINC00963,LINC00963,LINC00963,LINC00963,LINC00963,LINC00963,LINC00963,LINC00963,LINC00963,LINC00963,LINC00963
uniq_1189	26	1	26	CAAAAGACCACTGAATGGTTGAGGGT	21	26	13487903	13487928	CAAAAGACCACTGAATGGTTGAGGGT	+	0	mmmmmmmmmmmmmmmmmmmmmmmmmm	--	--	--
uniq_1196	28	1	28	TACTGTAGGCAGTTGTAACACAATGGTA	19	28	32460044	32460071	TACTGTAGGCAGTTGTAACACAATGGTA	+	0	mmmmmmmmmmmmmmmmmmmmmmmmmmmm	--	ENSG00000178904	DPY19L3
uniq_1198	28	1	28	GCTAACGATCATCTGAACCTTCAGCAGT	1	28	198164647	198164674	GCTAACGATCATCTGAACCTTCAGCAGT	+	0	mmmmmmmmmmmmmmmmmmmmmmmmmmmm	--	ENSG00000151414	NEK7
uniq_1183	32	1	32	GTCATTAATAAAATGTGTGATTCATGGGAGGA	3	32	152189564	152189595	GTCATTAATAAAATGTGTGATTCATGGGAGGA	+	0	mmmmmmmmmmmmmmmmmmmmmmmmmmmmmmmm	--	--	--
uniq_1215	30	1	30	ATCTGTGATCAGTGATCTTTGATGTTACTA	1	30	241312522	241312551	ATCTGTGATCAGTGATCTTTGATGTTACTA	+	0	mmmmmmmmmmmmmmmmmmmmmmmmmmmmmm	--	--	--
uniq_1228	29	1	29	TCAGACTCTAGTTGACTGTGGGTAACTAA	10	29	76352626	76352654	TCAGACTCTAGTTGACTGTGGGTAACTAA	+	0	mmmmmmmmmmmmmmmmmmmmmmmmmmmmm	--	ENSG00000148655	LRMDA
uniq_1218	26	1	26	AAGGTGAAGCTGCACAAGTTATGATG	18	26	62732020	62732045	AAGGTGAAGCTGCACAAGTTATGATG	+	0	mmmmmmmmmmmmmmmmmmmmmmmmmm	--	ENSG00000081913	PHLPP1
uniq_1208	26	1	26	ACATTCAACTGGCTCTTCTGTGATTC	4	26	111579545	111579570	GAATCACAGAAGAGCCAGTTGAATGT	-	0	mmmmmmmmmmmmmmmmmmmmmmmmmm	--	--	--
uniq_1204	26	1	26	TTAGCCACAGTCTGTTGAGTTGCTCA	9	26	117928273	117928298	TTAGCCACAGTCTGTTGAGTTGCTCA	+	0	mmmmmmmmmmmmmmmmmmmmmmmmmm	--	ENSG00000285082	AL160272.2
uniq_1232	27	1	27	TTTTGTCAAACTTAAATCTGTTATTTA	3	27	196360251	196360277	TAAATAACAGATTTAAGTTTGACAAAA	-	0	mmmmmmmmmmmmmmmmmmmmmmmmmmm	--	ENSG00000163960	UBXN7
uniq_1235	31	1	31	TAATTGGCCGGTTACTGACTTTGAATACTCT	2	31	22492020	22492050	AGAGTATTCAAAGTCAGTAACCGGCCAATTA	-	0	mmmmmmmmmmmmmmmmmmmmmmmmmmmmmmm	--	ENSG00000228999	AC096570.1
uniq_1236	26	1	26	TGCTGTGTGACACCTGTCATCTCTGA	2	26	134940651	134940676	TGCTGTGTGACACCTGTCATCTCTGA	+	0	mmmmmmmmmmmmmmmmmmmmmmmmmm	--	ENSG00000082258	CCNT2
uniq_1242	27	1	27	AAGTTATACTGCTGTTAGCTGTGAGTT	6	27	30738657	30738683	AACTCACAGCTAACAGCAGTATAACTT	-	0	mmmmmmmmmmmmmmmmmmmmmmmmmmm	--	ENSG00000137312	FLOT1
uniq_1251	27	1	27	TCAGGACTCAGAAAGTTTCAGATTCTG	12	27	96249006	96249032	TCAGGACTCAGAAAGTTTCAGATTCTG	+	0	mmmmmmmmmmmmmmmmmmmmmmmmmmm	--	ENSG00000111145	ELK3
uniq_1246	29	1	29	TCTCATATACTTTGAATCATTTCTTGGTT	9	29	116167273	116167301	TCTCATATACTTTGAATCATTTCTTGGTT	+	0	mmmmmmmmmmmmmmmmmmmmmmmmmmmmm	--	ENSG00000182752	PAPPA
uniq_1256	29	1	29	CAGTTACCTGTGGTCAGCTCTTGTCCATA	12	29	12999586	12999614	TATGGACAAGAGCTGACCACAGGTAACTG	-	0	mmmmmmmmmmmmmmmmmmmmmmmmmmmmm	--	ENSG00000013583	HEBP1
uniq_1237	31	1	31	TGCCTCAGGCTGTTTTACAGTTAACTTTTTT	6	31	53021806	53021836	AAAAAAGTTAACTGTAAAACAGCCTGAGGCA	-	0	mmmmmmmmmmmmmmmmmmmmmmmmmmmmmmm	--	ENSG00000112144	ICK
uniq_1260	27	1	27	TACTGTAATCTGTGTTCCTTGACTTTT	7	27	139364800	139364826	TACTGTAATCTGTGTTCCTTGACTTTT	+	0	mmmmmmmmmmmmmmmmmmmmmmmmmmm	--	ENSG00000146963	LUC7L2
uniq_1260	27	1	27	TACTGTAATCTGTGTTCCTTGACTTTT	7	27	139364800	139364826	TACTGTAATCTGTGTTCCTTGACTTTT	+	0	mmmmmmmmmmmmmmmmmmmmmmmmmmm	--	ENSG00000269955	FMC1-LUC7L2
uniq_1263	26	1	26	TTTTTGGAAACTGAATTTAAGTGACA	2	26	201197089	201197114	TTTTTGGAAACTGAATTTAAGTGACA	+	0	mmmmmmmmmmmmmmmmmmmmmmmmmm	--	ENSG00000003400	CASP10
uniq_1270	27	1	27	TTTGATCAGACATACGGTTGGCTGTGA	18	27	50631338	50631364	TTTGATCAGACATACGGTTGGCTGTGA	+	0	mmmmmmmmmmmmmmmmmmmmmmmmmmm	--	ENSG00000141639	MAPK4
uniq_1265	26	1	26	TACTGTGACTAATTTATAAATTAAAC	8	26	69778062	69778087	TACTGTGACTAATTTATAAATTAAAC	+	0	mmmmmmmmmmmmmmmmmmmmmmmmmm	--	--	--
uniq_1272	29	1	29	ATTTAAGTGTTCTGAGCACGTCTGAGATA	2	29	47798367	47798395	TATCTCAGACGTGCTCAGAACACTTAAAT	-	0	mmmmmmmmmmmmmmmmmmmmmmmmmmmmm	--	ENSG00000138081	FBXO11
uniq_1276	30	1	30	TGAAATTAAGTCTGATCCAGGGTGTAGCCT	16	30	80800273	80800302	AGGCTACACCCTGGATCAGACTTAATTTCA	-	0	mmmmmmmmmmmmmmmmmmmmmmmmmmmmmm	--	ENSG00000166446	CDYL2
uniq_1277	29	1	29	TTTCTGATTTTCTTGTGTTGTAGACAATC	12	29	12559126	12559154	GATTGTCTACAACACAAGAAAATCAGAAA	-	0	mmmmmmmmmmmmmmmmmmmmmmmmmmmmm	--	ENSG00000111266	DUSP16
uniq_1261	27	1	27	GAGGATTGACTCCAGTTTTGAAAAGTT	8	27	43080178	43080204	GAGGATTGACTCCAGTTTTGAAAAGTT	+	0	mmmmmmmmmmmmmmmmmmmmmmmmmmm	ENST00000526755,ENST00000525099	ENSG00000168522,ENSG00000168522	FNTA,FNTA
uniq_1280	25	1	25	TTGAATCCACTGATGTGGAACTCAC	9	25	35742887	35742911	GTGAGTTCCACATCAGTGGATTCAA	-	0	mmmmmmmmmmmmmmmmmmmmmmmmm	--	ENSG00000070610	GBA2
uniq_1282	27	1	27	TACTTCTCACTGAAGGCTCAGATGATA	4	27	21679883	21679909	TATCATCTGAGCCTTCAGTGAGAAGTA	-	0	mmmmmmmmmmmmmmmmmmmmmmmmmmm	--	ENSG00000185774	KCNIP4
uniq_1308	27	1	27	CTCGATGATGATGGCTGCTGACTGATC	13	27	21438863	21438889	GATCAGTCAGCAGCCATCATCATCGAG	-	0	mmmmmmmmmmmmmmmmmmmmmmmmmmm	--	ENSG00000180776	ZDHHC20
uniq_1296	25	1	25	AGATAGTGTGATTCCTCTGATGGAT	20	25	6025609	6025633	AGATAGTGTGATTCCTCTGATGGAT	+	0	mmmmmmmmmmmmmmmmmmmmmmmmm	--	ENSG00000286235	AL035461.3
uniq_1296	25	1	25	AGATAGTGTGATTCCTCTGATGGAT	20	25	6025609	6025633	AGATAGTGTGATTCCTCTGATGGAT	+	0	mmmmmmmmmmmmmmmmmmmmmmmmm	--	ENSG00000088766	CRLS1
uniq_1313	26	1	26	TGGTTTACTTAGGCCCACTGCTGAGA	3	26	42879307	42879332	TGGTTTACTTAGGCCCACTGCTGAGA	+	0	mmmmmmmmmmmmmmmmmmmmmmmmmm	--	ENSG00000144648	ACKR2
uniq_1313	26	1	26	TGGTTTACTTAGGCCCACTGCTGAGA	3	26	42879307	42879332	TGGTTTACTTAGGCCCACTGCTGAGA	+	0	mmmmmmmmmmmmmmmmmmmmmmmmmm	--	ENSG00000273328	AC099329.2
uniq_1313	26	1	26	TGGTTTACTTAGGCCCACTGCTGAGA	3	26	42879307	42879332	TGGTTTACTTAGGCCCACTGCTGAGA	+	0	mmmmmmmmmmmmmmmmmmmmmmmmmm	--	ENSG00000240747	KRBOX1
uniq_1313	26	1	26	TGGTTTACTTAGGCCCACTGCTGAGA	3	26	42879307	42879332	TGGTTTACTTAGGCCCACTGCTGAGA	+	0	mmmmmmmmmmmmmmmmmmmmmmmmmm	--	ENSG00000273291	AC092042.3
uniq_1310	27	1	27	TACTTCTCATTGACAATGCACCTGATC	4	27	75780202	75780228	TACTTCTCATTGACAATGCACCTGATC	+	0	mmmmmmmmmmmmmmmmmmmmmmmmmmm	--	ENSG00000138768	USO1
uniq_1320	26	1	26	TACTGTACTAACTCTTCTGACGGTGT	8	26	41966334	41966359	ACACCGTCAGAAGAGTTAGTACAGTA	-	0	mmmmmmmmmmmmmmmmmmmmmmmmmm	--	ENSG00000083168	KAT6A
uniq_1281	27	1	27	TTCGACTGGATGCAGTTTTCTGAATTC	7	27	70000023	70000049	TTCGACTGGATGCAGTTTTCTGAATTC	+	0	mmmmmmmmmmmmmmmmmmmmmmmmmmm	--	ENSG00000158321	AUTS2
uniq_1325	28	1	28	ATGAGGCTGCTGTTGACCCTCTGATGAC	18	28	9966420	9966447	GTCATCAGAGGGTCAACAGCAGCCTCAT	-	0	mmmmmmmmmmmmmmmmmmmmmmmmmmmm	--	--	--
uniq_1326	27	1	27	AAGGATTTCAAGATGTAGATATCAGAG	8	27	18899237	18899263	CTCTGATATCTACATCTTGAAATCCTT	-	0	mmmmmmmmmmmmmmmmmmmmmmmmmmm	--	ENSG00000156011	PSD3
uniq_1330	27	1	27	TCTGTGGCTCAATACCAGCATGGCATG	10	27	59803675	59803701	CATGCCATGCTGGTATTGAGCCACAGA	-	0	mmmmmmmmmmmmmmmmmmmmmmmmmmm	--	ENSG00000108091	CCDC6
uniq_1332	30	1	30	TGACCTTCTGTAGGCCTAGACTGATACGTG	14	30	60116865	60116894	TGACCTTCTGTAGGCCTAGACTGATACGTG	+	0	mmmmmmmmmmmmmmmmmmmmmmmmmmmmmm	--	ENSG00000126773	PCNX4
uniq_1348	30	1	30	TAGGACGCTAAGTGTTTCAGATTTTGAATT	5	30	139581492	139581521	TAGGACGCTAAGTGTTTCAGATTTTGAATT	+	0	mmmmmmmmmmmmmmmmmmmmmmmmmmmmmm	--	ENSG00000131508	UBE2D2
uniq_1367	27	1	27	TGATGCCGAAACTGAACAAATGTTTTA	2	27	61190892	61190918	TGATGCCGAAACTGAACAAATGTTTTA	+	0	mmmmmmmmmmmmmmmmmmmmmmmmmmm	ENST00000394457	ENSG00000173209	AHSA2P
uniq_1356	26	1	26	AGTTAACTGCTGTTGGCTGTTGAATG	6	26	163494855	163494880	AGTTAACTGCTGTTGGCTGTTGAATG	+	0	mmmmmmmmmmmmmmmmmmmmmmmmmm	--	ENSG00000112531	QKI
uniq_1338	29	1	29	AAATGTCTGATCTAAAATAATAATGATAC	18	29	79092875	79092903	AAATGTCTGATCTAAAATAATAATGATAC	+	0	mmmmmmmmmmmmmmmmmmmmmmmmmmmmm	--	ENSG00000166377	ATP9B
uniq_1366	26	1	26	CTGTAGTTACAAAGCTGCATAGGTTC	2	26	227551409	227551434	CTGTAGTTACAAAGCTGCATAGGTTC	+	0	mmmmmmmmmmmmmmmmmmmmmmmmmm	--	ENSG00000173744	AGFG1
uniq_1369	30	1	30	TCACTGCTCACTCAGTCACTCACCAAGAAC	4	30	158681556	158681585	TCACTGCTCACTCAGTCACTCACCAAGAAC	+	0	mmmmmmmmmmmmmmmmmmmmmmmmmmmmmm	--	ENSG00000171503	ETFDH
uniq_1370	26	1	26	GAGGCTGCTGTTGACCCTCTGATGAC	18	26	9966420	9966445	GTCATCAGAGGGTCAACAGCAGCCTC	-	0	mmmmmmmmmmmmmmmmmmmmmmmmmm	--	--	--
uniq_1406	31	1	31	AGGAAATTGGTGAAGAGCCTGTGAGGCATCC	2	31	160462073	160462103	GGATGCCTCACAGGCTCTTCACCAATTTCCT	-	0	mmmmmmmmmmmmmmmmmmmmmmmmmmmmmmm	--	ENSG00000153250	RBMS1
uniq_1390	30	1	30	TGAACTGTTGATTTACAGAAGAACAGGTTA	12	30	45755521	45755550	TGAACTGTTGATTTACAGAAGAACAGGTTA	+	0	mmmmmmmmmmmmmmmmmmmmmmmmmmmmmm	--	ENSG00000189079	ARID2
uniq_1402	29	1	29	TTGTGGCTGGTTTGATCTTCTAACTGGAA	13	29	79531763	79531791	TTGTGGCTGGTTTGATCTTCTAACTGGAA	+	0	mmmmmmmmmmmmmmmmmmmmmmmmmmmmm	--	ENSG00000102471	NDFIP2
uniq_1416	28	1	28	TGGATCTTCAATGCCTCTGAGTCATTGT	2	28	69249032	69249059	TGGATCTTCAATGCCTCTGAGTCATTGT	+	0	mmmmmmmmmmmmmmmmmmmmmmmmmmmm	ENST00000303714	ENSG00000169604	ANTXR1
uniq_1427	27	1	27	CCGGTCAGTGGATCAGTTAGAACACAC	17	27	57299545	57299571	CCGGTCAGTGGATCAGTTAGAACACAC	+	0	mmmmmmmmmmmmmmmmmmmmmmmmmmm	--	ENSG00000153944	MSI2
uniq_1399	28	1	28	TAAAACAGCCTCAGGCAGGCCATTCAGG	3	28	72053616	72053643	TAAAACAGCCTCAGGCAGGCCATTCAGG	+	0	mmmmmmmmmmmmmmmmmmmmmmmmmmmm	--	--	--
uniq_1424	27	1	27	ACCAAACAGCCAAGTTGTGAATGCGAA	20	27	47572436	47572462	TTCGCATTCACAACTTGGCTGTTTGGT	-	0	mmmmmmmmmmmmmmmmmmmmmmmmmmm	--	--	--
uniq_1428	25	1	25	GTGCTCTGAAGTGATTGTGAACACT	12	25	27583982	27584006	GTGCTCTGAAGTGATTGTGAACACT	+	0	mmmmmmmmmmmmmmmmmmmmmmmmm	--	ENSG00000110841	PPFIBP1
uniq_1434	29	1	29	TTGTAGCTGTCAGAATACTTGCCTCTGGC	1	29	25639520	25639548	TTGTAGCTGTCAGAATACTTGCCTCTGGC	+	0	mmmmmmmmmmmmmmmmmmmmmmmmmmmmm	--	ENSG00000117643	MAN1C1
uniq_1441	29	1	29	GGTTGTGACAAAAAGGATGAAGATGTCCC	X	29	38361475	38361503	GGTTGTGACAAAAAGGATGAAGATGTCCC	+	0	mmmmmmmmmmmmmmmmmmmmmmmmmmmmm	--	ENSG00000250349	AF241726.2
uniq_1441	29	1	29	GGTTGTGACAAAAAGGATGAAGATGTCCC	X	29	38361475	38361503	GGTTGTGACAAAAAGGATGAAGATGTCCC	+	0	mmmmmmmmmmmmmmmmmmmmmmmmmmmmm	--	ENSG00000036473	OTC
uniq_1445	27	1	27	ATTTTTCAGATTTGGGATGCTAAACCA	19	27	43199508	43199534	TGGTTTAGCATCCCAAATCTGAAAAAT	-	0	mmmmmmmmmmmmmmmmmmmmmmmmmmm	--	ENSG00000243137	PSG4
uniq_1451	27	1	27	AGCTGCTGGACTGATCAGGGCGGTGGT	8	27	144228415	144228441	AGCTGCTGGACTGATCAGGGCGGTGGT	+	0	mmmmmmmmmmmmmmmmmmmmmmmmmmm	--	ENSG00000179832	MROH1
uniq_1446	27	1	27	TGTGATCAATGATCTTAGTTGTTAGTA	3	27	42963851	42963877	TGTGATCAATGATCTTAGTTGTTAGTA	+	0	mmmmmmmmmmmmmmmmmmmmmmmmmmm	--	ENSG00000273291	AC092042.3
uniq_1452	28	1	28	TGCTTTTAATCTGCTGTGGACTGGACAC	2	28	69625217	69625244	GTGTCCAGTCCACAGCAGATTAAAAGCA	-	0	mmmmmmmmmmmmmmmmmmmmmmmmmmmm	--	ENSG00000115977	AAK1
uniq_1455	27	1	27	CTGAGTAGAAGCCTTACTGATAAAGTT	14	27	21246990	21247016	AACTTTATCAGTAAGGCTTCTACTCAG	-	0	mmmmmmmmmmmmmmmmmmmmmmmmmmm	--	ENSG00000092199	HNRNPC
uniq_1466	26	1	26	TAGTAAATGCTGTGTGTGTTCTGACT	3	26	160797319	160797344	TAGTAAATGCTGTGTGTGTTCTGACT	+	0	mmmmmmmmmmmmmmmmmmmmmmmmmm	--	ENSG00000163590	PPM1L
uniq_1484	26	1	26	GTAATTGTTTTGGGATGCCATGAACC	8	26	43165264	43165289	GTAATTGTTTTGGGATGCCATGAACC	+	0	mmmmmmmmmmmmmmmmmmmmmmmmmm	--	ENSG00000165102	HGSNAT
uniq_1478	27	1	27	TCTAACAACTTGACTTTCTGTGATATA	10	27	63340538	63340564	TATATCACAGAAAGTCAAGTTGTTAGA	-	0	mmmmmmmmmmmmmmmmmmmmmmmmmmm	--	ENSG00000171988	JMJD1C
uniq_1479	25	1	25	TGGTCTGGACTGAACCAACAGTGTC	3	25	153469521	153469545	GACACTGTTGGTTCAGTCCAGACCA	-	0	mmmmmmmmmmmmmmmmmmmmmmmmm	--	ENSG00000238755	LINC02006
uniq_1486	30	1	30	TACTGTAGATTATAGTACTGGATGTTTACC	4	30	127926985	127927014	GGTAAACATCCAGTACTATAATCTACAGTA	-	0	mmmmmmmmmmmmmmmmmmmmmmmmmmmmmm	--	ENSG00000164073	MFSD8
uniq_1499	25	1	25	TTGATCTATGAACTGCAGAATGAAT	5	25	60470900	60470924	ATTCATTCTGCAGTTCATAGATCAA	-	0	mmmmmmmmmmmmmmmmmmmmmmmmm	--	ENSG00000113448	PDE4D
uniq_1487	29	1	29	CTTTGAGTTTTCAGAGATTTTAGGATTTC	12	29	68623686	68623714	CTTTGAGTTTTCAGAGATTTTAGGATTTC	+	0	mmmmmmmmmmmmmmmmmmmmmmmmmmmmm	--	ENSG00000127314	RAP1B
uniq_1506	27	1	27	TGAACTTAATTGATAAATGTCGTGTGT	1	27	150435175	150435201	TGAACTTAATTGATAAATGTCGTGTGT	+	0	mmmmmmmmmmmmmmmmmmmmmmmmmmm	--	ENSG00000163125	RPRD2
uniq_1520	30	1	30	CTGTACTGAATACTGTAGATAATTATAACA	1	30	169857865	169857894	CTGTACTGAATACTGTAGATAATTATAACA	+	0	mmmmmmmmmmmmmmmmmmmmmmmmmmmmmm	--	--	--
uniq_1526	29	1	29	ACCTTGGATGACTGTGGGTAACTGAAACC	4	29	86977417	86977445	ACCTTGGATGACTGTGGGTAACTGAAACC	+	0	mmmmmmmmmmmmmmmmmmmmmmmmmmmmm	--	ENSG00000172493	AFF1
uniq_1523	27	1	27	ACTTAATGATGAGCATACGTTCTGAGA	11	27	77267327	77267353	TCTCAGAACGTATGCTCATCATTAAGT	-	0	mmmmmmmmmmmmmmmmmmmmmmmmmmm	--	ENSG00000178795	GDPD4
uniq_1528	32	1	32	CTGTTTCAGCCTTCATTGGATTGAAGAGACTT	8	32	15572362	15572393	CTGTTTCAGCCTTCATTGGATTGAAGAGACTT	+	0	mmmmmmmmmmmmmmmmmmmmmmmmmmmmmmmm	--	ENSG00000104723	TUSC3
uniq_1509	30	1	30	TCTTGAACATCATGCTAGCAGCAGTGAACA	17	30	12118704	12118733	TCTTGAACATCATGCTAGCAGCAGTGAACA	+	0	mmmmmmmmmmmmmmmmmmmmmmmmmmmmmm	--	ENSG00000065559	MAP2K4
uniq_1529	29	1	29	GAAGACTGTTTGATCTACACTGAAAATCT	4	29	156819260	156819288	AGATTTTCAGTGTAGATCAAACAGTCTTC	-	0	mmmmmmmmmmmmmmmmmmmmmmmmmmmmm	--	ENSG00000145431	PDGFC
uniq_1533	26	1	26	TAAGAAAAGAAGCCATCTGCAGAACA	6	26	70764226	70764251	TAAGAAAAGAAGCCATCTGCAGAACA	+	0	mmmmmmmmmmmmmmmmmmmmmmmmmm	--	ENSG00000112305	SMAP1
uniq_1545	26	1	26	TAGATGATTTTGCCCAACTGTAGGCT	17	26	61649334	61649359	TAGATGATTTTGCCCAACTGTAGGCT	+	0	mmmmmmmmmmmmmmmmmmmmmmmmmm	--	--	--
uniq_1530	26	1	26	ATGAAGTGATTTCATTGTTGTGTGAT	11	26	122280024	122280049	ATCACACAACAATGAAATCACTTCAT	-	0	mmmmmmmmmmmmmmmmmmmmmmmmmm	--	ENSG00000255248	MIR100HG
uniq_1543	30	1	30	GTTTTGATGGCAAGACCTGAGCTGAACTGC	3	30	139360015	139360044	GCAGTTCAGCTCAGGTCTTGCCATCAAAAC	-	0	mmmmmmmmmmmmmmmmmmmmmmmmmmmmmm	--	ENSG00000184432	COPB2
uniq_1546	28	1	28	TGTGTAGGCCTAGGCTAATGTGTGTGCT	X	28	40926361	40926388	TGTGTAGGCCTAGGCTAATGTGTGTGCT	+	0	mmmmmmmmmmmmmmmmmmmmmmmmmmmm	--	--	--
uniq_1552	30	1	30	TGAGTCGTGAAGTTTTTGATTTCCCAGTGT	8	30	103390955	103390984	ACACTGGGAAATCAAAAACTTCACGACTCA	-	0	mmmmmmmmmmmmmmmmmmmmmmmmmmmmmm	--	--	--
uniq_1537	32	1	32	TGCAACCAAAAGACTGGAAGCTGATGTTTATC	10	32	37812488	37812519	GATAAACATCAGCTTCCAGTCTTTTGGTTGCA	-	0	mmmmmmmmmmmmmmmmmmmmmmmmmmmmmmmm	--	ENSG00000198105	ZNF248
uniq_1556	30	1	30	CAGATGTGTGACTCTTCTTTCACTTGAACA	5	30	60611408	60611437	TGTTCAAGTGAAAGAAGAGTCACACATCTG	-	0	mmmmmmmmmmmmmmmmmmmmmmmmmmmmmm	--	ENSG00000035499	DEPDC1B
uniq_1571	25	1	25	TTTTATGTTACTCAGAACAGCGTGC	4	25	98373986	98374010	TTTTATGTTACTCAGAACAGCGTGC	+	0	mmmmmmmmmmmmmmmmmmmmmmmmm	--	ENSG00000138698	RAP1GDS1
uniq_1553	27	1	27	ACATAGTGATCTGTGGACTGAAGAGCT	1	27	206710233	206710259	AGCTCTTCAGTCCACAGATCACTATGT	-	0	mmmmmmmmmmmmmmmmmmmmmmmmmmm	--	--	--
uniq_1565	29	1	29	CTGTGCCCTGAATTTTAAATTAGTTAATT	5	29	149008420	149008448	AATTAACTAATTTAAAATTCAGGGCACAG	-	0	mmmmmmmmmmmmmmmmmmmmmmmmmmmmm	ENST00000502274	ENSG00000169247	SH3TC2
uniq_1587	27	1	27	TGCATCTGATCACCTAAGAACTCTGAT	2	27	108563144	108563170	TGCATCTGATCACCTAAGAACTCTGAT	+	0	mmmmmmmmmmmmmmmmmmmmmmmmmmm	--	ENSG00000169756	LIMS1
uniq_1577	27	1	27	TTTCTTCTGGAACTTTTGCTTGGCATT	13	27	74112899	74112925	AATGCCAAGCAAAAGTTCCAGAAGAAA	-	0	mmmmmmmmmmmmmmmmmmmmmmmmmmm	--	--	--
uniq_1603	29	1	29	CAGACAGACGATCCATCTTGTGAACAGAT	6	29	166443233	166443261	ATCTGTTCACAAGATGGATCGTCTGTCTG	-	0	mmmmmmmmmmmmmmmmmmmmmmmmmmmmm	--	ENSG00000071242	RPS6KA2
uniq_1590	26	1	26	GAAAGCAGACAGAAAACTCTCAGAGC	4	26	140062529	140062554	GCTCTGAGAGTTTTCTGTCTGCTTTC	-	0	mmmmmmmmmmmmmmmmmmmmmmmmmm	--	ENSG00000196782	MAML3
uniq_1597	32	1	32	AGATGTTGTGTTCTGAGTTCTCCAACTACTGG	13	32	65762504	65762535	CCAGTAGTTGGAGAACTCAGAACACAACATCT	-	0	mmmmmmmmmmmmmmmmmmmmmmmmmmmmmmmm	--	--	--
uniq_1591	27	1	27	ACAGAGGTTTCTGGCTGTTAGAATCTT	11	27	113144208	113144234	AAGATTCTAACAGCCAGAAACCTCTGT	-	0	mmmmmmmmmmmmmmmmmmmmmmmmmmm	--	--	--
uniq_1608	27	1	27	GATTTTGCCCAACTGTAGGCTAATGTA	16	27	63052134	63052160	GATTTTGCCCAACTGTAGGCTAATGTA	+	0	mmmmmmmmmmmmmmmmmmmmmmmmmmm	--	--	--
uniq_1611	28	1	28	CAGGACTGGAAGATGCTGTGGATGAGTC	16	28	32350332	32350359	CAGGACTGGAAGATGCTGTGGATGAGTC	+	0	mmmmmmmmmmmmmmmmmmmmmmmmmmmm	--	--	--
uniq_1612	26	1	26	TGATGATCTGTTTCCACTCAGTGAAT	5	26	115865217	115865242	TGATGATCTGTTTCCACTCAGTGAAT	+	0	mmmmmmmmmmmmmmmmmmmmmmmmmm	--	ENSG00000177879	AP3S1
uniq_1609	26	1	26	TTAAGTGGGAAATTCTGGAAATAAAC	12	26	62307626	62307651	TTAAGTGGGAAATTCTGGAAATAAAC	+	0	mmmmmmmmmmmmmmmmmmmmmmmmmm	--	ENSG00000135655	USP15
uniq_1614	30	1	30	TCTCTCTCTGTGTGTGTGTGTGTGTGTGTG	20	30	39096678	39096707	TCTCTCTCTGTGTGTGTGTGTGTGTGTGTG	+	0	mmmmmmmmmmmmmmmmmmmmmmmmmmmmmm	--	--	--
uniq_1619	26	1	26	TAAAAGTTATGTGAATGTGATCTCTC	15	26	49135104	49135129	TAAAAGTTATGTGAATGTGATCTCTC	+	0	mmmmmmmmmmmmmmmmmmmmmmmmmm	--	--	--
uniq_1613	32	1	32	TACAGTAACTTGAAAGTTTGTGGCCTGGGAGC	1	32	11019466	11019497	TACAGTAACTTGAAAGTTTGTGGCCTGGGAGC	+	0	mmmmmmmmmmmmmmmmmmmmmmmmmmmmmmmm	--	ENSG00000120948	TARDBP
uniq_1613	32	1	32	TACAGTAACTTGAAAGTTTGTGGCCTGGGAGC	1	32	11019466	11019497	TACAGTAACTTGAAAGTTTGTGGCCTGGGAGC	+	0	mmmmmmmmmmmmmmmmmmmmmmmmmmmmmmmm	--	ENSG00000277726	AL109811.3
uniq_1620	27	1	27	TGGGGTCTTGGAACATGTCCTTTGCAG	18	27	80127235	80127261	TGGGGTCTTGGAACATGTCCTTTGCAG	+	0	mmmmmmmmmmmmmmmmmmmmmmmmmmm	--	ENSG00000101544	ADNP2
uniq_1621	26	1	26	ATTCAGTAAAGGAAGTAAACTGCAGA	5	26	93627199	93627224	TCTGCAGTTTACTTCCTTTACTGAAT	-	0	mmmmmmmmmmmmmmmmmmmmmmmmmm	--	ENSG00000113391	FAM172A
uniq_1617	27	1	27	TGTTTACTTCTGGAATTTTCCATTTAA	X	27	20974600	20974626	TGTTTACTTCTGGAATTTTCCATTTAA	+	0	mmmmmmmmmmmmmmmmmmmmmmmmmmm	--	--	--
uniq_1631	28	1	28	TTTAATGAGTGGTTGAATTCACAGGTGT	3	28	50097445	50097472	TTTAATGAGTGGTTGAATTCACAGGTGT	+	0	mmmmmmmmmmmmmmmmmmmmmmmmmmmm	--	ENSG00000004534	RBM6
uniq_1631	28	1	28	TTTAATGAGTGGTTGAATTCACAGGTGT	3	28	50097445	50097472	TTTAATGAGTGGTTGAATTCACAGGTGT	+	0	mmmmmmmmmmmmmmmmmmmmmmmmmmmm	--	ENSG00000003756	RBM5
uniq_1626	28	1	28	CTCAGCTGAGGTTGAACAAGGTGACTCT	2	28	152356630	152356657	CTCAGCTGAGGTTGAACAAGGTGACTCT	+	0	mmmmmmmmmmmmmmmmmmmmmmmmmmmm	--	ENSG00000157827	FMNL2
uniq_1636	26	1	26	TAATGACCTTTAAGGGTTCTATGGAC	3	26	136428528	136428553	GTCCATAGAACCCTTAAAGGTCATTA	-	0	mmmmmmmmmmmmmmmmmmmmmmmmmm	--	ENSG00000118007	STAG1
uniq_1630	26	1	26	TGCCTTCATCATTGATCTTAGTTAGA	5	26	59977646	59977671	TCTAACTAAGATCAATGATGAAGGCA	-	0	mmmmmmmmmmmmmmmmmmmmmmmmmm	--	ENSG00000113448	PDE4D
uniq_1628	29	1	29	CCTACTGTAGACTGGAAGCCTTACTGATA	2	29	137704969	137704997	TATCAGTAAGGCTTCCAGTCTACAGTAGG	-	0	mmmmmmmmmmmmmmmmmmmmmmmmmmmmm	--	--	--
uniq_1646	29	1	29	TAGCCTGCAAGCTGTAATTATATATGGGC	8	29	31080691	31080719	TAGCCTGCAAGCTGTAATTATATATGGGC	+	0	mmmmmmmmmmmmmmmmmmmmmmmmmmmmm	--	ENSG00000165392	WRN
uniq_1657	26	1	26	TGTGTGGTCTGTAAGTGGAACAACAA	1	26	117453017	117453042	TGTGTGGTCTGTAAGTGGAACAACAA	+	0	mmmmmmmmmmmmmmmmmmmmmmmmmm	--	ENSG00000198162	MAN1A2
uniq_1673	27	1	27	AGACATGTGACTCTGCATTTCACTTGA	8	27	15572676	15572702	AGACATGTGACTCTGCATTTCACTTGA	+	0	mmmmmmmmmmmmmmmmmmmmmmmmmmm	--	ENSG00000104723	TUSC3
uniq_1666	28	1	28	TAATACTAATAGCCTTACTGAACACGGT	11	28	12533607	12533634	TAATACTAATAGCCTTACTGAACACGGT	+	0	mmmmmmmmmmmmmmmmmmmmmmmmmmmm	--	--	--
uniq_1663	31	1	31	CAGTTGGTTGGATTTTTGTTGTGGAACCTGC	3	31	17403491	17403521	GCAGGTTCCACAACAAAAATCCAACCAACTG	-	0	mmmmmmmmmmmmmmmmmmmmmmmmmmmmmmm	--	ENSG00000131374	TBC1D5
uniq_1678	27	1	27	TATATCTAAGTGGGATCAAATGAGACT	3	27	126455228	126455254	AGTCTCATTTGATCCCACTTAGATATA	-	0	mmmmmmmmmmmmmmmmmmmmmmmmmmm	--	ENSG00000070476	ZXDC
uniq_1676	27	1	27	CACAAAGCAGGCTGTGACTGTGACGTA	1	27	56567114	56567140	TACGTCACAGTCACAGCCTGCTTTGTG	-	0	mmmmmmmmmmmmmmmmmmmmmmmmmmm	--	ENSG00000162407	PLPP3
uniq_1689	27	1	27	ATGTTGGCCAGTACCTGTAGCAGAGGG	17	27	21035308	21035334	CCCTCTGCTACAGGTACTGGCCAACAT	-	0	mmmmmmmmmmmmmmmmmmmmmmmmmmm	--	ENSG00000124422	USP22
uniq_1692	26	1	26	TAAGAACTCTAGAGATGATTTAAAGT	4	26	126286918	126286943	ACTTTAAATCATCTCTAGAGTTCTTA	-	0	mmmmmmmmmmmmmmmmmmmmmmmmmm	--	--	--
uniq_1695	26	1	26	TGTGTGTGTGTGTGTGTGTGTGTTTA	6	26	160919315	160919340	TGTGTGTGTGTGTGTGTGTGTGTTTA	+	0	mmmmmmmmmmmmmmmmmmmmmmmmmm	--	--	--
uniq_1697	25	1	25	TCCAAGGACCTGTGGATGACGTTAA	5	25	83073296	83073320	TTAACGTCATCCACAGGTCCTTGGA	-	0	mmmmmmmmmmmmmmmmmmmmmmmmm	--	ENSG00000174695	TMEM167A
uniq_1710	27	1	27	GTGGTCTGAGAATTTGTGAAACCAGTG	20	27	299333	299359	GTGGTCTGAGAATTTGTGAAACCAGTG	+	0	mmmmmmmmmmmmmmmmmmmmmmmmmmm	ENST00000500893	ENSG00000247315	ZCCHC3
uniq_1708	29	1	29	TGAAAGGAATATTTTTTCTGAGCAGCAGC	10	29	95739995	95740023	TGAAAGGAATATTTTTTCTGAGCAGCAGC	+	0	mmmmmmmmmmmmmmmmmmmmmmmmmmmmm	--	ENSG00000138185	ENTPD1
uniq_1706	27	1	27	GATTGGGCCACTAAGTGATTAATGGGC	15	27	42832789	42832815	GCCCATTAATCACTTAGTGGCCCAATC	-	0	mmmmmmmmmmmmmmmmmmmmmmmmmmm	--	ENSG00000128881	TTBK2
uniq_1682	27	1	27	TGGCCGACTGTAGGCTAGTGTAAGTGT	13	27	28660418	28660444	TGGCCGACTGTAGGCTAGTGTAAGTGT	+	0	mmmmmmmmmmmmmmmmmmmmmmmmmmm	--	ENSG00000132963	POMP
uniq_1714	28	1	28	TGGTTGAATCCACTGATGTGGAACTCAC	9	28	35742887	35742914	GTGAGTTCCACATCAGTGGATTCAACCA	-	0	mmmmmmmmmmmmmmmmmmmmmmmmmmmm	--	ENSG00000070610	GBA2
uniq_1700	31	1	31	TGATATGATGAAAAGAAGGCAAGTACTGATC	5	31	93748870	93748900	GATCAGTACTTGCCTTCTTTTCATCATATCA	-	0	mmmmmmmmmmmmmmmmmmmmmmmmmmmmmmm	--	ENSG00000113391	FAM172A
uniq_1716	26	1	26	TGTGATGATGAGGATACATTCTGAGA	X	26	150742114	150742139	TGTGATGATGAGGATACATTCTGAGA	+	0	mmmmmmmmmmmmmmmmmmmmmmmmmm	--	ENSG00000063601	MTMR1
uniq_1720	26	1	26	TTATCGTACAGCTGGTCTCAGATGCC	1	26	93647728	93647753	GGCATCTGAGACCAGCTGTACGATAA	-	0	mmmmmmmmmmmmmmmmmmmmmmmmmm	--	ENSG00000137936	BCAR3
uniq_1729	28	1	28	GTTCTGACTGTTCTTCTGACTGGCTGTT	14	28	60900015	60900042	GTTCTGACTGTTCTTCTGACTGGCTGTT	+	0	mmmmmmmmmmmmmmmmmmmmmmmmmmmm	--	ENSG00000258892	AL160236.2
uniq_1729	28	1	28	GTTCTGACTGTTCTTCTGACTGGCTGTT	14	28	60900015	60900042	GTTCTGACTGTTCTTCTGACTGGCTGTT	+	0	mmmmmmmmmmmmmmmmmmmmmmmmmmmm	--	ENSG00000020426	MNAT1
uniq_1723	31	1	31	TGACTGGAAACCTTAGTGATAACATAAACTA	21	31	18178510	18178540	TGACTGGAAACCTTAGTGATAACATAAACTA	+	0	mmmmmmmmmmmmmmmmmmmmmmmmmmmmmmm	--	ENSG00000154645	CHODL
uniq_1744	26	1	26	GCCTCACGGACAGATCGGTGAATTTC	16	26	75434150	75434175	GAAATTCACCGATCTGTCCGTGAGGC	-	0	mmmmmmmmmmmmmmmmmmmmmmmmmm	--	ENSG00000261717	AC009163.4
uniq_1712	26	1	26	CTCAGAATGTATCCGCACTGTTAAGT	20	26	64035137	64035162	ACTTAACAGTGCGGATACATTCTGAG	-	0	mmmmmmmmmmmmmmmmmmmmmmmmmm	--	--	--
uniq_1730	31	1	31	TGTTGCCTAGGGCTGTTGTAGCTGTCAGAGC	12	31	67034751	67034781	GCTCTGACAGCTACAACAGCCCTAGGCAACA	-	0	mmmmmmmmmmmmmmmmmmmmmmmmmmmmmmm	--	ENSG00000155974	GRIP1
uniq_1730	31	1	31	TGTTGCCTAGGGCTGTTGTAGCTGTCAGAGC	12	31	67034751	67034781	GCTCTGACAGCTACAACAGCCCTAGGCAACA	-	0	mmmmmmmmmmmmmmmmmmmmmmmmmmmmmmm	--	ENSG00000257083	AC073530.1
uniq_1746	25	1	25	TGGTGGAGACCCTGATAAGCAGTAA	7	25	70737110	70737134	TGGTGGAGACCCTGATAAGCAGTAA	+	0	mmmmmmmmmmmmmmmmmmmmmmmmm	--	ENSG00000158321	AUTS2
uniq_1733	25	1	25	CAGGGTTTGAGAGGATTGACTTCAA	7	25	153502051	153502075	CAGGGTTTGAGAGGATTGACTTCAA	+	0	mmmmmmmmmmmmmmmmmmmmmmmmm	--	--	--
uniq_1773	29	1	29	AGCCAACCTGGCTGGTGGGAGTAGATGTG	1	29	206237731	206237759	AGCCAACCTGGCTGGTGGGAGTAGATGTG	+	0	mmmmmmmmmmmmmmmmmmmmmmmmmmmmm	--	ENSG00000266028	SRGAP2
uniq_1763	31	1	31	TTAGAGTGCTTCCTGATTCTTGCTGAGTTTC	18	31	51083007	51083037	TTAGAGTGCTTCCTGATTCTTGCTGAGTTTC	+	0	mmmmmmmmmmmmmmmmmmmmmmmmmmmmmmm	ENST00000342988,ENST00000398417	ENSG00000141646,ENSG00000141646	SMAD4,SMAD4
uniq_1775	31	1	31	TTTTAAAGGCAAGTGTGCTTTGAATAGCATC	5	31	65368290	65368320	GATGCTATTCAAAGCACACTTGCCTTTAAAA	-	0	mmmmmmmmmmmmmmmmmmmmmmmmmmmmmmm	--	ENSG00000049192	ADAMTS6
uniq_1770	31	1	31	AGAGGCTGCAGCAAGCAGCTCTGAGTCACAC	15	31	51297477	51297507	GTGTGACTCAGAGCTGCTTGCTGCAGCCTCT	-	0	mmmmmmmmmmmmmmmmmmmmmmmmmmmmmmm	--	ENSG00000137869	CYP19A1
uniq_1779	26	1	26	TGTAACATCAGATGTAGATGGGTGTG	4	26	139314208	139314233	TGTAACATCAGATGTAGATGGGTGTG	+	0	mmmmmmmmmmmmmmmmmmmmmmmmmm	--	ENSG00000164134	NAA15
uniq_1784	27	1	27	TAATGGGGCTGTGTCTGGATAAACTCT	18	27	2789636	2789662	TAATGGGGCTGTGTCTGGATAAACTCT	+	0	mmmmmmmmmmmmmmmmmmmmmmmmmmm	--	ENSG00000101596	SMCHD1
uniq_1780	29	1	29	TGGTCAACTGCAGTCTGAAAATATTAAGT	4	29	79677220	79677248	TGGTCAACTGCAGTCTGAAAATATTAAGT	+	0	mmmmmmmmmmmmmmmmmmmmmmmmmmmmm	--	ENSG00000248408	LINC02469
uniq_1787	30	1	30	TAAATGGTTTGGGAATAAACACACCTGATG	4	30	105401933	105401962	CATCAGGTGTGTTTATTCCCAAACCATTTA	-	0	mmmmmmmmmmmmmmmmmmmmmmmmmmmmmm	--	ENSG00000138777	PPA2
uniq_1783	31	1	31	ATTACTACAAATGCTGACAATCATCTGAGCC	12	31	45382794	45382824	ATTACTACAAATGCTGACAATCATCTGAGCC	+	0	mmmmmmmmmmmmmmmmmmmmmmmmmmmmmmm	--	ENSG00000177119	ANO6
uniq_1790	27	1	27	TAGGCTAAACTATGATGTTCTGTAGGA	9	27	31978713	31978739	TAGGCTAAACTATGATGTTCTGTAGGA	+	0	mmmmmmmmmmmmmmmmmmmmmmmmmmm	--	--	--
uniq_1802	25	1	25	CTGATGTGGTGCTCAAAGAAAATGC	5	25	95775277	95775301	CTGATGTGGTGCTCAAAGAAAATGC	+	0	mmmmmmmmmmmmmmmmmmmmmmmmm	--	ENSG00000164292	RHOBTB3
uniq_1803	26	1	26	TACTATAGGCAACTGTAACACAATGG	4	26	84874955	84874980	TACTATAGGCAACTGTAACACAATGG	+	0	mmmmmmmmmmmmmmmmmmmmmmmmmm	--	--	--
uniq_1807	31	1	31	ACTGCTCAAATATAAGGACAGAATTGGACTA	12	31	66825054	66825084	TAGTCCAATTCTGTCCTTATATTTGAGCAGT	-	0	mmmmmmmmmmmmmmmmmmmmmmmmmmmmmmm	--	ENSG00000155974	GRIP1
uniq_1815	27	1	27	GTCTAGAATGGAACCTGCAGTATCTCT	2	27	164666182	164666208	AGAGATACTGCAGGTTCCATTCTAGAC	-	0	mmmmmmmmmmmmmmmmmmmmmmmmmmm	--	ENSG00000082438	COBLL1
uniq_1812	30	1	30	TATGTGGGTTCTGCAGTTCTGACCTTGGGC	2	30	182607505	182607534	GCCCAAGGTCAGAACTGCAGAACCCACATA	-	0	mmmmmmmmmmmmmmmmmmmmmmmmmmmmmm	--	--	--
uniq_1791	31	1	31	TGGGACCATGTAGACATGCCAATTTGCTTTT	X	31	129495073	129495103	AAAAGCAAATTGGCATGTCTACATGGTCCCA	-	0	mmmmmmmmmmmmmmmmmmmmmmmmmmmmmmm	--	ENSG00000102038	SMARCA1
uniq_1828	29	1	29	TTAATCTCCTTGTAACTGTCAACTCTTGG	5	29	39019664	39019692	CCAAGAGTTGACAGTTACAAGGAGATTAA	-	0	mmmmmmmmmmmmmmmmmmmmmmmmmmmmm	--	ENSG00000164327	RICTOR
uniq_1820	26	1	26	AGATGAATTGCTTGCTAGGTACTGTA	15	26	101182121	101182146	TACAGTACCTAGCAAGCAATTCATCT	-	0	mmmmmmmmmmmmmmmmmmmmmmmmmm	--	ENSG00000131873	CHSY1
uniq_1840	26	1	26	ACTGTGGCTTTGTCCTCTGCTTATGC	11	26	65435072	65435097	ACTGTGGCTTTGTCCTCTGCTTATGC	+	0	mmmmmmmmmmmmmmmmmmmmmmmmmm	ENST00000501122	ENSG00000245532	NEAT1
uniq_1830	28	1	28	CGTTACTGTACTGAATACTGTGGACAGT	1	28	32916044	32916071	ACTGTCCACAGTATTCAGTACAGTAACG	-	0	mmmmmmmmmmmmmmmmmmmmmmmmmmmm	--	--	--
uniq_1831	29	1	29	CTGAAACGGCGACAACAGCAGCTGAAACC	4	29	184674848	184674876	CTGAAACGGCGACAACAGCAGCTGAAACC	+	0	mmmmmmmmmmmmmmmmmmmmmmmmmmmmm	--	ENSG00000164306	PRIMPOL
uniq_1851	26	1	26	CAGGAGTAGATTCCATCTGAAGAAAC	14	26	79197967	79197992	CAGGAGTAGATTCCATCTGAAGAAAC	+	0	mmmmmmmmmmmmmmmmmmmmmmmmmm	--	ENSG00000021645	NRXN3
uniq_1853	30	1	30	GCCTGATGATGTGACTGCATTGCTGCTGGT	14	30	50654411	50654440	ACCAGCAGCAATGCAGTCACATCATCAGGC	-	0	mmmmmmmmmmmmmmmmmmmmmmmmmmmmmm	--	ENSG00000151748	SAV1
uniq_1852	26	1	26	TCTGACTTATAATGATTCAACTTATG	15	26	51326109	51326134	CATAAGTTGAATCATTATAAGTCAGA	-	0	mmmmmmmmmmmmmmmmmmmmmmmmmm	--	ENSG00000137869	CYP19A1
uniq_1854	26	1	26	GCATGGTTCACTGAATATTTGAAGCC	14	26	90708539	90708564	GCATGGTTCACTGAATATTTGAAGCC	+	0	mmmmmmmmmmmmmmmmmmmmmmmmmm	--	--	--
uniq_1845	27	1	27	ACATCTGTCAGAGGAATCACTGTCTGT	17	27	30132892	30132918	ACATCTGTCAGAGGAATCACTGTCTGT	+	0	mmmmmmmmmmmmmmmmmmmmmmmmmmm	--	ENSG00000126653	NSRP1
uniq_1862	30	1	30	TAAGGGCCTTGCCTGTGAGTGAGACTGATG	2	30	20221184	20221213	CATCAGTCTCACTCACAGGCAAGGCCCTTA	-	0	mmmmmmmmmmmmmmmmmmmmmmmmmmmmmm	--	ENSG00000115884	SDC1
uniq_1878	31	1	31	GACTTACGATGGTGCAACTTTAGGATGATGC	7	31	102035209	102035239	GACTTACGATGGTGCAACTTTAGGATGATGC	+	0	mmmmmmmmmmmmmmmmmmmmmmmmmmmmmmm	--	ENSG00000257923	CUX1
uniq_1876	30	1	30	AGTGTGTGTCTGTGTGTGTGTGTGTGTGTG	4	30	61338384	61338413	AGTGTGTGTCTGTGTGTGTGTGTGTGTGTG	+	0	mmmmmmmmmmmmmmmmmmmmmmmmmmmmmm	--	ENSG00000150471	ADGRL3
uniq_1890	29	1	29	ATTTGTGAAACCAGTGTTGTTAGAAGTGT	20	29	299344	299372	ATTTGTGAAACCAGTGTTGTTAGAAGTGT	+	0	mmmmmmmmmmmmmmmmmmmmmmmmmmmmm	ENST00000500893	ENSG00000247315	ZCCHC3
uniq_1911	27	1	27	TGAGCATCTGTGGATTTTGGTATCTGC	5	27	68501920	68501946	TGAGCATCTGTGGATTTTGGTATCTGC	+	0	mmmmmmmmmmmmmmmmmmmmmmmmmmm	--	--	--
uniq_1888	26	1	26	TCACTGATCTCTTACTGTACTTAATT	6	26	17390669	17390694	TCACTGATCTCTTACTGTACTTAATT	+	0	mmmmmmmmmmmmmmmmmmmmmmmmmm	--	--	--
uniq_1893	26	1	26	CTTCTGACTTGATAATGGTGCTTTCA	KI270742.1	26	815	840	CTTCTGACTTGATAATGGTGCTTTCA	+	0	mmmmmmmmmmmmmmmmmmmmmmmmmm	--	--	--
uniq_1918	26	1	26	GATTGAGGTCTGCAGCTGCAATGGCC	15	26	101182095	101182120	GGCCATTGCAGCTGCAGACCTCAATC	-	0	mmmmmmmmmmmmmmmmmmmmmmmmmm	--	ENSG00000131873	CHSY1
uniq_1916	27	1	27	GTGGATAGGTTCTTGGAAACTGTGACT	2	27	84727359	84727385	GTGGATAGGTTCTTGGAAACTGTGACT	+	0	mmmmmmmmmmmmmmmmmmmmmmmmmmm	--	ENSG00000115423	DNAH6
uniq_1922	26	1	26	CAGTAAGGCTTCTGGTCAACAGTAGG	20	26	11971392	11971417	CAGTAAGGCTTCTGGTCAACAGTAGG	+	0	mmmmmmmmmmmmmmmmmmmmmmmmmm	--	--	--
uniq_1879	31	1	31	GTCTGTGCTCTGTCAGTGGAACAACAAAGCC	X	31	145764732	145764762	GTCTGTGCTCTGTCAGTGGAACAACAAAGCC	+	0	mmmmmmmmmmmmmmmmmmmmmmmmmmmmmmm	--	--	--
uniq_1933	28	1	28	TAACTTCCTTGATTGACTGTTGTAAATC	11	28	31505229	31505256	GATTTACAACAGTCAATCAAGGAAGTTA	-	0	mmmmmmmmmmmmmmmmmmmmmmmmmmmm	--	ENSG00000148950	IMMP1L
uniq_1936	30	1	30	GTGTTAGGATCTGCTGCCAACTGAAAATCA	10	30	126242188	126242217	TGATTTTCAGTTGGCAGCAGATCCTAACAC	-	0	mmmmmmmmmmmmmmmmmmmmmmmmmmmmmm	--	ENSG00000148848	ADAM12
uniq_1937	26	1	26	CAGCTGGGAAAGTCACTGCAGATGTG	2	26	45725972	45725997	CAGCTGGGAAAGTCACTGCAGATGTG	+	0	mmmmmmmmmmmmmmmmmmmmmmmmmm	--	ENSG00000171132	PRKCE
uniq_1945	27	1	27	CTTTAGTTTGTGGCACTGTTTGATAGC	3	27	141396115	141396141	CTTTAGTTTGTGGCACTGTTTGATAGC	+	0	mmmmmmmmmmmmmmmmmmmmmmmmmmm	--	ENSG00000177311	ZBTB38
uniq_1934	25	1	25	TTCTGTACTGTGCTGTTAATATGGC	8	25	22442807	22442831	TTCTGTACTGTGCTGTTAATATGGC	+	0	mmmmmmmmmmmmmmmmmmmmmmmmm	--	ENSG00000120910	PPP3CC
uniq_1940	28	1	28	TGGTCCAGCCCTTTTCTTTGTGATGACA	17	28	59699644	59699671	TGGTCCAGCCCTTTTCTTTGTGATGACA	+	0	mmmmmmmmmmmmmmmmmmmmmmmmmmmm	--	--	--
uniq_1978	26	1	26	TTCCAGATCTGCAGAACATGCCTCAC	21	26	36117468	36117493	TTCCAGATCTGCAGAACATGCCTCAC	+	0	mmmmmmmmmmmmmmmmmmmmmmmmmm	--	--	--
uniq_1959	28	1	28	TGTGTGTGTGCGTGTGTGTGTGTGTGTA	5	28	25684817	25684844	TGTGTGTGTGCGTGTGTGTGTGTGTGTA	+	0	mmmmmmmmmmmmmmmmmmmmmmmmmmmm	--	--	--
uniq_1982	26	1	26	TGGATTGACTCTCCTTTCATGAAAGA	15	26	55382201	55382226	TGGATTGACTCTCCTTTCATGAAAGA	+	0	mmmmmmmmmmmmmmmmmmmmmmmmmm	--	--	--
uniq_1983	26	1	26	TATTGTTGTGAATGTGTTGCATGACT	8	26	11131646	11131671	AGTCATGCAACACATTCACAACAATA	-	0	mmmmmmmmmmmmmmmmmmmmmmmmmm	--	ENSG00000171044	XKR6
uniq_1980	26	1	26	TAACTCTGGTCCTGTGGGTCCCACTG	5	26	123524236	123524261	TAACTCTGGTCCTGTGGGTCCCACTG	+	0	mmmmmmmmmmmmmmmmmmmmmmmmmm	--	ENSG00000151292	CSNK1G3
uniq_1997	26	1	26	ATCTTTGGCTCAGTGTTAATTGCAAA	20	26	20695751	20695776	TTTGCAATTAACACTGAGCCAAAGAT	-	0	mmmmmmmmmmmmmmmmmmmmmmmmmm	--	ENSG00000188559	RALGAPA2
uniq_1984	27	1	27	TGGCACCGATAGATTTGCTCAATGCAA	7	27	11439341	11439367	TTGCATTGAGCAAATCTATCGGTGCCA	-	0	mmmmmmmmmmmmmmmmmmmmmmmmmmm	--	ENSG00000005108	THSD7A
uniq_2010	25	1	25	AAATGTGACTCTAGCTAGACTGTGA	3	25	14083754	14083778	AAATGTGACTCTAGCTAGACTGTGA	+	0	mmmmmmmmmmmmmmmmmmmmmmmmm	--	--	--
uniq_2011	26	1	26	TGAGTTTTGTGACCTTAGTGACAGTA	5	26	65368027	65368052	TACTGTCACTAAGGTCACAAAACTCA	-	0	mmmmmmmmmmmmmmmmmmmmmmmmmm	--	ENSG00000049192	ADAMTS6
uniq_1992	31	1	31	TAATGCAGCTGGGGACTTAAAGTTGAAGCCA	1	31	85675574	85675604	TGGCTTCAACTTTAAGTCCCCAGCTGCATTA	-	0	mmmmmmmmmmmmmmmmmmmmmmmmmmmmmmm	--	ENSG00000117174	ZNHIT6
uniq_2004	29	1	29	CAGGACTGTGTTGCCTTTACTAAATGGTC	18	29	51082676	51082704	CAGGACTGTGTTGCCTTTACTAAATGGTC	+	0	mmmmmmmmmmmmmmmmmmmmmmmmmmmmm	ENST00000342988,ENST00000398417	ENSG00000141646,ENSG00000141646	SMAD4,SMAD4
uniq_2035	27	1	27	GAAGACTCATTCTGCTGTAATCTTAGC	12	27	133100583	133100609	GAAGACTCATTCTGCTGTAATCTTAGC	+	0	mmmmmmmmmmmmmmmmmmmmmmmmmmm	--	ENSG00000196387	ZNF140
uniq_2023	27	1	27	TGTGTGTTTTGACTCCTTGACCGACTG	18	27	62731453	62731479	TGTGTGTTTTGACTCCTTGACCGACTG	+	0	mmmmmmmmmmmmmmmmmmmmmmmmmmm	--	ENSG00000081913	PHLPP1
uniq_2039	28	1	28	TTGATGATCCTGACCCTGTGTAGGCCTA	11	28	125017772	125017799	TTGATGATCCTGACCCTGTGTAGGCCTA	+	0	mmmmmmmmmmmmmmmmmmmmmmmmmmmm	--	ENSG00000149548	CCDC15
uniq_2043	31	1	31	TGATGCTGAGAATTTTAATATGCCAAGAATA	2	31	188315012	188315042	TGATGCTGAGAATTTTAATATGCCAAGAATA	+	0	mmmmmmmmmmmmmmmmmmmmmmmmmmmmmmm	--	ENSG00000144366	GULP1
uniq_2061	27	1	27	GCTTGAGGCTGTTTTACAGTTAACTTT	14	27	48240484	48240510	GCTTGAGGCTGTTTTACAGTTAACTTT	+	0	mmmmmmmmmmmmmmmmmmmmmmmmmmm	--	--	--
uniq_2059	26	1	26	TGACTTTTTCTCTGTAGCTATGAAAA	1	26	24817062	24817087	TGACTTTTTCTCTGTAGCTATGAAAA	+	0	mmmmmmmmmmmmmmmmmmmmmmmmmm	--	ENSG00000169504	CLIC4
uniq_2055	28	1	28	GACTCTTGTCCATCATAAATCTGAGCCA	5	28	72293433	72293460	TGGCTCAGATTTATGATGGACAAGAGTC	-	0	mmmmmmmmmmmmmmmmmmmmmmmmmmmm	--	ENSG00000113048	MRPS27
uniq_2070	27	1	27	CAGAGATACTGTGCACTCTGATCCAGA	12	27	10290974	10291000	CAGAGATACTGTGCACTCTGATCCAGA	+	0	mmmmmmmmmmmmmmmmmmmmmmmmmmm	--	ENSG00000134539	KLRD1
uniq_2066	28	1	28	AGATGGGACTGACTTGCTGCAATCTGAC	11	28	33298792	33298819	AGATGGGACTGACTTGCTGCAATCTGAC	+	0	mmmmmmmmmmmmmmmmmmmmmmmmmmmm	--	ENSG00000110422	HIPK3
uniq_2069	26	1	26	AATCTTCTGTAGTTCTCTTGCTCAGA	X	26	92450628	92450653	AATCTTCTGTAGTTCTCTTGCTCAGA	+	0	mmmmmmmmmmmmmmmmmmmmmmmmmm	--	ENSG00000102290	PCDH11X
uniq_2071	27	1	27	GCCTGTGACTGTACTGAATACTGTAGG	9	27	85473749	85473775	CCTACAGTATTCAGTACAGTCACAGGC	-	0	mmmmmmmmmmmmmmmmmmmmmmmmmmm	--	--	--
uniq_2064	32	1	32	GATTGGTGCTGAATTGACTCTGCCTGTGCTCT	8	32	70873023	70873054	GATTGGTGCTGAATTGACTCTGCCTGTGCTCT	+	0	mmmmmmmmmmmmmmmmmmmmmmmmmmmmmmmm	--	ENSG00000285579	AC015687.1
uniq_2079	27	1	27	GCCCCTACAATGGCCTCTAAGTGTTCC	2	27	172139290	172139316	GCCCCTACAATGGCCTCTAAGTGTTCC	+	0	mmmmmmmmmmmmmmmmmmmmmmmmmmm	--	ENSG00000232555	AC104088.1
uniq_2078	30	1	30	TGAATGAATGAATGAATGAATGAATGAATA	5	30	157878806	157878835	TGAATGAATGAATGAATGAATGAATGAATA	+	0	mmmmmmmmmmmmmmmmmmmmmmmmmmmmmm	--	--	--
uniq_2081	27	1	27	GAAATTTGAATTTTGAACTTGTGCCAG	12	27	312844	312870	CTGGCACAAGTTCAAAATTCAAATTTC	-	0	mmmmmmmmmmmmmmmmmmmmmmmmmmm	--	ENSG00000073614	KDM5A
uniq_2090	27	1	27	TTCTGGAACTTTTCATATTTTTGGACT	21	27	15747791	15747817	TTCTGGAACTTTTCATATTTTTGGACT	+	0	mmmmmmmmmmmmmmmmmmmmmmmmmmm	--	ENSG00000155313	USP25
uniq_2089	26	1	26	GTGCATTCCTGAAACACTGGACAAGT	1	26	231639440	231639465	GTGCATTCCTGAAACACTGGACAAGT	+	0	mmmmmmmmmmmmmmmmmmmmmmmmmm	--	ENSG00000270106	TSNAX-DISC1
uniq_2089	26	1	26	GTGCATTCCTGAAACACTGGACAAGT	1	26	231639440	231639465	GTGCATTCCTGAAACACTGGACAAGT	+	0	mmmmmmmmmmmmmmmmmmmmmmmmmm	--	ENSG00000162946	DISC1
uniq_2106	27	1	27	ATGGAATGAAGAACCTGAATTAGAAGC	7	27	138929413	138929439	GCTTCTAATTCAGGTTCTTCATTCCAT	-	0	mmmmmmmmmmmmmmmmmmmmmmmmmmm	--	ENSG00000122778	KIAA1549
uniq_2108	26	1	26	TGACGTTAGACCATCTGGCAGAAGGG	1	26	215397291	215397316	CCCTTCTGCCAGATGGTCTAACGTCA	-	0	mmmmmmmmmmmmmmmmmmmmmmmmmm	--	--	--
uniq_2113	28	1	28	TACAACCATCTGATCTTTGACAAACCTG	9	28	121027546	121027573	TACAACCATCTGATCTTTGACAAACCTG	+	0	mmmmmmmmmmmmmmmmmmmmmmmmmmmm	--	--	--
uniq_2101	27	1	27	TTAAAGTGTGAGATCTGTAACTCTTTC	3	27	111900379	111900405	TTAAAGTGTGAGATCTGTAACTCTTTC	+	0	mmmmmmmmmmmmmmmmmmmmmmmmmmm	--	ENSG00000144824	PHLDB2
uniq_2123	26	1	26	GACTGACTGTGGGACTTGAGCACTGC	6	26	39213053	39213078	GCAGTGCTCAAGTCCCACAGTCAGTC	-	0	mmmmmmmmmmmmmmmmmmmmmmmmmm	--	ENSG00000164626	KCNK5
uniq_2145	26	1	26	CAGTACAATCTGTGGTTTTAGGCATC	6	26	140157601	140157626	CAGTACAATCTGTGGTTTTAGGCATC	+	0	mmmmmmmmmmmmmmmmmmmmmmmmmm	--	--	--
uniq_2130	32	1	32	TGGGACAGTGAGACTATGAATAGCTTCACATC	14	32	102819823	102819854	TGGGACAGTGAGACTATGAATAGCTTCACATC	+	0	mmmmmmmmmmmmmmmmmmmmmmmmmmmmmmmm	--	ENSG00000131323	TRAF3
uniq_2146	30	1	30	CTGAAATCCATGTGCTCCAAAGTCTGAAAC	3	30	37279237	37279266	CTGAAATCCATGTGCTCCAAAGTCTGAAAC	+	0	mmmmmmmmmmmmmmmmmmmmmmmmmmmmmm	--	ENSG00000144674	GOLGA4
uniq_2141	31	1	31	TGTTCAGTGAGCCCAGGACTGAGTGAACTCA	9	31	72247868	72247898	TGTTCAGTGAGCCCAGGACTGAGTGAACTCA	+	0	mmmmmmmmmmmmmmmmmmmmmmmmmmmmmmm	--	ENSG00000119125	GDA
uniq_2150	27	1	27	CTGAAAAATGAGACAGGCCGAAAGCTA	11	27	44836165	44836191	CTGAAAAATGAGACAGGCCGAAAGCTA	+	0	mmmmmmmmmmmmmmmmmmmmmmmmmmm	--	ENSG00000157570	TSPAN18
uniq_2133	27	1	27	ACACCTGAACTGAAACTGTGCATGATT	1	27	176545463	176545489	ACACCTGAACTGAAACTGTGCATGATT	+	0	mmmmmmmmmmmmmmmmmmmmmmmmmmm	--	ENSG00000116183	PAPPA2
uniq_2156	27	1	27	ATTGACTGTTTCTGTTATTGGTGAGGC	16	27	48573753	48573779	GCCTCACCAATAACAGAAACAGTCAAT	-	0	mmmmmmmmmmmmmmmmmmmmmmmmmmm	--	ENSG00000102921	AC026470.1
uniq_2173	27	1	27	TTGAAGACATTTTGATCCCAGTGAAAA	13	27	49103321	49103347	TTGAAGACATTTTGATCCCAGTGAAAA	+	0	mmmmmmmmmmmmmmmmmmmmmmmmmmm	--	ENSG00000102531	FNDC3A
uniq_2147	25	1	25	TGCTGCTGTTTTTCATTTACTTGGC	7	25	95414338	95414362	GCCAAGTAAATGAAAAACAGCAGCA	-	0	mmmmmmmmmmmmmmmmmmmmmmmmm	--	ENSG00000105854	PON2
uniq_2151	31	1	31	CAGATGTAGAGTCTGCAGATGTAGAAGCCAT	14	31	91076488	91076518	CAGATGTAGAGTCTGCAGATGTAGAAGCCAT	+	0	mmmmmmmmmmmmmmmmmmmmmmmmmmmmmmm	--	ENSG00000133943	DGLUCY
uniq_2176	28	1	28	CAGGACTGGATTTTGCTCTGGGTGAGTC	2	28	38866969	38866996	GACTCACCCAGAGCAAAATCCAGTCCTG	-	0	mmmmmmmmmmmmmmmmmmmmmmmmmmmm	--	ENSG00000163214	DHX57
uniq_2180	25	1	25	TTGAATCTGGGAATGTGGAACTCAC	6	25	116691461	116691485	TTGAATCTGGGAATGTGGAACTCAC	+	0	mmmmmmmmmmmmmmmmmmmmmmmmm	--	ENSG00000196911	KPNA5
uniq_2174	32	1	32	CTCTGTTTCAGTCACCTGTGGTCAACTGTGGT	9	32	27441678	27441709	ACCACAGTTGACCACAGGTGACTGAAACAGAG	-	0	mmmmmmmmmmmmmmmmmmmmmmmmmmmmmmmm	--	ENSG00000120162	MOB3B
uniq_2177	31	1	31	TATCTTGACGTGCAATAAAGTGAACTGCAAT	1	31	6415236	6415266	ATTGCAGTTCACTTTATTGCACGTCAAGATA	-	0	mmmmmmmmmmmmmmmmmmmmmmmmmmmmmmm	ENST00000377834	ENSG00000069812	HES2
uniq_2185	26	1	26	CCTCCTGAAGGACCTGCCTGAGACTG	X	26	103483120	103483145	CCTCCTGAAGGACCTGCCTGAGACTG	+	0	mmmmmmmmmmmmmmmmmmmmmmmmmm	--	--	--
uniq_2192	26	1	26	CAGGCAGAAACCAACCCTGGACAGGA	9	26	131993940	131993965	TCCTGTCCAGGGTTGGTTTCTGCCTG	-	0	mmmmmmmmmmmmmmmmmmmmmmmmmm	--	ENSG00000160563	MED27
uniq_2186	27	1	27	CGGCCTGGAATGTGAAGGTATGACTTG	19	27	13853616	13853642	CGGCCTGGAATGTGAAGGTATGACTTG	+	0	mmmmmmmmmmmmmmmmmmmmmmmmmmm	--	--	--
uniq_2198	31	1	31	TTACCTTGATGTAAATGGCTACTGACTGATC	11	31	106819485	106819515	GATCAGTCAGTAGCCATTTACATCAAGGTAA	-	0	mmmmmmmmmmmmmmmmmmmmmmmmmmmmmmm	--	ENSG00000152402	GUCY1A2
uniq_2208	27	1	27	GAGGCTGTTTTACAGTTAACTTTTTGA	12	27	69244901	69244927	GAGGCTGTTTTACAGTTAACTTTTTGA	+	0	mmmmmmmmmmmmmmmmmmmmmmmmmmm	--	ENSG00000111605	CPSF6
uniq_2205	28	1	28	TGGTTGGCTGAATCCACAGATGTGGAAC	6	28	129674477	129674504	GTTCCACATCTGTGGATTCAGCCAACCA	-	0	mmmmmmmmmmmmmmmmmmmmmmmmmmmm	--	ENSG00000146376	ARHGAP18
uniq_2218	31	1	31	TGTTCTGTATAACTGTAATGAAACCTGTGCT	3	31	197128951	197128981	AGCACAGGTTTCATTACAGTTATACAGAACA	-	0	mmmmmmmmmmmmmmmmmmmmmmmmmmmmmmm	--	ENSG00000075711	DLG1
uniq_2211	27	1	27	TAGCAAATTGAGACTTGGCACCATTTC	14	27	63524095	63524121	GAAATGGTGCCAAGTCTCAATTTGCTA	-	0	mmmmmmmmmmmmmmmmmmmmmmmmmmm	--	ENSG00000154001	PPP2R5E
uniq_2188	27	1	27	TCAGGACATATCTCCATTGTTAAGTGG	1	27	91722623	91722649	CCACTTAACAATGGAGATATGTCCTGA	-	0	mmmmmmmmmmmmmmmmmmmmmmmmmmm	--	ENSG00000069702	TGFBR3
uniq_2229	26	1	26	AGGAAGAACAGCTAGCCAGTGGAGCA	5	26	148389087	148389112	AGGAAGAACAGCTAGCCAGTGGAGCA	+	0	mmmmmmmmmmmmmmmmmmmmmmmmmm	--	ENSG00000145868	FBXO38
uniq_2236	27	1	27	TGATGTCTTGAACCTGTGAATGTCGTC	1	27	24816126	24816152	TGATGTCTTGAACCTGTGAATGTCGTC	+	0	mmmmmmmmmmmmmmmmmmmmmmmmmmm	--	ENSG00000169504	CLIC4
uniq_2238	30	1	30	TGTATAGCATGTTACTGTATTGAGCACTGA	10	30	86463866	86463895	TCAGTGCTCAATACAGTAACATGCTATACA	-	0	mmmmmmmmmmmmmmmmmmmmmmmmmmmmmm	--	ENSG00000062650	WAPL
uniq_2233	29	1	29	GCTGTGCTCTGAGAAATGCCTCTGTAGGG	21	29	6428845	6428873	GCTGTGCTCTGAGAAATGCCTCTGTAGGG	+	0	mmmmmmmmmmmmmmmmmmmmmmmmmmmmm	--	--	--
uniq_2243	30	1	30	TGCCTGTGATGACCTTCCAGTGGAACAAGA	2	30	203352445	203352474	TGCCTGTGATGACCTTCCAGTGGAACAAGA	+	0	mmmmmmmmmmmmmmmmmmmmmmmmmmmmmm	--	ENSG00000138443	ABI2
uniq_2247	30	1	30	TCCCTGTGTGGTCTGTAAGTGGAACAACAA	1	30	117453013	117453042	TCCCTGTGTGGTCTGTAAGTGGAACAACAA	+	0	mmmmmmmmmmmmmmmmmmmmmmmmmmmmmm	--	ENSG00000198162	MAN1A2
uniq_2255	26	1	26	CGGAGATGATGAACATCACTTGGTGT	16	26	14151027	14151052	CGGAGATGATGAACATCACTTGGTGT	+	0	mmmmmmmmmmmmmmmmmmmmmmmmmm	ENST00000618736	ENSG00000276564	AC130650.2
uniq_2263	26	1	26	TGTGTCATGGTGGTCCTCAAAGTTTC	5	26	87301728	87301753	TGTGTCATGGTGGTCCTCAAAGTTTC	+	0	mmmmmmmmmmmmmmmmmmmmmmmmmm	--	ENSG00000145715	RASA1
uniq_2260	27	1	27	TAAGTGTGCAGTAGTATGTCTAAAGAA	14	27	53398156	53398182	TAAGTGTGCAGTAGTATGTCTAAAGAA	+	0	mmmmmmmmmmmmmmmmmmmmmmmmmmm	--	ENSG00000237356	AL365295.1
uniq_2277	25	1	25	TCTGTTCTGATTGTCAGCATCTGTC	4	25	37591132	37591156	TCTGTTCTGATTGTCAGCATCTGTC	+	0	mmmmmmmmmmmmmmmmmmmmmmmmm	ENST00000284437,ENST00000381980	ENSG00000154274,ENSG00000154274	C4orf19,C4orf19
uniq_2275	32	1	32	ATCTGTCCCATGCTGCTTGTCACATATCTGGA	4	32	37591150	37591181	ATCTGTCCCATGCTGCTTGTCACATATCTGGA	+	0	mmmmmmmmmmmmmmmmmmmmmmmmmmmmmmmm	ENST00000284437,ENST00000381980	ENSG00000154274,ENSG00000154274	C4orf19,C4orf19
uniq_2276	27	1	27	TAGATTCAACTGGAAGTTCTATATTTT	10	27	126348791	126348817	AAAATATAGAACTTCCAGTTGAATCTA	-	0	mmmmmmmmmmmmmmmmmmmmmmmmmmm	--	ENSG00000148848	ADAM12
uniq_2282	27	1	27	AGGACTCCCAGTTGAATCTGAATTTCA	10	27	126348911	126348937	TGAAATTCAGATTCAACTGGGAGTCCT	-	0	mmmmmmmmmmmmmmmmmmmmmmmmmmm	--	ENSG00000148848	ADAM12
uniq_2278	25	1	25	TGACAGTAGTGCCTGCCATGGTGAA	4	25	41381299	41381323	TGACAGTAGTGCCTGCCATGGTGAA	+	0	mmmmmmmmmmmmmmmmmmmmmmmmm	--	ENSG00000064042	LIMCH1
uniq_2288	26	1	26	TGGATTGTACAGTGATTCTGGGCATC	3	26	29609407	29609432	TGGATTGTACAGTGATTCTGGGCATC	+	0	mmmmmmmmmmmmmmmmmmmmmmmmmm	--	ENSG00000283563	AC098650.1
uniq_2288	26	1	26	TGGATTGTACAGTGATTCTGGGCATC	3	26	29609407	29609432	TGGATTGTACAGTGATTCTGGGCATC	+	0	mmmmmmmmmmmmmmmmmmmmmmmmmm	--	ENSG00000144642	RBMS3
uniq_2279	26	1	26	TAGGATTGCCGGACCTGGCAAATAGA	11	26	12786447	12786472	TAGGATTGCCGGACCTGGCAAATAGA	+	0	mmmmmmmmmmmmmmmmmmmmmmmmmm	--	ENSG00000187079	TEAD1
uniq_2297	28	1	28	CAGGACTCCCAGTTGAATCTGAATTTCA	10	28	126348911	126348938	TGAAATTCAGATTCAACTGGGAGTCCTG	-	0	mmmmmmmmmmmmmmmmmmmmmmmmmmmm	--	ENSG00000148848	ADAM12
uniq_2294	28	1	28	TTAAACTCTTCTGATTTCTCTTCTGACT	3	28	109679627	109679654	TTAAACTCTTCTGATTTCTCTTCTGACT	+	0	mmmmmmmmmmmmmmmmmmmmmmmmmmmm	--	ENSG00000242029	AC078980.1
uniq_2294	28	1	28	TTAAACTCTTCTGATTTCTCTTCTGACT	3	28	109679627	109679654	TTAAACTCTTCTGATTTCTCTTCTGACT	+	0	mmmmmmmmmmmmmmmmmmmmmmmmmmmm	--	ENSG00000228980	LINC01205
uniq_2300	27	1	27	TACAGGATGCTCAGTTAAATTTGAATT	21	27	28226858	28226884	TACAGGATGCTCAGTTAAATTTGAATT	+	0	mmmmmmmmmmmmmmmmmmmmmmmmmmm	--	--	--
uniq_2323	28	1	28	AGTGACAGTGATACTGACAGCAGCAGTG	2	28	86137500	86137527	AGTGACAGTGATACTGACAGCAGCAGTG	+	0	mmmmmmmmmmmmmmmmmmmmmmmmmmmm	ENST00000254630	ENSG00000132300	PTCD3
uniq_2306	26	1	26	TGTGTAGTTGGCAATCTGAATGTATC	1	26	203800251	203800276	TGTGTAGTTGGCAATCTGAATGTATC	+	0	mmmmmmmmmmmmmmmmmmmmmmmmmm	ENST00000639812,ENST00000545588,ENST00000495527,ENST00000550078	ENSG00000058673,ENSG00000257315,ENSG00000058673,ENSG00000257315	ZC3H11A,ZBED6,ZC3H11A,ZBED6
uniq_2301	31	1	31	TTGTTGTTCATCTGAAATTCAGTGTAGCTGA	3	31	111927694	111927724	TTGTTGTTCATCTGAAATTCAGTGTAGCTGA	+	0	mmmmmmmmmmmmmmmmmmmmmmmmmmmmmmm	--	ENSG00000144824	PHLDB2
uniq_2326	26	1	26	TCAGGCTGCAGTTAACAGTACCAAGG	9	26	75108888	75108913	TCAGGCTGCAGTTAACAGTACCAAGG	+	0	mmmmmmmmmmmmmmmmmmmmmmmmmm	--	ENSG00000134996	OSTF1
uniq_2327	26	1	26	TGGAATTCTCAGGAGGAAATTGGGCT	12	26	69762269	69762294	TGGAATTCTCAGGAGGAAATTGGGCT	+	0	mmmmmmmmmmmmmmmmmmmmmmmmmm	--	ENSG00000127328	RAB3IP
uniq_2341	31	1	31	CTTCCTGATTGATGACTGTAGTTTCTGCATA	11	31	102131610	102131640	CTTCCTGATTGATGACTGTAGTTTCTGCATA	+	0	mmmmmmmmmmmmmmmmmmmmmmmmmmmmmmm	--	ENSG00000137693	YAP1
uniq_2342	26	1	26	AGCATCACTGAATGCACTGAACTCAG	14	26	77474623	77474648	CTGAGTTCAGTGCATTCAGTGATGCT	-	0	mmmmmmmmmmmmmmmmmmmmmmmmmm	ENST00000216481,ENST00000342219	ENSG00000100593,ENSG00000100593	ISM2,ISM2
uniq_2353	26	1	26	CATGTCCTGGCTTGGCTGAACAGTTT	4	26	16677777	16677802	AAACTGTTCAGCCAAGCCAGGACATG	-	0	mmmmmmmmmmmmmmmmmmmmmmmmmm	--	ENSG00000169744	LDB2
uniq_2351	27	1	27	TTATTGCACACACAGGGCACCTCTGAG	5	27	31892400	31892426	TTATTGCACACACAGGGCACCTCTGAG	+	0	mmmmmmmmmmmmmmmmmmmmmmmmmmm	--	ENSG00000133401	PDZD2
uniq_2356	26	1	26	CTGAACCTGGAGCTGGAAGAGATGTG	17	26	19547002	19547027	CTGAACCTGGAGCTGGAAGAGATGTG	+	0	mmmmmmmmmmmmmmmmmmmmmmmmmm	ENST00000576095	ENSG00000142494	SLC47A1
uniq_2359	31	1	31	TGACTGAGCACAGAGCTGTGCAGTGATGAGC	5	31	126830180	126830210	TGACTGAGCACAGAGCTGTGCAGTGATGAGC	+	0	mmmmmmmmmmmmmmmmmmmmmmmmmmmmmmm	--	ENSG00000113368	LMNB1
uniq_2358	27	1	27	AGATGACACATCACAGGAAACCTCTCA	10	27	126377047	126377073	TGAGAGGTTTCCTGTGATGTGTCATCT	-	0	mmmmmmmmmmmmmmmmmmmmmmmmmmm	--	ENSG00000148848	ADAM12
uniq_2360	30	1	30	TGACTGAGCACAGAGCTGTGCAGTGATGAG	5	30	126830180	126830209	TGACTGAGCACAGAGCTGTGCAGTGATGAG	+	0	mmmmmmmmmmmmmmmmmmmmmmmmmmmmmm	--	ENSG00000113368	LMNB1
uniq_2355	30	1	30	TTGTCCCAGTTTGCTTGAGACTGTCCTGGT	15	30	30983734	30983763	ACCAGGACAGTCTCAAGCAAACTGGGACAA	-	0	mmmmmmmmmmmmmmmmmmmmmmmmmmmmmm	--	ENSG00000166912	MTMR10
uniq_2361	28	1	28	TACTGAATTGTGAAACTACTGAACCCAG	X	28	155027852	155027879	CTGGGTTCAGTAGTTTCACAATTCAGTA	-	0	mmmmmmmmmmmmmmmmmmmmmmmmmmmm	--	--	--
uniq_2363	27	1	27	ATACGTGATCTACTGTTAAAACTGTTT	1	27	211744407	211744433	AAACAGTTTTAACAGTAGATCACGTAT	-	0	mmmmmmmmmmmmmmmmmmmmmmmmmmm	ENST00000366997	ENSG00000123684	LPGAT1
uniq_2375	26	1	26	TATCAACATGAGGTCACTGTAGATGG	3	26	173165233	173165258	TATCAACATGAGGTCACTGTAGATGG	+	0	mmmmmmmmmmmmmmmmmmmmmmmmmm	--	ENSG00000237473	AC068759.1
uniq_2364	28	1	28	AGAGTCAGTTGTTGAACATTTACCAGCA	3	28	46207134	46207161	AGAGTCAGTTGTTGAACATTTACCAGCA	+	0	mmmmmmmmmmmmmmmmmmmmmmmmmmmm	--	ENSG00000183625	CCR3
uniq_2390	31	1	31	CAGTTTACTGAAAGCTTTACTCCATTCTTTC	1	31	117457036	117457066	CAGTTTACTGAAAGCTTTACTCCATTCTTTC	+	0	mmmmmmmmmmmmmmmmmmmmmmmmmmmmmmm	--	ENSG00000198162	MAN1A2
uniq_2386	30	1	30	TCAGAAGTGTTCTGGTTTGGATGGTACGTT	7	30	99332272	99332301	TCAGAAGTGTTCTGGTTTGGATGGTACGTT	+	0	mmmmmmmmmmmmmmmmmmmmmmmmmmmmmm	--	ENSG00000241685	ARPC1A
uniq_2386	30	1	30	TCAGAAGTGTTCTGGTTTGGATGGTACGTT	7	30	99332272	99332301	TCAGAAGTGTTCTGGTTTGGATGGTACGTT	+	0	mmmmmmmmmmmmmmmmmmmmmmmmmmmmmm	--	ENSG00000284292	AC004922.1
uniq_2402	27	1	27	GTTGGTACCAACTTGTGAGAGCTGTAT	3	27	98777257	98777283	GTTGGTACCAACTTGTGAGAGCTGTAT	+	0	mmmmmmmmmmmmmmmmmmmmmmmmmmm	--	ENSG00000064225	ST3GAL6
uniq_2403	27	1	27	ACTGAATTGTGAAACTACTGAACCCAG	X	27	155027852	155027878	CTGGGTTCAGTAGTTTCACAATTCAGT	-	0	mmmmmmmmmmmmmmmmmmmmmmmmmmm	--	--	--
uniq_2412	26	1	26	GTGCTGGCAAATAGTTAACAACTGGC	9	26	116370488	116370513	GTGCTGGCAAATAGTTAACAACTGGC	+	0	mmmmmmmmmmmmmmmmmmmmmmmmmm	--	ENSG00000182752	PAPPA
uniq_2415	29	1	29	TTCTCTGGCTTAAAACTGAAATGTCCTGT	5	29	91478210	91478238	TTCTCTGGCTTAAAACTGAAATGTCCTGT	+	0	mmmmmmmmmmmmmmmmmmmmmmmmmmmmm	--	ENSG00000281357	ARRDC3-AS1
uniq_2422	31	1	31	CTGCCAGCATCACTGAATGCACTGAACTCAG	14	31	77474623	77474653	CTGAGTTCAGTGCATTCAGTGATGCTGGCAG	-	0	mmmmmmmmmmmmmmmmmmmmmmmmmmmmmmm	ENST00000216481,ENST00000342219	ENSG00000100593,ENSG00000100593	ISM2,ISM2
uniq_2406	28	1	28	TCCTCATTCAGTGACATCAGATTGGTAG	20	28	13169255	13169282	TCCTCATTCAGTGACATCAGATTGGTAG	+	0	mmmmmmmmmmmmmmmmmmmmmmmmmmmm	--	--	--
uniq_2420	32	1	32	ATTCCTGAACTGTCCCGGTTTTAAAGCTGAAC	17	32	39529116	39529147	ATTCCTGAACTGTCCCGGTTTTAAAGCTGAAC	+	0	mmmmmmmmmmmmmmmmmmmmmmmmmmmmmmmm	--	ENSG00000167258	CDK12
uniq_2384	27	1	27	GACGTGAACAATTTCTTTGCTGAACTG	22	27	26744687	26744713	GACGTGAACAATTTCTTTGCTGAACTG	+	0	mmmmmmmmmmmmmmmmmmmmmmmmmmm	--	ENSG00000244625	MIATNB
uniq_2430	29	1	29	GCCAGCATCACTGAATGCACTGAACTCAG	14	29	77474623	77474651	CTGAGTTCAGTGCATTCAGTGATGCTGGC	-	0	mmmmmmmmmmmmmmmmmmmmmmmmmmmmm	ENST00000216481,ENST00000342219	ENSG00000100593,ENSG00000100593	ISM2,ISM2
uniq_2426	29	1	29	TGTTCGGAACTGACAGGGTTGTCAAGACG	4	29	169010551	169010579	TGTTCGGAACTGACAGGGTTGTCAAGACG	+	0	mmmmmmmmmmmmmmmmmmmmmmmmmmmmm	--	ENSG00000251445	AC021151.1
uniq_2441	27	1	27	AACCAGATTGGACATTGAGACAGCAGT	6	27	4846797	4846823	AACCAGATTGGACATTGAGACAGCAGT	+	0	mmmmmmmmmmmmmmmmmmmmmmmmmmm	--	ENSG00000153046	CDYL
uniq_2432	30	1	30	TGCTCTGAATAATTTTGCCAGAATGACAGG	4	30	40896713	40896742	CCTGTCATTCTGGCAAAATTATTCAGAGCA	-	0	mmmmmmmmmmmmmmmmmmmmmmmmmmmmmm	--	ENSG00000163697	APBB2
uniq_2439	28	1	28	TCAGCTCTCATGAACTGTTTTCAACACA	2	28	29111285	29111312	TGTGTTGAAAACAGTTCATGAGAGCTGA	-	0	mmmmmmmmmmmmmmmmmmmmmmmmmmmm	--	--	--
uniq_2458	31	1	31	CAGGAGCAGCTGTTAACATCTGTGGAGCAGT	9	31	121711508	121711538	CAGGAGCAGCTGTTAACATCTGTGGAGCAGT	+	0	mmmmmmmmmmmmmmmmmmmmmmmmmmmmmmm	--	ENSG00000136848	DAB2IP
uniq_2440	26	1	26	ACTGTCTGGATTTGAAGAACAAATTA	12	26	52901626	52901651	TAATTTGTTCTTCAAATCCAGACAGT	-	0	mmmmmmmmmmmmmmmmmmmmmmmmmm	ENST00000546583	ENSG00000170421	KRT8
uniq_2452	27	1	27	TTCTGATTTACAGCTGATTTCTCTGGT	10	27	126033226	126033252	ACCAGAGAAATCAGCTGTAAATCAGAA	-	0	mmmmmmmmmmmmmmmmmmmmmmmmmmm	--	ENSG00000148848	ADAM12
uniq_2466	30	1	30	ATGGGCTGTCCTCTGAGATTCTGGTTGAGT	3	30	194754434	194754463	ATGGGCTGTCCTCTGAGATTCTGGTTGAGT	+	0	mmmmmmmmmmmmmmmmmmmmmmmmmmmmmm	--	ENSG00000237222	LINC01968
uniq_2456	26	1	26	TGGCTTGCAAAATTTCTGAAAATGTA	6	26	79544439	79544464	TACATTTTCAGAAATTTTGCAAGCCA	-	0	mmmmmmmmmmmmmmmmmmmmmmmmmm	--	--	--
uniq_2469	27	1	27	CTAATGCCTGATGATCTGTCACTGTCT	5	27	125079355	125079381	CTAATGCCTGATGATCTGTCACTGTCT	+	0	mmmmmmmmmmmmmmmmmmmmmmmmmmm	--	ENSG00000260192	LINC02240
uniq_2470	32	1	32	TAAAGGTGATTGAACCTCAGAACTAACCCAGA	10	32	63286353	63286384	TCTGGGTTAGTTCTGAGGTTCAATCACCTTTA	-	0	mmmmmmmmmmmmmmmmmmmmmmmmmmmmmmmm	--	ENSG00000171988	JMJD1C
uniq_2477	28	1	28	TCCGTGCTGATGGTGTGTGATCCACACT	7	28	127359981	127360008	AGTGTGGATCACACACCATCAGCACGGA	-	0	mmmmmmmmmmmmmmmmmmmmmmmmmmmm	ENST00000624029	ENSG00000280347	AC000123.3
uniq_2474	30	1	30	TGAGAATCTGATGCCTGATGATCTGTCACT	2	30	109927788	109927817	TGAGAATCTGATGCCTGATGATCTGTCACT	+	0	mmmmmmmmmmmmmmmmmmmmmmmmmmmmmm	--	ENSG00000284337	AC013271.1
uniq_2479	27	1	27	CAGGGACTATTTTCATGAAAGACAGTT	1	27	52919156	52919182	AACTGTCTTTCATGAAAATAGTCCCTG	-	0	mmmmmmmmmmmmmmmmmmmmmmmmmmm	--	ENSG00000121310	ECHDC2
uniq_2478	25	1	25	TGTGTCTGTCTGTGTAGGTCTCTAC	17	25	35889856	35889880	GTAGAGACCTACACAGACAGACACA	-	0	mmmmmmmmmmmmmmmmmmmmmmmmm	--	--	--
uniq_2480	30	1	30	TCTGCATTCAGTCTGCTGAGAGACCACATG	12	30	10710710	10710739	CATGTGGTCTCTCAGCAGACTGAATGCAGA	-	0	mmmmmmmmmmmmmmmmmmmmmmmmmmmmmm	ENST00000544622,ENST00000540447	ENSG00000060138,ENSG00000060138	YBX3,YBX3
uniq_2483	31	1	31	TCTGAATTTCTAATAAGCCTCACTGGTGGTT	2	31	121443672	121443702	AACCACCAGTGAGGCTTATTAGAAATTCAGA	-	0	mmmmmmmmmmmmmmmmmmmmmmmmmmmmmmm	--	ENSG00000074054	CLASP1
uniq_2487	26	1	26	ATTCCCTGAAAGACTTGCTAAAACTC	5	26	79443442	79443467	GAGTTTTAGCAAGTCTTTCAGGGAAT	-	0	mmmmmmmmmmmmmmmmmmmmmmmmmm	--	ENSG00000152413	HOMER1
uniq_2499	27	1	27	GTGGGGTCTGAGGGCTGGTGCGGGTCC	X	27	118597648	118597674	GTGGGGTCTGAGGGCTGGTGCGGGTCC	+	0	mmmmmmmmmmmmmmmmmmmmmmmmmmm	--	ENSG00000147251	DOCK11
uniq_2512	26	1	26	AACATCTGACTCTGACCCTCCCAGGT	16	26	89837184	89837209	AACATCTGACTCTGACCCTCCCAGGT	+	0	mmmmmmmmmmmmmmmmmmmmmmmmmm	--	ENSG00000204991	SPIRE2
uniq_2501	29	1	29	GTGTGCTGTGAGAGTTCTGTGCTTTAAGC	22	29	38223882	38223910	GCTTAAAGCACAGAACTCTCACAGCACAC	-	0	mmmmmmmmmmmmmmmmmmmmmmmmmmmmm	ENST00000633056	ENSG00000198792	TMEM184B
uniq_2517	28	1	28	GCCGGCCCTGTGTTGCCAGATTGTCTGC	14	28	76780655	76780682	GCCGGCCCTGTGTTGCCAGATTGTCTGC	+	0	mmmmmmmmmmmmmmmmmmmmmmmmmmmm	ENST00000167106	ENSG00000071246	VASH1
uniq_2518	26	1	26	GGTAGAGGCCGGTTATGCTGCTCAAC	12	26	110000629	110000654	GGTAGAGGCCGGTTATGCTGCTCAAC	+	0	mmmmmmmmmmmmmmmmmmmmmmmmmm	--	ENSG00000076513	ANKRD13A
uniq_2522	26	1	26	AGAAGTGCTCAGTGGTCACATATGAT	7	26	152245339	152245364	ATCATATGTGACCACTGAGCACTTCT	-	0	mmmmmmmmmmmmmmmmmmmmmmmmmm	--	ENSG00000055609	KMT2C
uniq_2524	30	1	30	TGATCCAGGGACCAGCAACATCTGGGAGAT	15	30	42209279	42209308	ATCTCCCAGATGTTGCTGGTCCCTGGATCA	-	0	mmmmmmmmmmmmmmmmmmmmmmmmmmmmmm	--	--	--
uniq_2503	29	1	29	TGTGTGGTCTCCGGATCTGCAGCATCAGC	3	29	36489884	36489912	TGTGTGGTCTCCGGATCTGCAGCATCAGC	+	0	mmmmmmmmmmmmmmmmmmmmmmmmmmmmm	--	ENSG00000144681	STAC
uniq_2536	27	1	27	AATTCTTCTTCCAATGTGGCTCAGGGA	2	27	137466561	137466587	AATTCTTCTTCCAATGTGGCTCAGGGA	+	0	mmmmmmmmmmmmmmmmmmmmmmmmmmm	--	ENSG00000144229	THSD7B
uniq_2530	31	1	31	GAGACTGGAAATGACCGCAGGCTGTAGTTCA	15	31	78070576	78070606	TGAACTACAGCCTGCGGTCATTTCCAGTCTC	-	0	mmmmmmmmmmmmmmmmmmmmmmmmmmmmmmm	--	ENSG00000167202	TBC1D2B
uniq_2547	31	1	31	TGTTGTGAAAAGGGAGGTAAAGAGAAATGGT	1	31	204551510	204551540	TGTTGTGAAAAGGGAGGTAAAGAGAAATGGT	+	0	mmmmmmmmmmmmmmmmmmmmmmmmmmmmmmm	ENST00000463049,ENST00000614459,ENST00000616250,ENST00000391947,ENST00000612738,ENST00000454264,ENST00000367182,ENST00000621032,ENST00000367183	ENSG00000198625,ENSG00000198625,ENSG00000198625,ENSG00000198625,ENSG00000198625,ENSG00000198625,ENSG00000198625,ENSG00000198625,ENSG00000198625	MDM4,MDM4,MDM4,MDM4,MDM4,MDM4,MDM4,MDM4,MDM4
uniq_2534	26	1	26	TTGTAGTGTGTGACCAGATTTGAGAA	2	26	164836803	164836828	TTCTCAAATCTGGTCACACACTACAA	-	0	mmmmmmmmmmmmmmmmmmmmmmmmmm	--	ENSG00000082438	COBLL1
uniq_2542	27	1	27	TCGGGTCTTGGCTGTACCTCTGACCAA	13	27	28487166	28487192	TTGGTCAGAGGTACAGCCAAGACCCGA	-	0	mmmmmmmmmmmmmmmmmmmmmmmmmmm	--	ENSG00000102755	FLT1
uniq_2539	31	1	31	AAGCTGTCAGTGCCAAGACTTCAACTCCAGA	12	31	46264059	46264089	TCTGGAGTTGAAGTCTTGGCACTGACAGCTT	-	0	mmmmmmmmmmmmmmmmmmmmmmmmmmmmmmm	--	ENSG00000111371	SLC38A1
uniq_2551	26	1	26	CAAGACGTGTTCTCCTGAAAGCCAGC	16	26	2940057	2940082	CAAGACGTGTTCTCCTGAAAGCCAGC	+	0	mmmmmmmmmmmmmmmmmmmmmmmmmm	ENST00000253928,ENST00000416288,ENST00000344592,ENST00000570752,ENST00000574985,ENST00000571983,ENST00000575679,ENST00000573564	ENSG00000059122,ENSG00000059122,ENSG00000059122,ENSG00000059122,ENSG00000059122,ENSG00000059122,ENSG00000059122,ENSG00000059122	FLYWCH1,FLYWCH1,FLYWCH1,FLYWCH1,FLYWCH1,FLYWCH1,FLYWCH1,FLYWCH1
uniq_2559	27	1	27	CTGTGCAATAGAACTTTCTGTGGTGAA	8	27	100301213	100301239	TTCACCACAGAAAGTTCTATTGCACAG	-	0	mmmmmmmmmmmmmmmmmmmmmmmmmmm	--	ENSG00000034677	RNF19A
uniq_2555	27	1	27	TTAAAGTCCCTGAGTGATTCTGATGTG	18	27	407837	407863	CACATCAGAATCACTCAGGGACTTTAA	-	0	mmmmmmmmmmmmmmmmmmmmmmmmmmm	--	ENSG00000158270	COLEC12
uniq_2558	27	1	27	ATGAATCAGAGTGAAAAAAGTAGATGA	4	27	88836471	88836497	TCATCTACTTTTTTCACTCTGATTCAT	-	0	mmmmmmmmmmmmmmmmmmmmmmmmmmm	--	ENSG00000138640	FAM13A
uniq_2562	27	1	27	GTTTTTGTACCTTGGACTCATTCAGCA	X	27	21997992	21998018	GTTTTTGTACCTTGGACTCATTCAGCA	+	0	mmmmmmmmmmmmmmmmmmmmmmmmmmm	--	--	--
uniq_2572	27	1	27	GTTGATGCTGATGTCCCTGCTCTGAGG	11	27	128491566	128491592	CCTCAGAGCAGGGACATCAGCATCAAC	-	0	mmmmmmmmmmmmmmmmmmmmmmmmmmm	--	ENSG00000134954	ETS1
uniq_2567	26	1	26	CAGTTGAGTAGCAGCTGGGACAGAGA	6	26	3798435	3798460	CAGTTGAGTAGCAGCTGGGACAGAGA	+	0	mmmmmmmmmmmmmmmmmmmmmmmmmm	--	--	--
uniq_2565	30	1	30	AGACTGACAGTGTCCTTAGATCAATAGCTT	4	30	107010736	107010765	AAGCTATTGATCTAAGGACACTGTCAGTCT	-	0	mmmmmmmmmmmmmmmmmmmmmmmmmmmmmm	--	ENSG00000155011	DKK2
uniq_2564	28	1	28	CAAGTTTCCAGGTAATGTTGATGCAGCT	7	28	93317654	93317681	CAAGTTTCCAGGTAATGTTGATGCAGCT	+	0	mmmmmmmmmmmmmmmmmmmmmmmmmmmm	--	ENSG00000004766	VPS50
uniq_2589	27	1	27	CTGGGCCACATTGGAAGAATTGTCATA	12	27	107056638	107056664	TATGACAATTCTTCCAATGTGGCCCAG	-	0	mmmmmmmmmmmmmmmmmmmmmmmmmmm	--	ENSG00000008405	CRY1
uniq_2582	27	1	27	AGCTCCAACTCCTGTCAGATCAGTGGT	3	27	111891338	111891364	AGCTCCAACTCCTGTCAGATCAGTGGT	+	0	mmmmmmmmmmmmmmmmmmmmmmmmmmm	--	ENSG00000144824	PHLDB2
uniq_2591	26	1	26	ACACGGATTGCAGAATTTCTGTCAGT	13	26	39596477	39596502	ACTGACAGAAATTCTGCAATCCGTGT	-	0	mmmmmmmmmmmmmmmmmmmmmmmmmm	--	ENSG00000183722	LHFPL6
uniq_2596	26	1	26	AGGACTGCACAGTCTGCTCAGGTCTG	17	26	40524093	40524118	AGGACTGCACAGTCTGCTCAGGTCTG	+	0	mmmmmmmmmmmmmmmmmmmmmmmmmm	--	ENSG00000266088	AC004585.1
uniq_2605	26	1	26	TTTAAAAGTGTGAAGGTTCTGAGACT	11	26	86060221	86060246	AGTCTCAGAACCTTCACACTTTTAAA	-	0	mmmmmmmmmmmmmmmmmmmmmmmmmm	--	ENSG00000073921	PICALM
uniq_2610	26	1	26	AAGTTCTGTACTCAGGTGATGCTGAT	6	26	48091518	48091543	ATCAGCATCACCTGAGTACAGAACTT	-	0	mmmmmmmmmmmmmmmmmmmmmmmmmm	--	ENSG00000286811	AL353138.1
uniq_2612	26	1	26	TGAAGTTGAATCTCTGGGCTGAGGCC	2	26	46046440	46046465	TGAAGTTGAATCTCTGGGCTGAGGCC	+	0	mmmmmmmmmmmmmmmmmmmmmmmmmm	--	ENSG00000171132	PRKCE
uniq_2601	28	1	28	TAGAGACCTCCTTGAACTGTCAGTTTAC	13	28	21018135	21018162	GTAAACTGACAGTTCAAGGAGGTCTCTA	-	0	mmmmmmmmmmmmmmmmmmmmmmmmmmmm	--	ENSG00000150457	LATS2
uniq_2613	25	1	25	TTTATTTGTGGGTTCTGAAGTCAGT	1	25	183821288	183821312	TTTATTTGTGGGTTCTGAAGTCAGT	+	0	mmmmmmmmmmmmmmmmmmmmmmmmm	--	ENSG00000143344	RGL1
uniq_2609	29	1	29	GACTTTGAATGTTGGAGAGCACCTGTGGT	10	29	74434898	74434926	GACTTTGAATGTTGGAGAGCACCTGTGGT	+	0	mmmmmmmmmmmmmmmmmmmmmmmmmmmmm	--	ENSG00000156110	ADK
uniq_2621	28	1	28	TACCTGGATGATTGAACAAGAAAGTAGG	5	28	87365390	87365417	CCTACTTTCTTGTTCAATCATCCAGGTA	-	0	mmmmmmmmmmmmmmmmmmmmmmmmmmmm	--	ENSG00000134480	CCNH
uniq_2614	27	1	27	CAGAGTTGCCCAGGTGATGCCACTGTG	18	27	26481755	26481781	CACAGTGGCATCACCTGGGCAACTCTG	-	0	mmmmmmmmmmmmmmmmmmmmmmmmmmm	--	ENSG00000134504	KCTD1
uniq_2622	25	1	25	GAACTTGAAATGTGGTTAGTCTGAC	11	25	76126450	76126474	GTCAGACTAACCACATTTCAAGTTC	-	0	mmmmmmmmmmmmmmmmmmmmmmmmm	--	--	--
uniq_2616	31	1	31	TATGAGAATCTAATGCCTGATGATCTGAGGT	15	31	96169216	96169246	TATGAGAATCTAATGCCTGATGATCTGAGGT	+	0	mmmmmmmmmmmmmmmmmmmmmmmmmmmmmmm	--	ENSG00000275443	AC012409.2
uniq_2645	26	1	26	TTTGGTTGTCATAAAGTGCACTGTCA	20	26	20561918	20561943	TGACAGTGCACTTTATGACAACCAAA	-	0	mmmmmmmmmmmmmmmmmmmmmmmmmm	--	ENSG00000188559	RALGAPA2
uniq_2638	31	1	31	TGAAAGCCATCCTGGGCTGTGTGTGGACTGC	22	31	20758007	20758037	GCAGTCCACACACAGCCCAGGATGGCTTTCA	-	0	mmmmmmmmmmmmmmmmmmmmmmmmmmmmmmm	--	ENSG00000241973	PI4KA
uniq_2655	27	1	27	CTCTGGTGATTCTCTGACGCTTGCCCG	1	27	201480680	201480706	CGGGCAAGCGTCAGAGAATCACCAGAG	-	0	mmmmmmmmmmmmmmmmmmmmmmmmmmm	--	--	--
uniq_2626	25	1	25	TGGGTCTGGCTGTAGTCTGAGAGTT	10	25	43162786	43162810	TGGGTCTGGCTGTAGTCTGAGAGTT	+	0	mmmmmmmmmmmmmmmmmmmmmmmmm	--	ENSG00000169826	CSGALNACT2
uniq_2654	28	1	28	TATCCTAACATGAAGTGGGACTGAGACG	10	28	126105527	126105554	CGTCTCAGTCCCACTTCATGTTAGGATA	-	0	mmmmmmmmmmmmmmmmmmmmmmmmmmmm	--	ENSG00000148848	ADAM12
uniq_2661	28	1	28	CTGGTGCTGCTGGCCCTGGAGACACATT	3	28	19508655	19508682	AATGTGTCTCCAGGGCCAGCAGCACCAG	-	0	mmmmmmmmmmmmmmmmmmmmmmmmmmmm	--	ENSG00000287069	AC061958.1
uniq_2657	26	1	26	TGCTCAGAATGTGGCTGGAGCAATGA	16	26	85591946	85591971	TGCTCAGAATGTGGCTGGAGCAATGA	+	0	mmmmmmmmmmmmmmmmmmmmmmmmmm	--	ENSG00000131149	GSE1
uniq_2669	26	1	26	TGGTCTCTGGCTGCTAGAGCAGTTGT	4	26	57042770	57042795	TGGTCTCTGGCTGCTAGAGCAGTTGT	+	0	mmmmmmmmmmmmmmmmmmmmmmmmmm	--	--	--
uniq_2676	26	1	26	TCTGTGTGCTTCAGAGCTCTTGTAGG	2	26	197959891	197959916	TCTGTGTGCTTCAGAGCTCTTGTAGG	+	0	mmmmmmmmmmmmmmmmmmmmmmmmmm	--	ENSG00000115896	PLCL1
uniq_2664	32	1	32	TGACATCATATGCTTGTGGATTGCTATCTGTA	16	32	28807716	28807747	TGACATCATATGCTTGTGGATTGCTATCTGTA	+	0	mmmmmmmmmmmmmmmmmmmmmmmmmmmmmmmm	--	ENSG00000251417	AC145285.2
uniq_2671	26	1	26	CTCTGTGCGATGTGCTGCTGATGTTT	3	26	156545293	156545318	AAACATCAGCAGCACATCGCACAGAG	-	0	mmmmmmmmmmmmmmmmmmmmmmmmmm	--	ENSG00000114850	SSR3
uniq_2665	31	1	31	TGGAAGACCTAATGAAATAGTCAGATGTGTG	12	31	66877213	66877243	CACACATCTGACTATTTCATTAGGTCTTCCA	-	0	mmmmmmmmmmmmmmmmmmmmmmmmmmmmmmm	--	ENSG00000155974	GRIP1
uniq_2685	27	1	27	TGGGTCGGGATCTGGCAGTCAGCAGCC	X	27	154064903	154064929	GGCTGCTGACTGCCAGATCCCGACCCA	-	0	mmmmmmmmmmmmmmmmmmmmmmmmmmm	--	ENSG00000169057	MECP2
uniq_2688	27	1	27	TCTGTATGTGCTGTTCAGTATGCTAGC	1	27	89012503	89012529	TCTGTATGTGCTGTTCAGTATGCTAGC	+	0	mmmmmmmmmmmmmmmmmmmmmmmmmmm	--	--	--
uniq_2694	29	1	29	TGAACTGCCTCAAGTGCTTTTTAAGTGTG	6	29	31973875	31973903	TGAACTGCCTCAAGTGCTTTTTAAGTGTG	+	0	mmmmmmmmmmmmmmmmmmmmmmmmmmmmm	--	ENSG00000204344	STK19
uniq_2700	27	1	27	TGGATCCCCGATCTGTGAATAGATTCC	17	27	12970802	12970828	TGGATCCCCGATCTGTGAATAGATTCC	+	0	mmmmmmmmmmmmmmmmmmmmmmmmmmm	--	ENSG00000006740	ARHGAP44
uniq_2699	29	1	29	GAATGGATTCTCCAGGCACAGTGTGGAAG	12	29	104758916	104758944	GAATGGATTCTCCAGGCACAGTGTGGAAG	+	0	mmmmmmmmmmmmmmmmmmmmmmmmmmmmm	ENST00000303694,ENST00000549260	ENSG00000171310,ENSG00000171310	CHST11,CHST11
uniq_2697	27	1	27	TCAGTCGTCCTTGGTGGTTCTCAGGTG	16	27	80617891	80617917	CACCTGAGAACCACCAAGGACGACTGA	-	0	mmmmmmmmmmmmmmmmmmmmmmmmmmm	--	ENSG00000166446	CDYL2
uniq_2707	25	1	25	CAGAAGCTGCTATGTTGGGCAGAGC	20	25	38137131	38137155	GCTCTGCCCAACATAGCAGCTTCTG	-	0	mmmmmmmmmmmmmmmmmmmmmmmmm	--	ENSG00000198959	TGM2
uniq_2684	27	1	27	GGGCCTTTCGGATCCTGCTCTTCTGAG	6	27	87082532	87082558	CTCAGAAGAGCAGGATCCGAAAGGCCC	-	0	mmmmmmmmmmmmmmmmmmmmmmmmmmm	--	--	--
uniq_2721	29	1	29	TGCAGTGCTCTCCAGGTGATTCTAATGTC	4	29	111827840	111827868	GACATTAGAATCACCTGGAGAGCACTGCA	-	0	mmmmmmmmmmmmmmmmmmmmmmmmmmmmm	--	ENSG00000249815	AC004704.1
uniq_2731	26	1	26	TGGAGCTCCATGCAGAACCGGTGTCT	10	26	77842717	77842742	AGACACCGGTTCTGCATGGAGCTCCA	-	0	mmmmmmmmmmmmmmmmmmmmmmmmmm	--	ENSG00000151208	DLG5
uniq_2709	27	1	27	CTCCAGCCTCCCTCCTCCCATCCAAGA	6	27	38858592	38858618	CTCCAGCCTCCCTCCTCCCATCCAAGA	+	0	mmmmmmmmmmmmmmmmmmmmmmmmmmm	--	ENSG00000124721	DNAH8
uniq_2732	26	1	26	TGACTCTGTGTGCATTTAAATCTATT	15	26	51328050	51328075	AATAGATTTAAATGCACACAGAGTCA	-	0	mmmmmmmmmmmmmmmmmmmmmmmmmm	--	ENSG00000137869	CYP19A1
uniq_2739	30	1	30	CTGCAATGATGAAAATGTAGCTACTGAGCA	6	30	607651	607680	TGCTCAGTAGCTACATTTTCATCATTGCAG	-	0	mmmmmmmmmmmmmmmmmmmmmmmmmmmmmm	--	ENSG00000112685	EXOC2
uniq_2726	25	1	25	CACAATGTGTAGTGCCCTGACCAGC	15	25	99650779	99650803	CACAATGTGTAGTGCCCTGACCAGC	+	0	mmmmmmmmmmmmmmmmmmmmmmmmm	--	ENSG00000068305	MEF2A
uniq_2750	27	1	27	TGGCTGTTGAGCACTTGAAATGCGACC	9	27	121328366	121328392	TGGCTGTTGAGCACTTGAAATGCGACC	+	0	mmmmmmmmmmmmmmmmmmmmmmmmmmm	--	ENSG00000148180	GSN
uniq_2744	29	1	29	TACATGTGTCTGTCTGTGTAGGTCTCTAC	17	29	35889856	35889884	GTAGAGACCTACACAGACAGACACATGTA	-	0	mmmmmmmmmmmmmmmmmmmmmmmmmmmmm	--	--	--
uniq_2743	27	1	27	AGTTGAGAACATCTGGCAACACTGGCT	16	27	24956694	24956720	AGCCAGTGTTGCCAGATGTTCTCAACT	-	0	mmmmmmmmmmmmmmmmmmmmmmmmmmm	ENST00000572314	ENSG00000140750	ARHGAP17
uniq_2755	26	1	26	AGTGTGGGTTGGTGATCTGGTCTGCC	X	26	51870093	51870118	AGTGTGGGTTGGTGATCTGGTCTGCC	+	0	mmmmmmmmmmmmmmmmmmmmmmmmmm	--	ENSG00000179222	MAGED1
uniq_2768	29	1	29	TTTTAATGCTCTTCATGTGATCTGTTGGG	7	29	55020982	55021010	TTTTAATGCTCTTCATGTGATCTGTTGGG	+	0	mmmmmmmmmmmmmmmmmmmmmmmmmmmmm	--	ENSG00000146648	EGFR
uniq_2771	28	1	28	AACTGTGGATTGCTGGCCAGATATAGCC	7	28	105344637	105344664	GGCTATATCTGGCCAGCAATCCACAGTT	-	0	mmmmmmmmmmmmmmmmmmmmmmmmmmmm	--	ENSG00000135250	SRPK2
uniq_2781	30	1	30	CTGGACCTACTGAGTCAGACTCTGCCTCTT	1	30	203170747	203170776	CTGGACCTACTGAGTCAGACTCTGCCTCTT	+	0	mmmmmmmmmmmmmmmmmmmmmmmmmmmmmm	--	--	--
uniq_2759	27	1	27	CTGTGCAATGGATGAGAGAATGGTAGC	9	27	116321560	116321586	CTGTGCAATGGATGAGAGAATGGTAGC	+	0	mmmmmmmmmmmmmmmmmmmmmmmmmmm	--	ENSG00000182752	PAPPA
uniq_2785	30	1	30	CACTGTAGCCACTGGTCACATGTGACTATT	12	30	66972555	66972584	AATAGTCACATGTGACCAGTGGCTACAGTG	-	0	mmmmmmmmmmmmmmmmmmmmmmmmmmmmmm	--	ENSG00000155974	GRIP1
uniq_2785	30	1	30	CACTGTAGCCACTGGTCACATGTGACTATT	12	30	66972555	66972584	AATAGTCACATGTGACCAGTGGCTACAGTG	-	0	mmmmmmmmmmmmmmmmmmmmmmmmmmmmmm	--	ENSG00000257083	AC073530.1
uniq_2758	27	1	27	CTTCCCATGGGACAGTTGACTGGGGCT	19	27	38839713	38839739	AGCCCCAGTCAACTGTCCCATGGGAAG	-	0	mmmmmmmmmmmmmmmmmmmmmmmmmmm	--	ENSG00000104824	HNRNPL
uniq_2758	27	1	27	CTTCCCATGGGACAGTTGACTGGGGCT	19	27	38839713	38839739	AGCCCCAGTCAACTGTCCCATGGGAAG	-	0	mmmmmmmmmmmmmmmmmmmmmmmmmmm	--	ENSG00000268083	AC008982.1
uniq_2786	27	1	27	CCACATCACAAGTGACTGTCCCTCATC	15	27	51328341	51328367	GATGAGGGACAGTCACTTGTGATGTGG	-	0	mmmmmmmmmmmmmmmmmmmmmmmmmmm	--	ENSG00000137869	CYP19A1
uniq_2787	26	1	26	AGTGTGCCCTTGCCTCAGCTTACACT	17	26	81593227	81593252	AGTGTAAGCTGAGGCAAGGGCACACT	-	0	mmmmmmmmmmmmmmmmmmmmmmmmmm	--	ENSG00000182446	NPLOC4
uniq_2788	32	1	32	CAGTGACTCACTATGGTGATTCTGACATGAGC	3	32	177146806	177146837	GCTCATGTCAGAATCACCATAGTGAGTCACTG	-	0	mmmmmmmmmmmmmmmmmmmmmmmmmmmmmmmm	--	ENSG00000177565	TBL1XR1
uniq_2794	26	1	26	TGAATACTTGTGCTGTCCAGAATGAC	6	26	158793592	158793617	GTCATTCTGGACAGCACAAGTATTCA	-	0	mmmmmmmmmmmmmmmmmmmmmmmmmm	--	ENSG00000092820	EZR
uniq_2796	29	1	29	ATGAGAATTGAATGCCTGATGATCTGTCA	5	29	125054485	125054513	ATGAGAATTGAATGCCTGATGATCTGTCA	+	0	mmmmmmmmmmmmmmmmmmmmmmmmmmmmm	--	ENSG00000260192	LINC02240
uniq_2800	26	1	26	CTACTGTGGAGTGCTTTGCCTTTGGT	9	26	6251188	6251213	CTACTGTGGAGTGCTTTGCCTTTGGT	+	0	mmmmmmmmmmmmmmmmmmmmmmmmmm	ENST00000381434,ENST00000456383	ENSG00000137033,ENSG00000137033	IL33,IL33
uniq_2802	30	1	30	CCTCGCCAGCTGTGACAGCCAAAATGTCTC	X	30	7147457	7147486	CCTCGCCAGCTGTGACAGCCAAAATGTCTC	+	0	mmmmmmmmmmmmmmmmmmmmmmmmmmmmmm	ENST00000666110,ENST00000664306	ENSG00000101846,ENSG00000101846	STS,STS
uniq_2804	30	1	30	TGTGTCATGACTCTGAAACACCAGGTATGA	11	30	66682611	66682640	TCATACCTGGTGTTTCAGAGTCATGACACA	-	0	mmmmmmmmmmmmmmmmmmmmmmmmmmmmmm	--	--	--
uniq_2820	28	1	28	TAAAGCTGAAGAGGCTGACGTCAGACTG	1	28	222680307	222680334	CAGTCTGACGTCAGCCTCTTCAGCTTTA	-	0	mmmmmmmmmmmmmmmmmmmmmmmmmmmm	--	ENSG00000186063	AIDA
uniq_2816	27	1	27	ACATGTGATGAGATCGTTGCTCTGATG	9	27	123156598	123156624	CATCAGAGCAACGATCTCATCACATGT	-	0	mmmmmmmmmmmmmmmmmmmmmmmmmmm	--	ENSG00000165209	STRBP
uniq_2813	28	1	28	TGTGTGACTGAGGAACTGAATTTTTAAT	14	28	75093153	75093180	ATTAAAAATTCAGTTCCTCAGTCACACA	-	0	mmmmmmmmmmmmmmmmmmmmmmmmmmmm	--	ENSG00000119638	NEK9
uniq_2826	27	1	27	TTTAATGTATGCTGCAGACACTCTGGC	3	27	28242114	28242140	TTTAATGTATGCTGCAGACACTCTGGC	+	0	mmmmmmmmmmmmmmmmmmmmmmmmmmm	--	ENSG00000187118	CMC1
uniq_2809	27	1	27	AAGTGATTCCAGTTTTCTGTTTACAGC	5	27	148971475	148971501	GCTGTAAACAGAAAACTGGAATCACTT	-	0	mmmmmmmmmmmmmmmmmmmmmmmmmmm	--	ENSG00000169247	SH3TC2
uniq_2835	27	1	27	TCCACTTCAGATCATCAGGCATTAGAC	10	27	20480017	20480043	TCCACTTCAGATCATCAGGCATTAGAC	+	0	mmmmmmmmmmmmmmmmmmmmmmmmmmm	--	--	--
uniq_2827	27	1	27	TGGTCTGTAAGATGAGTTAGGGTGACT	11	27	65438245	65438271	TGGTCTGTAAGATGAGTTAGGGTGACT	+	0	mmmmmmmmmmmmmmmmmmmmmmmmmmm	ENST00000501122	ENSG00000245532	NEAT1
uniq_2837	29	1	29	TGACTAGTGCAACTGAGGAACTTAATATT	18	29	56622131	56622159	AATATTAAGTTCCTCAGTTGCACTAGTCA	-	0	mmmmmmmmmmmmmmmmmmmmmmmmmmmmm	--	ENSG00000091164	TXNL1
uniq_2840	25	1	25	ATCTGATGTTGCCACTGACCTGACA	10	25	49924981	49925005	TGTCAGGTCAGTGGCAACATCAGAT	-	0	mmmmmmmmmmmmmmmmmmmmmmmmm	--	ENSG00000227345	PARG
uniq_2836	27	1	27	TACAAACGTTTTCTGTGAAGGGCCAGT	10	27	126196126	126196152	ACTGGCCCTTCACAGAAAACGTTTGTA	-	0	mmmmmmmmmmmmmmmmmmmmmmmmmmm	--	ENSG00000148848	ADAM12
uniq_2844	25	1	25	CAGTGGCTCTCAAACTTCAGTCTGC	2	25	39273394	39273418	GCAGACTGAAGTTTGAGAGCCACTG	-	0	mmmmmmmmmmmmmmmmmmmmmmmmm	--	ENSG00000011566	MAP4K3
uniq_2853	25	1	25	GGAGTGTGGCTGGTCTGAATTGAGA	15	25	51320953	51320977	TCTCAATTCAGACCAGCCACACTCC	-	0	mmmmmmmmmmmmmmmmmmmmmmmmm	--	ENSG00000137869	CYP19A1
uniq_2856	26	1	26	TTCCAAACCTTAGTGTGCATCAGAAC	2	26	46322428	46322453	TTCCAAACCTTAGTGTGCATCAGAAC	+	0	mmmmmmmmmmmmmmmmmmmmmmmmmm	--	ENSG00000116016	EPAS1
uniq_2857	29	1	29	TATTGCTATGTGGGAATGTAAGTTCAGCA	15	29	51212825	51212853	TGCTGAACTTACATTCCCACATAGCAATA	-	0	mmmmmmmmmmmmmmmmmmmmmmmmmmmmm	--	ENSG00000137869	CYP19A1
uniq_2870	25	1	25	ATGTGACTGGTGTGACTGAAGAATC	9	25	116224685	116224709	ATGTGACTGGTGTGACTGAAGAATC	+	0	mmmmmmmmmmmmmmmmmmmmmmmmm	--	ENSG00000182752	PAPPA
uniq_2849	30	1	30	CAGGTGATTGTAGTGTGTGACCAGATTTGA	2	30	164836806	164836835	TCAAATCTGGTCACACACTACAATCACCTG	-	0	mmmmmmmmmmmmmmmmmmmmmmmmmmmmmm	--	ENSG00000082438	COBLL1
uniq_2871	27	1	27	GTGCACTGCTTATGAAACTCTTAATGC	3	27	52601404	52601430	GCATTAAGAGTTTCATAAGCAGTGCAC	-	0	mmmmmmmmmmmmmmmmmmmmmmmmmmm	--	ENSG00000163939	PBRM1
uniq_2869	26	1	26	GCCATCTCACAGCTCGGGCTGCTGCT	17	26	42541839	42541864	AGCAGCAGCCCGAGCTGTGAGATGGC	-	0	mmmmmmmmmmmmmmmmmmmmmmmmmm	--	--	--
uniq_2878	28	1	28	AAACACGGATTGCAGAATTTCTGTCAGT	13	28	39596477	39596504	ACTGACAGAAATTCTGCAATCCGTGTTT	-	0	mmmmmmmmmmmmmmmmmmmmmmmmmmmm	--	ENSG00000183722	LHFPL6
uniq_2874	26	1	26	CTTCTCAGACTGTAATGTACATGCAC	10	26	80434438	80434463	CTTCTCAGACTGTAATGTACATGCAC	+	0	mmmmmmmmmmmmmmmmmmmmmmmmmm	ENST00000606162	ENSG00000122378	PRXL2A
uniq_2884	28	1	28	ACAGGACTTCAGAGCCTTTAGTGGACTG	6	28	108053383	108053410	CAGTCCACTAAAGGCTCTGAAGTCCTGT	-	0	mmmmmmmmmmmmmmmmmmmmmmmmmmmm	--	ENSG00000081087	OSTM1
uniq_2882	32	1	32	TAATGAGCTGTGCAACCTGTAGTTTGAAAAAC	10	32	71331682	71331713	TAATGAGCTGTGCAACCTGTAGTTTGAAAAAC	+	0	mmmmmmmmmmmmmmmmmmmmmmmmmmmmmmmm	--	ENSG00000198246	SLC29A3
uniq_2873	26	1	26	CACTGTGATGAGAAGGACTCTGAGGC	9	26	134448942	134448967	CACTGTGATGAGAAGGACTCTGAGGC	+	0	mmmmmmmmmmmmmmmmmmmmmmmmmm	--	--	--
uniq_2885	27	1	27	GGCATTTGGAGCTGGATAGGTCTTTGC	6	27	143828737	143828763	GGCATTTGGAGCTGGATAGGTCTTTGC	+	0	mmmmmmmmmmmmmmmmmmmmmmmmmmm	ENST00000427704	ENSG00000112419	PHACTR2
uniq_2894	27	1	27	TCTGTGGCCTGTTAGGAACTGGGCTGT	6	27	24211970	24211996	TCTGTGGCCTGTTAGGAACTGGGCTGT	+	0	mmmmmmmmmmmmmmmmmmmmmmmmmmm	--	--	--
uniq_2899	30	1	30	ACAGACGGGTACTAGTCTGCAGCCTGTGGA	5	30	93410363	93410392	TCCACAGGCTGCAGACTAGTACCCGTCTGT	-	0	mmmmmmmmmmmmmmmmmmmmmmmmmmmmmm	ENST00000510254,ENST00000661870,ENST00000656357,ENST00000670457,ENST00000664017,ENST00000667752,ENST00000661345,ENST00000659983,ENST00000653325,ENST00000666033,ENST00000671514,ENST00000659336,ENST00000666791,ENST00000671432,ENST00000656921,ENST00000665798,ENST00000656231,ENST00000606188,ENST00000665725,ENST00000666995,ENST00000657648,ENST00000665047,ENST00000653133,ENST00000654617,ENST00000654862…	ENSG00000237187,ENSG00000237187,ENSG00000237187,ENSG00000237187,ENSG00000237187,ENSG00000237187,ENSG00000237187,ENSG00000237187,ENSG00000237187,ENSG00000237187,ENSG00000237187,ENSG00000237187,ENSG00000237187,ENSG00000237187,ENSG00000237187,ENSG00000237187,ENSG00000237187,ENSG00000237187,ENSG00000237187,ENSG00000237187,ENSG00000237187,ENSG00000237187,ENSG00000237187,ENSG00000237187,ENSG00000237187…	NR2F1-AS1,NR2F1-AS1,NR2F1-AS1,NR2F1-AS1,NR2F1-AS1,NR2F1-AS1,NR2F1-AS1,NR2F1-AS1,NR2F1-AS1,NR2F1-AS1,NR2F1-AS1,NR2F1-AS1,NR2F1-AS1,NR2F1-AS1,NR2F1-AS1,NR2F1-AS1,NR2F1-AS1,NR2F1-AS1,NR2F1-AS1,NR2F1-AS1,NR2F1-AS1,NR2F1-AS1,NR2F1-AS1,NR2F1-AS1,NR2F1-AS1,NR2F1-AS1,NR2F1-AS1,NR2F1-AS1,NR2F1-AS1,NR2F1-AS1,NR2F1-AS1,NR2F1-AS1,NR2F1-AS1,NR2F1-AS1,NR2F1-AS1,NR2F1-AS1,NR2F1-AS1,NR2F1-AS1,NR2F1-AS1,NR2F1-AS1…
uniq_2917	29	1	29	AATGCTTGATGATCTGAGGTGGAATAGTT	6	29	111315846	111315874	AATGCTTGATGATCTGAGGTGGAATAGTT	+	0	mmmmmmmmmmmmmmmmmmmmmmmmmmmmm	--	--	--
uniq_2915	31	1	31	TGCTTTTCTGTTATCATGTGCTTTGAATGTA	15	31	79683673	79683703	TACATTCAAAGCACATGATAACAGAAAAGCA	-	0	mmmmmmmmmmmmmmmmmmmmmmmmmmmmmmm	--	--	--
uniq_2910	26	1	26	CAAATTTCAAGGTCCGTAAATAAAGA	X	26	115428829	115428854	TCTTTATTTACGGACCTTGAAATTTG	-	0	mmmmmmmmmmmmmmmmmmmmmmmmmm	--	--	--
uniq_2898	30	1	30	TGAAATGAGTCTTAGCTTGCAGGCTGAACC	10	30	126322054	126322083	GGTTCAGCCTGCAAGCTAAGACTCATTTCA	-	0	mmmmmmmmmmmmmmmmmmmmmmmmmmmmmm	--	ENSG00000148848	ADAM12
uniq_2921	29	1	29	CCCAAAGTGTTGGGATTACAGGCGTGAGC	6	29	27693753	27693781	CCCAAAGTGTTGGGATTACAGGCGTGAGC	+	0	mmmmmmmmmmmmmmmmmmmmmmmmmmmmm	--	--	--
uniq_2931	26	1	26	CCAACTGTTAGAAGTCAGGAGCTGTG	11	26	63990923	63990948	CACAGCTCCTGACTTCTAACAGTTGG	-	0	mmmmmmmmmmmmmmmmmmmmmmmmmm	--	--	--
uniq_2926	30	1	30	TCAACTCTGGCTGTATTTCAGGATTTCCTG	14	30	44658595	44658624	CAGGAAATCCTGAAATACAGCCAGAGTTGA	-	0	mmmmmmmmmmmmmmmmmmmmmmmmmmmmmm	--	--	--
uniq_2935	26	1	26	TTCTTGAAACTGTGTCTCTATCAAAA	20	26	46915945	46915970	TTCTTGAAACTGTGTCTCTATCAAAA	+	0	mmmmmmmmmmmmmmmmmmmmmmmmmm	--	ENSG00000064655	EYA2
uniq_2945	32	1	32	CAGGCCATGGACCAGTACAGCAGGAGGTGAGG	10	32	95828077	95828108	CAGGCCATGGACCAGTACAGCAGGAGGTGAGG	+	0	mmmmmmmmmmmmmmmmmmmmmmmmmmmmmmmm	--	ENSG00000138185	ENTPD1
uniq_2943	25	1	25	TCACTACCCATAAAATAAAACTGAA	6	25	148221978	148222002	TCACTACCCATAAAATAAAACTGAA	+	0	mmmmmmmmmmmmmmmmmmmmmmmmm	--	--	--
uniq_2947	26	1	26	TATTGGTCTGTGGAACCCAAAAGTCT	6	26	158964091	158964116	AGACTTTTGGGTTCCACAGACCAATA	-	0	mmmmmmmmmmmmmmmmmmmmmmmmmm	--	--	--
uniq_2949	27	1	27	AACCATCTGAGGGCTTGTTAAAAGTAC	11	27	110476773	110476799	AACCATCTGAGGGCTTGTTAAAAGTAC	+	0	mmmmmmmmmmmmmmmmmmmmmmmmmmm	--	--	--
uniq_2981	25	1	25	TACTGCCTGAGCTCTGCCTCCTATC	X	25	28902795	28902819	TACTGCCTGAGCTCTGCCTCCTATC	+	0	mmmmmmmmmmmmmmmmmmmmmmmmm	--	ENSG00000169306	IL1RAPL1
uniq_2957	29	1	29	CTTGATCTCAGCAGGTGGAATGCAGAGCA	2	29	127709314	127709342	TGCTCTGCATTCCACCTGCTGAGATCAAG	-	0	mmmmmmmmmmmmmmmmmmmmmmmmmmmmm	--	ENSG00000136709	WDR33
uniq_2955	26	1	26	TTTTCTGTCTATGGCTGCTTTCAGCA	3	26	71094166	71094191	TGCTGAAAGCAGCCATAGACAGAAAA	-	0	mmmmmmmmmmmmmmmmmmmmmmmmmm	--	ENSG00000114861	FOXP1
uniq_2955	26	1	26	TTTTCTGTCTATGGCTGCTTTCAGCA	3	26	71094166	71094191	TGCTGAAAGCAGCCATAGACAGAAAA	-	0	mmmmmmmmmmmmmmmmmmmmmmmmmm	--	ENSG00000285708	AC097634.4
uniq_2961	29	1	29	CTATTGACAGTTTGAATCAGATAATTCTT	10	29	123219547	123219575	CTATTGACAGTTTGAATCAGATAATTCTT	+	0	mmmmmmmmmmmmmmmmmmmmmmmmmmmmm	--	--	--
uniq_2964	26	1	26	AGCATTTTTCAATCTGCAGACTGTGT	7	26	75240718	75240743	AGCATTTTTCAATCTGCAGACTGTGT	+	0	mmmmmmmmmmmmmmmmmmmmmmmmmm	--	--	--
uniq_2983	31	1	31	GTATGGTCTCTGTTGCAGCTGTTCAGCTGTG	1	31	20975929	20975959	CACAGCTGAACAGCTGCAACAGAGACCATAC	-	0	mmmmmmmmmmmmmmmmmmmmmmmmmmmmmmm	--	ENSG00000075151	EIF4G3
uniq_2986	29	1	29	CAACCAGAAAGACTGTGGCTTGATTTTCT	7	29	55208848	55208876	CAACCAGAAAGACTGTGGCTTGATTTTCT	+	0	mmmmmmmmmmmmmmmmmmmmmmmmmmmmm	ENST00000275493	ENSG00000146648	EGFR
uniq_2989	31	1	31	AATCTGTATAGCTGCTGTCATGCCTAATAAC	6	31	81667542	81667572	GTTATTAGGCATGACAGCAGCTATACAGATT	-	0	mmmmmmmmmmmmmmmmmmmmmmmmmmmmmmm	--	ENSG00000112773	TENT5A
uniq_2997	26	1	26	TACTAATGAAAGTAGAAGAACTGAAG	9	26	116235961	116235986	TACTAATGAAAGTAGAAGAACTGAAG	+	0	mmmmmmmmmmmmmmmmmmmmmmmmmm	--	ENSG00000182752	PAPPA
uniq_2990	32	1	32	CTCTTTGATGAAACCTAACAGAAGGACTGAGA	3	32	14493991	14494022	TCTCAGTCCTTCTGTTAGGTTTCATCAAAGAG	-	0	mmmmmmmmmmmmmmmmmmmmmmmmmmmmmmmm	--	ENSG00000144596	GRIP2
uniq_2992	26	1	26	TCTGAAACTGTATCAGTGAACTTTTC	7	26	96265133	96265158	TCTGAAACTGTATCAGTGAACTTTTC	+	0	mmmmmmmmmmmmmmmmmmmmmmmmmm	--	--	--
uniq_3001	27	1	27	TCATCTGAGGACTTTTAATATGGAATC	12	27	88197821	88197847	TCATCTGAGGACTTTTAATATGGAATC	+	0	mmmmmmmmmmmmmmmmmmmmmmmmmmm	ENST00000266712	ENSG00000139324	TMTC3
uniq_3009	27	1	27	TGAAAGGTCCCTTCATTTATACAGTAG	3	27	160990661	160990687	TGAAAGGTCCCTTCATTTATACAGTAG	+	0	mmmmmmmmmmmmmmmmmmmmmmmmmmm	--	ENSG00000163590	PPM1L
uniq_3005	29	1	29	TCTGACCCGTTGCAGGAAAAACTTGCTGA	5	29	143013347	143013375	TCTGACCCGTTGCAGGAAAAACTTGCTGA	+	0	mmmmmmmmmmmmmmmmmmmmmmmmmmmmm	--	ENSG00000145819	ARHGAP26
uniq_3006	27	1	27	TAGGAATCTGTGTTTTGACCAAGAGGC	16	27	11828851	11828877	GCCTCTTGGTCAAAACACAGATTCCTA	-	0	mmmmmmmmmmmmmmmmmmmmmmmmmmm	--	--	--
uniq_2987	27	1	27	TGCTGCATTTCTGACAAGCTCCAAGGC	4	27	38047355	38047381	TGCTGCATTTCTGACAAGCTCCAAGGC	+	0	mmmmmmmmmmmmmmmmmmmmmmmmmmm	--	ENSG00000065882	TBC1D1
uniq_3020	29	1	29	TTTTCCAGGTGGCTCTTATTGATGTGTGC	21	29	10568800	10568828	TTTTCCAGGTGGCTCTTATTGATGTGTGC	+	0	mmmmmmmmmmmmmmmmmmmmmmmmmmmmm	--	ENSG00000274391	TPTE
uniq_3020	29	1	29	TTTTCCAGGTGGCTCTTATTGATGTGTGC	21	29	10568800	10568828	TTTTCCAGGTGGCTCTTATTGATGTGTGC	+	0	mmmmmmmmmmmmmmmmmmmmmmmmmmmmm	--	ENSG00000273840	AF254983.1
uniq_3027	28	1	28	GGAGTGGGAATGTCCAGAGCCCTGAACC	12	28	48197526	48197553	GGTTCAGGGCTCTGGACATTCCCACTCC	-	0	mmmmmmmmmmmmmmmmmmmmmmmmmmmm	--	--	--
uniq_3040	27	1	27	TGGTGGGGGTAGGAGGACTGTCTCATG	5	27	34755542	34755568	TGGTGGGGGTAGGAGGACTGTCTCATG	+	0	mmmmmmmmmmmmmmmmmmmmmmmmmmm	--	ENSG00000039560	RAI14
uniq_3012	28	1	28	CTGCTGAAGCGACTCAACTGGGCTGTTG	10	28	126322218	126322245	CAACAGCCCAGTTGAGTCGCTTCAGCAG	-	0	mmmmmmmmmmmmmmmmmmmmmmmmmmmm	--	ENSG00000148848	ADAM12
uniq_3038	25	1	25	ATGGCTGCATTCCAGTAATACTTTA	16	25	31501883	31501907	TAAAGTATTACTGGAATGCAGCCAT	-	0	mmmmmmmmmmmmmmmmmmmmmmmmm	--	ENSG00000140688	C16orf58
uniq_3046	25	1	25	CTGTCTGAGAACCAACTGCATAGGC	5	25	35063099	35063123	GCCTATGCAGTTGGTTCTCAGACAG	-	0	mmmmmmmmmmmmmmmmmmmmmmmmm	ENST00000620785,ENST00000618457	ENSG00000113494,ENSG00000113494	PRLR,PRLR
uniq_3049	29	1	29	CTTGTCCCTGCAGTGGAATCTCCTGGAAG	6	29	148201405	148201433	CTTGTCCCTGCAGTGGAATCTCCTGGAAG	+	0	mmmmmmmmmmmmmmmmmmmmmmmmmmmmm	--	--	--
uniq_3066	25	1	25	CAGTCTCTGTTGCAAAAAATTCAAC	1	25	176564356	176564380	CAGTCTCTGTTGCAAAAAATTCAAC	+	0	mmmmmmmmmmmmmmmmmmmmmmmmm	--	ENSG00000116183	PAPPA2
uniq_3064	30	1	30	GACAGTGTGCAGGTGGTTTTTCATTCAGCC	7	30	4989964	4989993	GACAGTGTGCAGGTGGTTTTTCATTCAGCC	+	0	mmmmmmmmmmmmmmmmmmmmmmmmmmmmmm	--	ENSG00000196204	RNF216P1
uniq_3064	30	1	30	GACAGTGTGCAGGTGGTTTTTCATTCAGCC	7	30	4989964	4989993	GACAGTGTGCAGGTGGTTTTTCATTCAGCC	+	0	mmmmmmmmmmmmmmmmmmmmmmmmmmmmmm	--	ENSG00000272968	RBAK-RBAKDN
uniq_3063	28	1	28	TCTGATGAAAGCTGTAGACCCTGTCCAT	19	28	30013013	30013040	TCTGATGAAAGCTGTAGACCCTGTCCAT	+	0	mmmmmmmmmmmmmmmmmmmmmmmmmmmm	--	ENSG00000105176	URI1
uniq_3059	31	1	31	GACCTGACCTGTTGGGAACTGGGCTGCACAG	13	31	32490867	32490897	CTGTGCAGCCCAGTTCCCAACAGGTCAGGTC	-	0	mmmmmmmmmmmmmmmmmmmmmmmmmmmmmmm	--	ENSG00000244754	N4BP2L2
uniq_3070	25	1	25	CCGTGACTGCAGGAAGTTCCACTGC	11	25	126413410	126413434	CCGTGACTGCAGGAAGTTCCACTGC	+	0	mmmmmmmmmmmmmmmmmmmmmmmmm	ENST00000533826	ENSG00000110080	ST3GAL4
uniq_3073	27	1	27	CAGTACGTGAAATGAGTTTGAATCATC	8	27	19616931	19616957	GATGATTCAAACTCATTTCACGTACTG	-	0	mmmmmmmmmmmmmmmmmmmmmmmmmmm	--	ENSG00000147408	CSGALNACT1
uniq_3067	32	1	32	TGAGTTCTGTAATCTTCCAGATAGTTGGCACA	5	32	137998741	137998772	TGTGCCAACTATCTGGAAGATTACAGAACTCA	-	0	mmmmmmmmmmmmmmmmmmmmmmmmmmmmmmmm	--	ENSG00000031003	FAM13B
uniq_3055	25	1	25	ATGAGCAGGTGTTGAGGAAATGCTA	9	25	87685926	87685950	ATGAGCAGGTGTTGAGGAAATGCTA	+	0	mmmmmmmmmmmmmmmmmmmmmmmmm	--	ENSG00000196730	DAPK1
uniq_3085	26	1	26	TGAAGATCTGCTGACACTGAGCCCTC	9	26	87641206	87641231	TGAAGATCTGCTGACACTGAGCCCTC	+	0	mmmmmmmmmmmmmmmmmmmmmmmmmm	--	ENSG00000196730	DAPK1
uniq_3090	29	1	29	TACAAGATCGTCTAATAAGTTGTGATGAC	1	29	24780739	24780767	TACAAGATCGTCTAATAAGTTGTGATGAC	+	0	mmmmmmmmmmmmmmmmmmmmmmmmmmmmm	--	ENSG00000169504	CLIC4
uniq_3079	26	1	26	TGTTGTGAACTCTTAGGAGAGCCTGC	11	26	16750488	16750513	TGTTGTGAACTCTTAGGAGAGCCTGC	+	0	mmmmmmmmmmmmmmmmmmmmmmmmmm	ENST00000531658	ENSG00000110696	C11orf58
uniq_3095	29	1	29	TTAAGACTGTTGACTTTATGAAGTAGTCC	12	29	94253587	94253615	TTAAGACTGTTGACTTTATGAAGTAGTCC	+	0	mmmmmmmmmmmmmmmmmmmmmmmmmmmmm	--	ENSG00000136040	PLXNC1
uniq_3097	27	1	27	ACACTTGCCCAGGATGTTGTTAAATGC	7	27	7246444	7246470	ACACTTGCCCAGGATGTTGTTAAATGC	+	0	mmmmmmmmmmmmmmmmmmmmmmmmmmm	ENST00000436587,ENST00000223122	ENSG00000106392,ENSG00000106392	C1GALT1,C1GALT1
uniq_3107	27	1	27	TGGTGATTCTGAAGCCCATCAAAGACT	6	27	46008955	46008981	AGTCTTTGATGGGCTTCAGAATCACCA	-	0	mmmmmmmmmmmmmmmmmmmmmmmmmmm	--	ENSG00000112782	CLIC5
uniq_3098	28	1	28	CTGCATCCTGCTTGACTCTTGAATGCCA	1	28	176541582	176541609	CTGCATCCTGCTTGACTCTTGAATGCCA	+	0	mmmmmmmmmmmmmmmmmmmmmmmmmmmm	--	ENSG00000116183	PAPPA2
uniq_3103	29	1	29	CTTGCTACTCAGAATGTGGTCTGTAGACC	8	29	38985722	38985750	CTTGCTACTCAGAATGTGGTCTGTAGACC	+	0	mmmmmmmmmmmmmmmmmmmmmmmmmmmmm	--	ENSG00000169495	HTRA4
uniq_3104	27	1	27	GAATCACCGGAAGGGCTGGGGAAACCC	12	27	124412824	124412850	GGGTTTCCCCAGCCCTTCCGGTGATTC	-	0	mmmmmmmmmmmmmmmmmmmmmmmmmmm	--	ENSG00000196498	NCOR2
uniq_3114	25	1	25	GTGTGACCTGTGGATTACAATCAGT	3	25	131184260	131184284	GTGTGACCTGTGGATTACAATCAGT	+	0	mmmmmmmmmmmmmmmmmmmmmmmmm	--	ENSG00000114670	NEK11
uniq_3111	25	1	25	TAAAGGGCTGGACAGCAAATAGAGC	22	25	45535464	45535488	TAAAGGGCTGGACAGCAAATAGAGC	+	0	mmmmmmmmmmmmmmmmmmmmmmmmm	ENST00000465578	ENSG00000077942	FBLN1
uniq_3108	25	1	25	AGACCTGCAGAATCAGAAACTCTGG	7	25	76399384	76399408	AGACCTGCAGAATCAGAAACTCTGG	+	0	mmmmmmmmmmmmmmmmmmmmmmmmm	--	ENSG00000188372	ZP3
uniq_3115	28	1	28	TGGCATTTTAGTCTGGAAAATTCTAAGC	7	28	16300694	16300721	GCTTAGAATTTTCCAGACTAAAATGCCA	-	0	mmmmmmmmmmmmmmmmmmmmmmmmmmmm	--	ENSG00000214960	CRPPA
uniq_3117	29	1	29	TGTATACATGTGCCATGCTGGTGCGCTGC	6	29	65550404	65550432	TGTATACATGTGCCATGCTGGTGCGCTGC	+	0	mmmmmmmmmmmmmmmmmmmmmmmmmmmmm	--	--	--
uniq_3122	26	1	26	TGATAGAAATTAGGGACCTACTCTCC	2	26	224563463	224563488	GGAGAGTAGGTCCCTAATTTCTATCA	-	0	mmmmmmmmmmmmmmmmmmmmmmmmmm	--	ENSG00000036257	CUL3
uniq_3118	26	1	26	ACTTGCTAGAGGTGACCTCAATGACT	14	26	64415663	64415688	ACTTGCTAGAGGTGACCTCAATGACT	+	0	mmmmmmmmmmmmmmmmmmmmmmmmmm	ENST00000652503,ENST00000545908,ENST00000554768,ENST00000555709,ENST00000555252,ENST00000652179,ENST00000650853,ENST00000652337,ENST00000557370,ENST00000651537,ENST00000557539	ENSG00000100714,ENSG00000100714,ENSG00000100714,ENSG00000100714,ENSG00000100714,ENSG00000100714,ENSG00000100714,ENSG00000100714,ENSG00000100714,ENSG00000100714,ENSG00000100714	MTHFD1,MTHFD1,MTHFD1,MTHFD1,MTHFD1,MTHFD1,MTHFD1,MTHFD1,MTHFD1,MTHFD1,MTHFD1
uniq_3126	28	1	28	TACTAATGAAAGTAGAAGAACTGAAGTT	9	28	116235961	116235988	TACTAATGAAAGTAGAAGAACTGAAGTT	+	0	mmmmmmmmmmmmmmmmmmmmmmmmmmmm	--	ENSG00000182752	PAPPA
uniq_3141	30	1	30	CCCATCTGTGGCGTGTGAGGAAGTGTGCTG	12	30	12469996	12470025	CCCATCTGTGGCGTGTGAGGAAGTGTGCTG	+	0	mmmmmmmmmmmmmmmmmmmmmmmmmmmmmm	ENST00000314565	ENSG00000165714	BORCS5
uniq_3138	28	1	28	GTCCAACCCAAGGCCTGCAGGCTGTATG	10	28	95477969	95477996	CATACAGCCTGCAGGCCTTGGGTTGGAC	-	0	mmmmmmmmmmmmmmmmmmmmmmmmmmmm	--	ENSG00000095637	SORBS1
uniq_3129	27	1	27	TCCAATCTTTTGGCTTCCATGGGCCAC	9	27	5827265	5827291	TCCAATCTTTTGGCTTCCATGGGCCAC	+	0	mmmmmmmmmmmmmmmmmmmmmmmmmmm	--	--	--
uniq_3153	26	1	26	TTAAACAGGTCTGACATTGCTCCTTT	19	26	29818551	29818576	TTAAACAGGTCTGACATTGCTCCTTT	+	0	mmmmmmmmmmmmmmmmmmmmmmmmmm	--	ENSG00000105173	CCNE1
uniq_3140	31	1	31	TGTGCTGTGTAACCTTCTGTCAGGTGATTTC	2	31	9498944	9498974	GAAATCACCTGACAGAAGGTTACACAGCACA	-	0	mmmmmmmmmmmmmmmmmmmmmmmmmmmmmmm	--	ENSG00000151694	ADAM17
uniq_3166	26	1	26	ATGTCTGTAGTCTGTTTTCAGTCTGT	9	26	115921679	115921704	ACAGACTGAAAACAGACTACAGACAT	-	0	mmmmmmmmmmmmmmmmmmmmmmmmmm	--	ENSG00000204148	LINC00474
uniq_3147	26	1	26	TTATGTGGGAAGCAATGAGCTTATTC	12	26	26977360	26977385	GAATAAGCTCATTGCTTCCCACATAA	-	0	mmmmmmmmmmmmmmmmmmmmmmmmmm	--	ENSG00000064115	TM7SF3
uniq_3162	28	1	28	TTATGTTGCACCTACTTAGCTCTGCTGT	4	28	87030254	87030281	TTATGTTGCACCTACTTAGCTCTGCTGT	+	0	mmmmmmmmmmmmmmmmmmmmmmmmmmmm	--	ENSG00000172493	AFF1
uniq_3177	27	1	27	TAAGGGCAATGCAGTTTTCATGTGTGT	22	27	42993623	42993649	ACACACATGAAAACTGCATTGCCCTTA	-	0	mmmmmmmmmmmmmmmmmmmmmmmmmmm	ENST00000453643	ENSG00000100266	PACSIN2
uniq_3180	27	1	27	ACTAGTAGAATGAACTAATATGAAACT	7	27	154025712	154025738	ACTAGTAGAATGAACTAATATGAAACT	+	0	mmmmmmmmmmmmmmmmmmmmmmmmmmm	--	ENSG00000130226	DPP6
uniq_3192	31	1	31	ATTTACAAAAACAGGCTGCAGGCACACAGGC	17	31	12726358	12726388	ATTTACAAAAACAGGCTGCAGGCACACAGGC	+	0	mmmmmmmmmmmmmmmmmmmmmmmmmmmmmmm	--	ENSG00000141052	MYOCD
uniq_3202	26	1	26	TAAGAAGACATGCTCTGAAGTCTGCA	2	26	99874248	99874273	TGCAGACTTCAGAGCATGTCTTCTTA	-	0	mmmmmmmmmmmmmmmmmmmmmmmmmm	--	ENSG00000144218	AFF3
uniq_3201	26	1	26	AGATAAGATTTCTTTCAGGATTGATG	10	26	87936001	87936026	AGATAAGATTTCTTTCAGGATTGATG	+	0	mmmmmmmmmmmmmmmmmmmmmmmmmm	--	ENSG00000171862	PTEN
uniq_3205	28	1	28	CTGTGTGCATTTTCCTTTTCTGGACATT	2	28	86687273	86687300	AATGTCCAGAAAAGGAAAATGCACACAG	-	0	mmmmmmmmmmmmmmmmmmmmmmmmmmmm	--	ENSG00000249884	RNF103-CHMP3
uniq_3211	26	1	26	ACTGCCAACAGAACTTTCTATGAAGA	9	26	116214067	116214092	ACTGCCAACAGAACTTTCTATGAAGA	+	0	mmmmmmmmmmmmmmmmmmmmmmmmmm	--	ENSG00000182752	PAPPA
uniq_3208	29	1	29	GTTCTGCATCTGTGCTGTCTGATACACTC	11	29	68093937	68093965	GAGTGTATCAGACAGCACAGATGCAGAAC	-	0	mmmmmmmmmmmmmmmmmmmmmmmmmmmmm	--	ENSG00000110721	CHKA
uniq_3198	28	1	28	TTCCTTCAGATGTAAGTAGAAGCACTGA	12	28	119190879	119190906	TTCCTTCAGATGTAAGTAGAAGCACTGA	+	0	mmmmmmmmmmmmmmmmmmmmmmmmmmmm	--	ENSG00000152137	HSPB8
uniq_3215	25	1	25	TCACAGACTGAAAACAGACTACAGA	9	25	115921677	115921701	TCACAGACTGAAAACAGACTACAGA	+	0	mmmmmmmmmmmmmmmmmmmmmmmmm	--	--	--
uniq_3194	27	1	27	GGTAGGATTTCTTGATTCAATAAGCTT	7	27	123782697	123782723	GGTAGGATTTCTTGATTCAATAAGCTT	+	0	mmmmmmmmmmmmmmmmmmmmmmmmmmm	--	--	--
uniq_3220	29	1	29	CCAGTGTGGCCCAGGGAAGCCAGAAGATT	8	29	38039234	38039262	CCAGTGTGGCCCAGGGAAGCCAGAAGATT	+	0	mmmmmmmmmmmmmmmmmmmmmmmmmmmmm	--	ENSG00000187840	EIF4EBP1
uniq_3222	26	1	26	AATGCCTGATGATCTAAGGTGGAACA	6	26	47713123	47713148	AATGCCTGATGATCTAAGGTGGAACA	+	0	mmmmmmmmmmmmmmmmmmmmmmmmmm	--	ENSG00000153294	ADGRF4
uniq_3223	30	1	30	ACAGACCTTCCGAATTAGACTCTGCTGAGG	12	30	108829750	108829779	CCTCAGCAGAGTCTAATTCGGAAGGTCTGT	-	0	mmmmmmmmmmmmmmmmmmmmmmmmmmmmmm	--	ENSG00000084112	SSH1
uniq_3227	29	1	29	TAGTGTGACTGGGAAACTGAATGTTTACT	5	29	128477163	128477191	AGTAAACATTCAGTTTCCCAGTCACACTA	-	0	mmmmmmmmmmmmmmmmmmmmmmmmmmmmm	--	ENSG00000138829	FBN2
uniq_3235	27	1	27	ATCTAGGCTGTGCACTCCTGATGAGAA	7	27	151358545	151358571	ATCTAGGCTGTGCACTCCTGATGAGAA	+	0	mmmmmmmmmmmmmmmmmmmmmmmmmmm	--	ENSG00000013374	NUB1
uniq_3230	25	1	25	TCCTGCTGTGTGACCTGATTCCTAA	6	25	145715557	145715581	TTAGGAATCAGGTCACACAGCAGGA	-	0	mmmmmmmmmmmmmmmmmmmmmmmmm	--	ENSG00000112425	EPM2A
uniq_3241	30	1	30	TCACCTGATGAACTTCAAAAACTACTGATG	18	30	13062108	13062137	TCACCTGATGAACTTCAAAAACTACTGATG	+	0	mmmmmmmmmmmmmmmmmmmmmmmmmmmmmm	--	ENSG00000101639	CEP192
uniq_3251	29	1	29	GCTGCGAGGCAGCTGTGGCTCATGAGCAC	3	29	25587311	25587339	GCTGCGAGGCAGCTGTGGCTCATGAGCAC	+	0	mmmmmmmmmmmmmmmmmmmmmmmmmmmmm	--	ENSG00000077092	RARB
uniq_3246	25	1	25	CCCAAGGGTTGAGATTTCTGCAGAC	17	25	56888775	56888799	GTCTGCAGAAATCTCAACCCTTGGG	-	0	mmmmmmmmmmmmmmmmmmmmmmmmm	ENST00000316881	ENSG00000121060	TRIM25
uniq_3244	25	1	25	AGGCTCTGATTGAAAGAAGATGATG	6	25	142152190	142152214	AGGCTCTGATTGAAAGAAGATGATG	+	0	mmmmmmmmmmmmmmmmmmmmmmmmm	--	ENSG00000009844	VTA1
uniq_3270	26	1	26	TCAAATCATAAATACTTTAGACTGTG	X	26	73825682	73825707	CACAGTCTAAAGTATTTATGATTTGA	-	0	mmmmmmmmmmmmmmmmmmmmmmmmmm	ENST00000649757,ENST00000648970,ENST00000429829,ENST00000648991,ENST00000650366	ENSG00000229807,ENSG00000229807,ENSG00000229807,ENSG00000229807,ENSG00000229807	XIST,XIST,XIST,XIST,XIST
uniq_3271	31	1	31	TGCTTCTACTGTGCTCTTACTGGCTATTTTC	10	31	72092743	72092773	GAAAATAGCCAGTAAGAGCACAGTAGAAGCA	-	0	mmmmmmmmmmmmmmmmmmmmmmmmmmmmmmm	--	--	--
uniq_3273	28	1	28	TTCAGACCTACTGAAGCAGAAACTCAGA	13	28	42754907	42754934	TCTGAGTTTCTGCTTCAGTAGGTCTGAA	-	0	mmmmmmmmmmmmmmmmmmmmmmmmmmmm	--	--	--
uniq_3268	26	1	26	CTATTTAATAAAATGAGATGTGCTGT	5	26	102043319	102043344	ACAGCACATCTCATTTTATTAAATAG	-	0	mmmmmmmmmmmmmmmmmmmmmmmmmm	--	--	--
uniq_3276	27	1	27	ACTCAGGTCTGAAACTCAGAGTCCACA	20	27	38133997	38134023	TGTGGACTCTGAGTTTCAGACCTGAGT	-	0	mmmmmmmmmmmmmmmmmmmmmmmmmmm	--	ENSG00000198959	TGM2
uniq_3275	26	1	26	TAACACCCTGAGTAAGTGAAGATCGG	7	26	151626941	151626966	CCGATCTTCACTTACTCAGGGTGTTA	-	0	mmmmmmmmmmmmmmmmmmmmmmmmmm	--	ENSG00000106617	PRKAG2
uniq_3258	31	1	31	ACATATTGCTAATGTGACTGTGGATGTTTCT	1	31	31479664	31479694	ACATATTGCTAATGTGACTGTGGATGTTTCT	+	0	mmmmmmmmmmmmmmmmmmmmmmmmmmmmmmm	--	--	--
uniq_3278	28	1	28	GTCTGAATTGAGATGTGCTGTAAGGATA	15	28	51320938	51320965	TATCCTTACAGCACATCTCAATTCAGAC	-	0	mmmmmmmmmmmmmmmmmmmmmmmmmmmm	--	ENSG00000137869	CYP19A1
uniq_3292	29	1	29	CCTGACTGTGTGCTGGTCCCTTCTGGGAA	3	29	150736578	150736606	CCTGACTGTGTGCTGGTCCCTTCTGGGAA	+	0	mmmmmmmmmmmmmmmmmmmmmmmmmmmmm	--	--	--
uniq_3295	27	1	27	AATTCTTCTTCTGCTGTGGCTCAGGGA	4	27	38069934	38069960	AATTCTTCTTCTGCTGTGGCTCAGGGA	+	0	mmmmmmmmmmmmmmmmmmmmmmmmmmm	--	ENSG00000065882	TBC1D1
uniq_3305	26	1	26	GTCTGTAGCAGCTAATCTCTGCCATT	22	26	46884621	46884646	GTCTGTAGCAGCTAATCTCTGCCATT	+	0	mmmmmmmmmmmmmmmmmmmmmmmmmm	--	ENSG00000054611	TBC1D22A
uniq_3284	27	1	27	TCTGATTTCGATAGGACAGAGATGGCT	4	27	174502947	174502973	AGCCATCTCTGTCCTATCGAAATCAGA	-	0	mmmmmmmmmmmmmmmmmmmmmmmmmmm	--	ENSG00000164120	HPGD
uniq_3306	26	1	26	TAGTGTGCTGAATTTTGCCTATGGCT	15	26	44469362	44469387	TAGTGTGCTGAATTTTGCCTATGGCT	+	0	mmmmmmmmmmmmmmmmmmmmmmmmmm	--	ENSG00000137770	CTDSPL2
uniq_3302	31	1	31	TGATTTAGTAGACTGGGGAGGGTCCTCAGAT	1	31	52461959	52461989	ATCTGAGGACCCTCCCCAGTCTACTAAATCA	-	0	mmmmmmmmmmmmmmmmmmmmmmmmmmmmmmm	ENST00000497120	ENSG00000134744	TUT4
uniq_3310	29	1	29	GAATGAATACTTGTGCTGTCCAGAATGAC	6	29	158793592	158793620	GTCATTCTGGACAGCACAAGTATTCATTC	-	0	mmmmmmmmmmmmmmmmmmmmmmmmmmmmm	--	ENSG00000092820	EZR
uniq_3316	31	1	31	TGAAATTTTCAGGCTCCATCCCAGAACTCTT	7	31	7186472	7186502	TGAAATTTTCAGGCTCCATCCCAGAACTCTT	+	0	mmmmmmmmmmmmmmmmmmmmmmmmmmmmmmm	--	ENSG00000106392	C1GALT1
uniq_3325	32	1	32	TGGGAATGTGAGGCCTACAAATGCAGACTGAT	3	32	42518230	42518261	TGGGAATGTGAGGCCTACAAATGCAGACTGAT	+	0	mmmmmmmmmmmmmmmmmmmmmmmmmmmmmmmm	--	ENSG00000114812	VIPR1
uniq_3312	32	1	32	CTGTATGTAGAGTGTTGAGCTGGAACCATGGT	19	32	7289873	7289904	ACCATGGTTCCAGCTCAACACTCTACATACAG	-	0	mmmmmmmmmmmmmmmmmmmmmmmmmmmmmmmm	--	ENSG00000171105	INSR
uniq_3326	27	1	27	CTGGGCTTAGCAACAAGAGTTACTGTG	10	27	103610615	103610641	CACAGTAACTCTTGTTGCTAAGCCCAG	-	0	mmmmmmmmmmmmmmmmmmmmmmmmmmm	--	ENSG00000107957	SH3PXD2A
uniq_3327	31	1	31	CTTCTGAGGTGATTCTGATGTGCAGCCAAGA	18	31	3267191	3267221	CTTCTGAGGTGATTCTGATGTGCAGCCAAGA	+	0	mmmmmmmmmmmmmmmmmmmmmmmmmmmmmmm	--	ENSG00000118680	MYL12B
uniq_3348	28	1	28	CAGACTTGAGTATGCACACCTGAGGCGT	2	28	88448169	88448196	ACGCCTCAGGTGTGCATACTCAAGTCTG	-	0	mmmmmmmmmmmmmmmmmmmmmmmmmmmm	ENST00000428390	ENSG00000214336	FOXI3
uniq_3335	28	1	28	GTAAATGATGTATGCCACTGTACTGATA	4	28	41448950	41448977	GTAAATGATGTATGCCACTGTACTGATA	+	0	mmmmmmmmmmmmmmmmmmmmmmmmmmmm	--	ENSG00000064042	LIMCH1
uniq_3331	26	1	26	TGAGTTAAAATGCAGATTCTGATCTG	14	26	64955940	64955965	TGAGTTAAAATGCAGATTCTGATCTG	+	0	mmmmmmmmmmmmmmmmmmmmmmmmmm	--	ENSG00000125954	CHURC1-FNTB
uniq_3334	25	1	25	AAAATGTCAGAAGTGCTGAGGCTGA	2	25	127306263	127306287	TCAGCCTCAGCACTTCTGACATTTT	-	0	mmmmmmmmmmmmmmmmmmmmmmmmm	ENST00000409947	ENSG00000169967	MAP3K2
uniq_3344	32	1	32	CCGAAGACAGTGGCCTGGGAGAATCTGGGTCC	6	32	106541227	106541258	CCGAAGACAGTGGCCTGGGAGAATCTGGGTCC	+	0	mmmmmmmmmmmmmmmmmmmmmmmmmmmmmmmm	ENST00000457437	ENSG00000112297	CRYBG1
uniq_3352	28	1	28	CATGCAGCTGGCCTCCCTGCTCTGACCG	7	28	74742356	74742383	CATGCAGCTGGCCTCCCTGCTCTGACCG	+	0	mmmmmmmmmmmmmmmmmmmmmmmmmmmm	--	ENSG00000263001	GTF2I
uniq_3356	27	1	27	CAGTGTTCCAGGACAAAACTAGGAATC	11	27	75881734	75881760	CAGTGTTCCAGGACAAAACTAGGAATC	+	0	mmmmmmmmmmmmmmmmmmmmmmmmmmm	--	ENSG00000198382	UVRAG
uniq_3362	26	1	26	TTGATGGAGTAAAAGCAGTGATGGGT	15	26	50555791	50555816	ACCCATCACTGCTTTTACTCCATCAA	-	0	mmmmmmmmmmmmmmmmmmmmmmmmmm	--	ENSG00000092439	TRPM7
uniq_3361	28	1	28	CACAGTTGCTCTGGAGTCTGTGAATCTC	17	28	14322838	14322865	CACAGTTGCTCTGGAGTCTGTGAATCTC	+	0	mmmmmmmmmmmmmmmmmmmmmmmmmmmm	--	ENSG00000125430	HS3ST3B1
uniq_3365	26	1	26	AGTTTTTAAAGCTCCTGAGGTCATTC	7	26	55210485	55210510	AGTTTTTAAAGCTCCTGAGGTCATTC	+	0	mmmmmmmmmmmmmmmmmmmmmmmmmm	ENST00000275493	ENSG00000146648	EGFR
uniq_3367	27	1	27	TTGTGCATATTCTTCTCTGATACTACA	17	27	49664184	49664210	TGTAGTATCAGAGAAGAATATGCACAA	-	0	mmmmmmmmmmmmmmmmmmmmmmmmmmm	--	ENSG00000121067	SPOP
uniq_3372	26	1	26	TTGGAAGTCTTTGAAGTCTGGCATGC	3	26	3131118	3131143	TTGGAAGTCTTTGAAGTCTGGCATGC	+	0	mmmmmmmmmmmmmmmmmmmmmmmmmm	--	ENSG00000072756	TRNT1
uniq_3369	27	1	27	GTTTTGGAGTGGTACTGTTTCAGAATT	15	27	63676417	63676443	AATTCTGAAACAGTACCACTCCAAAAC	-	0	mmmmmmmmmmmmmmmmmmmmmmmmmmm	--	ENSG00000103657	HERC1
uniq_3387	29	1	29	CTGGAAGCATGGTAGAAATACAGAATTTC	4	29	101325303	101325331	GAAATTCTGTATTTCTACCATGCTTCCAG	-	0	mmmmmmmmmmmmmmmmmmmmmmmmmmmmm	--	ENSG00000138814	PPP3CA
uniq_3373	26	1	26	AAACGTGAGCATGCCTGCAAAGCACT	10	26	126227612	126227637	AGTGCTTTGCAGGCATGCTCACGTTT	-	0	mmmmmmmmmmmmmmmmmmmmmmmmmm	--	ENSG00000148848	ADAM12
uniq_3385	31	1	31	GACCGTGACAGATCATCAGGCATTAGATTCT	7	31	101125811	101125841	AGAATCTAATGCCTGATGATCTGTCACGGTC	-	0	mmmmmmmmmmmmmmmmmmmmmmmmmmmmmmm	--	--	--
uniq_3401	28	1	28	CTTCTGTGATGATGGAAATCCTCTGAGT	20	28	47027727	47027754	CTTCTGTGATGATGGAAATCCTCTGAGT	+	0	mmmmmmmmmmmmmmmmmmmmmmmmmmmm	--	ENSG00000064655	EYA2
uniq_3394	27	1	27	CAGGGCTCCCACTGATTCTACATTATG	16	27	56243146	56243172	CAGGGCTCCCACTGATTCTACATTATG	+	0	mmmmmmmmmmmmmmmmmmmmmmmmmmm	--	ENSG00000087258	GNAO1
uniq_3416	27	1	27	TGAGATCGGTGGTTATTTTAACATCTG	6	27	106290828	106290854	CAGATGTTAAAATAACCACCGATCTCA	-	0	mmmmmmmmmmmmmmmmmmmmmmmmmmm	--	ENSG00000057663	ATG5
uniq_3412	29	1	29	TAGAACATTCTGTGATGATGGAAACATTC	15	29	38269708	38269736	TAGAACATTCTGTGATGATGGAAACATTC	+	0	mmmmmmmmmmmmmmmmmmmmmmmmmmmmm	--	ENSG00000166068	SPRED1
uniq_3421	26	1	26	GTGATTGAGTTGCCAGCTGAACTAGC	17	26	17148681	17148706	GTGATTGAGTTGCCAGCTGAACTAGC	+	0	mmmmmmmmmmmmmmmmmmmmmmmmmm	--	ENSG00000133030	MPRIP
uniq_3396	29	1	29	CTAACTAATGCCTGATGATCTGAAGTGGA	1	29	40581589	40581617	CTAACTAATGCCTGATGATCTGAAGTGGA	+	0	mmmmmmmmmmmmmmmmmmmmmmmmmmmmm	--	--	--
uniq_3413	29	1	29	GCTGGAGCCTGAGGCTCTGTTTCTGACCA	7	29	47973328	47973356	TGGTCAGAAACAGAGCCTCAGGCTCCAGC	-	0	mmmmmmmmmmmmmmmmmmmmmmmmmmmmm	--	ENSG00000136273	HUS1
uniq_3425	28	1	28	TAATGTTGGCCTGATGGATCTCATGGAA	11	28	26775052	26775079	TTCCATGAGATCCATCAGGCCAACATTA	-	0	mmmmmmmmmmmmmmmmmmmmmmmmmmmm	--	--	--
uniq_3429	26	1	26	ATGATCTGAGGTGGAACAGTTACCTT	1	26	121094340	121094365	ATGATCTGAGGTGGAACAGTTACCTT	+	0	mmmmmmmmmmmmmmmmmmmmmmmmmm	--	ENSG00000198019	FCGR1B
uniq_3432	26	1	26	CTAAACCATGTGTGACTGTTGAGTGC	12	26	50811995	50812020	CTAAACCATGTGTGACTGTTGAGTGC	+	0	mmmmmmmmmmmmmmmmmmmmmmmmmm	--	ENSG00000123268	ATF1
uniq_3435	26	1	26	CTGTGGCTGCTTTCTGTGCTATAACA	8	26	21340415	21340440	TGTTATAGCACAGAAAGCAGCCACAG	-	0	mmmmmmmmmmmmmmmmmmmmmmmmmm	--	--	--
uniq_3437	27	1	27	CAGAGGTCTGCAAATAAACATGCTAAG	15	27	22283560	22283586	CAGAGGTCTGCAAATAAACATGCTAAG	+	0	mmmmmmmmmmmmmmmmmmmmmmmmmmm	--	--	--
uniq_3436	27	1	27	GGCCTCTGTCTGACTTAATAGAAGATG	12	27	6991127	6991153	GGCCTCTGTCTGACTTAATAGAAGATG	+	0	mmmmmmmmmmmmmmmmmmmmmmmmmmm	--	ENSG00000182326	C1S
uniq_3436	27	1	27	GGCCTCTGTCTGACTTAATAGAAGATG	12	27	6991127	6991153	GGCCTCTGTCTGACTTAATAGAAGATG	+	0	mmmmmmmmmmmmmmmmmmmmmmmmmmm	--	ENSG00000126749	EMG1
uniq_3446	30	1	30	TTTAATGATGAACTCTTCAAATTCCTGATA	20	30	32416925	32416954	TTTAATGATGAACTCTTCAAATTCCTGATA	+	0	mmmmmmmmmmmmmmmmmmmmmmmmmmmmmm	--	ENSG00000171456	ASXL1
uniq_3450	29	1	29	TGACAAAGACTGTGAGGCCTGGAAAGCCT	10	29	126204831	126204859	AGGCTTTCCAGGCCTCACAGTCTTTGTCA	-	0	mmmmmmmmmmmmmmmmmmmmmmmmmmmmm	--	ENSG00000148848	ADAM12
uniq_3471	28	1	28	TAATGTGAAGTCAGAGCTGGAGACCACT	2	28	100055417	100055444	AGTGGTCTCCAGCTCTGACTTCACATTA	-	0	mmmmmmmmmmmmmmmmmmmmmmmmmmmm	--	ENSG00000144218	AFF3
uniq_3476	29	1	29	TGGTAGGTCTCCAACAGCACTTTGGGGGA	1	29	149412258	149412286	TGGTAGGTCTCCAACAGCACTTTGGGGGA	+	0	mmmmmmmmmmmmmmmmmmmmmmmmmmmmm	--	ENSG00000286185	AC242842.3
uniq_3476	29	1	29	TGGTAGGTCTCCAACAGCACTTTGGGGGA	1	29	149412258	149412286	TGGTAGGTCTCCAACAGCACTTTGGGGGA	+	0	mmmmmmmmmmmmmmmmmmmmmmmmmmmmm	--	ENSG00000286219	AC242843.1
uniq_3472	29	1	29	GAGTTCAGGCTGTAATGCGAGCAATAGGC	17	29	42291238	42291266	GAGTTCAGGCTGTAATGCGAGCAATAGGC	+	0	mmmmmmmmmmmmmmmmmmmmmmmmmmmmm	--	ENSG00000126561	STAT5A
uniq_3485	26	1	26	CAGTCCATGGCCTGTTAGGAACCAGG	22	26	40583548	40583573	CAGTCCATGGCCTGTTAGGAACCAGG	+	0	mmmmmmmmmmmmmmmmmmmmmmmmmm	--	--	--
uniq_3486	30	1	30	TTTCACTTTGAATGGATCTTCTGTTCATGA	15	30	80116926	80116955	TTTCACTTTGAATGGATCTTCTGTTCATGA	+	0	mmmmmmmmmmmmmmmmmmmmmmmmmmmmmm	--	ENSG00000086666	ZFAND6
uniq_3482	28	1	28	TGACTCTACATGGCCCTGGGAGCTTGTA	11	28	33280944	33280971	TGACTCTACATGGCCCTGGGAGCTTGTA	+	0	mmmmmmmmmmmmmmmmmmmmmmmmmmmm	--	ENSG00000110422	HIPK3
uniq_3499	27	1	27	ATTACCACCTGAGCTCTGCTTCCTGTC	9	27	103192230	103192256	ATTACCACCTGAGCTCTGCTTCCTGTC	+	0	mmmmmmmmmmmmmmmmmmmmmmmmmmm	--	--	--
uniq_3498	28	1	28	CTGCTCTGTTGAGCACTTAAGCTCTGGC	9	28	93559904	93559931	CTGCTCTGTTGAGCACTTAAGCTCTGGC	+	0	mmmmmmmmmmmmmmmmmmmmmmmmmmmm	--	ENSG00000048828	FAM120A
uniq_3501	25	1	25	TGAGAAAACAGATGAACCTGATGAC	9	25	5118899	5118923	GTCATCAGGTTCATCTGTTTTCTCA	-	0	mmmmmmmmmmmmmmmmmmmmmmmmm	--	--	--
uniq_3505	25	1	25	CAGGCTGTTTAGCTGCATTTCTGGC	8	25	134520224	134520248	GCCAGAAATGCAGCTAAACAGCCTG	-	0	mmmmmmmmmmmmmmmmmmmmmmmmm	--	ENSG00000066827	ZFAT
uniq_3514	27	1	27	TGTGGAGCAGAAAGACTTGAGTTGGAC	21	27	10436577	10436603	TGTGGAGCAGAAAGACTTGAGTTGGAC	+	0	mmmmmmmmmmmmmmmmmmmmmmmmmmm	--	ENSG00000187172	BAGE2
uniq_3508	28	1	28	TACTTCCCGACACAGAGCACTGAAGGAT	7	28	47490931	47490958	ATCCTTCAGTGCTCTGTGTCGGGAAGTA	-	0	mmmmmmmmmmmmmmmmmmmmmmmmmmmm	--	ENSG00000136205	TNS3
uniq_3523	26	1	26	CCAGAGGCCATGGGTTGGACAAGCTT	2	26	231746012	231746037	AAGCTTGTCCAACCCATGGCCTCTGG	-	0	mmmmmmmmmmmmmmmmmmmmmmmmmm	--	ENSG00000156973	PDE6D
uniq_3516	27	1	27	TGTTTGGTCTGAAAACTTTGAGCCAGC	12	27	113272347	113272373	TGTTTGGTCTGAAAACTTTGAGCCAGC	+	0	mmmmmmmmmmmmmmmmmmmmmmmmmmm	--	ENSG00000186815	TPCN1
uniq_3529	27	1	27	CTGAAGGCTTTATGCAACTCTTACATG	5	27	42656226	42656252	CTGAAGGCTTTATGCAACTCTTACATG	+	0	mmmmmmmmmmmmmmmmmmmmmmmmmmm	--	ENSG00000112964	GHR
uniq_3536	26	1	26	ATTCGTGTGTGCAGCCAGGACTGAGA	9	26	110390680	110390705	TCTCAGTCCTGGCTGCACACACGAAT	-	0	mmmmmmmmmmmmmmmmmmmmmmmmmm	--	ENSG00000165124	SVEP1
uniq_3502	27	1	27	TGTGAATGTGTATTTTGAGTCTCTGCA	12	27	67014665	67014691	TGCAGAGACTCAAAATACACATTCACA	-	0	mmmmmmmmmmmmmmmmmmmmmmmmmmm	--	ENSG00000155974	GRIP1
uniq_3502	27	1	27	TGTGAATGTGTATTTTGAGTCTCTGCA	12	27	67014665	67014691	TGCAGAGACTCAAAATACACATTCACA	-	0	mmmmmmmmmmmmmmmmmmmmmmmmmmm	--	ENSG00000257083	AC073530.1
uniq_3533	29	1	29	ATGAATTCTGTGATGACTCACTTTCTCCC	21	29	33256156	33256184	ATGAATTCTGTGATGACTCACTTTCTCCC	+	0	mmmmmmmmmmmmmmmmmmmmmmmmmmmmm	--	ENSG00000249624	AP000295.1
uniq_3533	29	1	29	ATGAATTCTGTGATGACTCACTTTCTCCC	21	29	33256156	33256184	ATGAATTCTGTGATGACTCACTTTCTCCC	+	0	mmmmmmmmmmmmmmmmmmmmmmmmmmmmm	--	ENSG00000159110	IFNAR2
uniq_3558	25	1	25	TTTTGAGCTCAGGGCTGAGATTGAA	17	25	75803795	75803819	TTTTGAGCTCAGGGCTGAGATTGAA	+	0	mmmmmmmmmmmmmmmmmmmmmmmmm	--	ENSG00000132478	UNK
uniq_3545	28	1	28	TAATGTTCAGCTGCAGACACCCTGGCCC	5	28	12290365	12290392	GGGCCAGGGTGTCTGCAGCTGAACATTA	-	0	mmmmmmmmmmmmmmmmmmmmmmmmmmmm	--	--	--
uniq_3528	29	1	29	CATTTTTCAATCTGCAGACTGTGTATGAC	7	29	75240720	75240748	CATTTTTCAATCTGCAGACTGTGTATGAC	+	0	mmmmmmmmmmmmmmmmmmmmmmmmmmmmm	--	--	--
uniq_3548	30	1	30	ACCTACTGGGTCGGATTCTGCATTGTAGCA	5	30	148292128	148292157	ACCTACTGGGTCGGATTCTGCATTGTAGCA	+	0	mmmmmmmmmmmmmmmmmmmmmmmmmmmmmm	--	--	--
uniq_3552	29	1	29	TGACTAATGTGACTGAGAAAATACATTTT	1	29	81850742	81850770	TGACTAATGTGACTGAGAAAATACATTTT	+	0	mmmmmmmmmmmmmmmmmmmmmmmmmmmmm	--	ENSG00000117114	ADGRL2
uniq_3562	30	1	30	TATTGTCTATGGCTGCTTTTGTGCTGCAGT	14	30	69660830	69660859	TATTGTCTATGGCTGCTTTTGTGCTGCAGT	+	0	mmmmmmmmmmmmmmmmmmmmmmmmmmmmmm	--	ENSG00000100647	SUSD6
uniq_3572	26	1	26	TTAGCACCAAAATGACAGAATTGAGT	3	26	36848124	36848149	ACTCAATTCTGTCATTTTGGTGCTAA	-	0	mmmmmmmmmmmmmmmmmmmmmmmmmm	--	ENSG00000168016	TRANK1
uniq_3577	31	1	31	TGTGACTTCTGAGCACTTGAAATGTGGCTGG	4	31	86972383	86972413	TGTGACTTCTGAGCACTTGAAATGTGGCTGG	+	0	mmmmmmmmmmmmmmmmmmmmmmmmmmmmmmm	--	ENSG00000172493	AFF1
uniq_3565	27	1	27	ATCATTTGTGGGTCCAAGATTGAACTT	9	27	116268427	116268453	ATCATTTGTGGGTCCAAGATTGAACTT	+	0	mmmmmmmmmmmmmmmmmmmmmmmmmmm	--	ENSG00000182752	PAPPA
uniq_3571	32	1	32	TAGAAACATCTGTGCTTACATTTACTGTATAT	8	32	13206375	13206406	ATATACAGTAAATGTAAGCACAGATGTTTCTA	-	0	mmmmmmmmmmmmmmmmmmmmmmmmmmmmmmmm	--	ENSG00000164741	DLC1
uniq_3569	26	1	26	TAGGTTTGGGAAATGCTGATTGAACA	5	26	87364376	87364401	TAGGTTTGGGAAATGCTGATTGAACA	+	0	mmmmmmmmmmmmmmmmmmmmmmmmmm	--	ENSG00000145715	RASA1
uniq_3586	25	1	25	CATCTGTTCATGTAGCTCTGTGAGA	11	25	16751015	16751039	CATCTGTTCATGTAGCTCTGTGAGA	+	0	mmmmmmmmmmmmmmmmmmmmmmmmm	ENST00000531658	ENSG00000110696	C11orf58
uniq_3585	29	1	29	TTTAACTGAGGTTGCATAGTAGAATCATC	2	29	164701317	164701345	GATGATTCTACTATGCAACCTCAGTTAAA	-	0	mmmmmmmmmmmmmmmmmmmmmmmmmmmmm	--	ENSG00000082438	COBLL1
uniq_3590	27	1	27	TTCATGGACTCTTGAAATTTACCTGTA	6	27	109716151	109716177	TTCATGGACTCTTGAAATTTACCTGTA	+	0	mmmmmmmmmmmmmmmmmmmmmmmmmmm	--	ENSG00000112367	FIG4
uniq_3580	30	1	30	TGTCTGTCTGTGTAGGTCTCTACAGATTGG	17	30	35889849	35889878	CCAATCTGTAGAGACCTACACAGACAGACA	-	0	mmmmmmmmmmmmmmmmmmmmmmmmmmmmmm	--	--	--
uniq_3598	31	1	31	CCTGAAGTTGACTACGTTCACTGTGGTAAGC	16	31	64703795	64703825	CCTGAAGTTGACTACGTTCACTGTGGTAAGC	+	0	mmmmmmmmmmmmmmmmmmmmmmmmmmmmmmm	--	--	--
uniq_3600	26	1	26	AATCCGATTCTGCATTTTAACAGGAC	21	26	41176228	41176253	GTCCTGTTAAAATGCAGAATCGGATT	-	0	mmmmmmmmmmmmmmmmmmmmmmmmmm	ENST00000623119,ENST00000645185	ENSG00000280109,ENSG00000280109	PLAC4,PLAC4
uniq_3596	29	1	29	CAGTGGTTCTGAAACTTACTTTAGTGGTA	1	29	88958853	88958881	TACCACTAAAGTAAGTTTCAGAACCACTG	-	0	mmmmmmmmmmmmmmmmmmmmmmmmmmmmm	--	ENSG00000137944	KYAT3
uniq_3601	27	1	27	TGTGTTTCTGTCTAGACTCCAGACTTT	20	27	50570833	50570859	TGTGTTTCTGTCTAGACTCCAGACTTT	+	0	mmmmmmmmmmmmmmmmmmmmmmmmmmm	--	ENSG00000196396	PTPN1
uniq_3592	32	1	32	TCACTGGGAGACTTGTGACATTTCTGAGCCCC	2	32	39259330	39259361	GGGGCTCAGAAATGTCACAAGTCTCCCAGTGA	-	0	mmmmmmmmmmmmmmmmmmmmmmmmmmmmmmmm	--	ENSG00000011566	MAP4K3
uniq_3605	26	1	26	ATCTCTTGAATCCGAATCTGTAGCAG	2	26	174551499	174551524	ATCTCTTGAATCCGAATCTGTAGCAG	+	0	mmmmmmmmmmmmmmmmmmmmmmmmmm	--	ENSG00000236449	AC010894.3
uniq_3608	28	1	28	TGGACTGGGTAATTCTTTGTTCTGCAGA	11	28	12940256	12940283	TGGACTGGGTAATTCTTTGTTCTGCAGA	+	0	mmmmmmmmmmmmmmmmmmmmmmmmmmmm	ENST00000527636,ENST00000526600	ENSG00000187079,ENSG00000187079	TEAD1,TEAD1
uniq_3610	27	1	27	CAGACTGTGTTTTCAGGAGCATTGCAG	7	27	53796212	53796238	CTGCAATGCTCCTGAAAACACAGTCTG	-	0	mmmmmmmmmmmmmmmmmmmmmmmmmmm	--	ENSG00000205628	LINC01446
uniq_3611	26	1	26	TTCAAGAAGCTGGAAACCTGAATTTT	20	26	19906694	19906719	TTCAAGAAGCTGGAAACCTGAATTTT	+	0	mmmmmmmmmmmmmmmmmmmmmmmmmm	--	ENSG00000132669	RIN2
uniq_3620	31	1	31	TATGACTGTGAATGGAAAAACAAAATACCTC	X	31	18014438	18014468	GAGGTATTTTGTTTTTCCATTCACAGTCATA	-	0	mmmmmmmmmmmmmmmmmmmmmmmmmmmmmmm	--	ENSG00000225882	LINC01456
uniq_3622	29	1	29	TAAGAATAAGGCCTGACCATTAGAACTTT	9	29	116238127	116238155	TAAGAATAAGGCCTGACCATTAGAACTTT	+	0	mmmmmmmmmmmmmmmmmmmmmmmmmmmmm	--	ENSG00000182752	PAPPA
uniq_3623	26	1	26	GACTGGTTGCAGCAGAGACTGTAATG	10	26	38096962	38096987	GACTGGTTGCAGCAGAGACTGTAATG	+	0	mmmmmmmmmmmmmmmmmmmmmmmmmm	--	ENSG00000283930	AL117339.5
uniq_3623	26	1	26	GACTGGTTGCAGCAGAGACTGTAATG	10	26	38096962	38096987	GACTGGTTGCAGCAGAGACTGTAATG	+	0	mmmmmmmmmmmmmmmmmmmmmmmmmm	--	ENSG00000075407	ZNF37A
uniq_3629	29	1	29	CCCATCTGGGAGTGACGGGAGACAGTGAC	4	29	102524687	102524715	CCCATCTGGGAGTGACGGGAGACAGTGAC	+	0	mmmmmmmmmmmmmmmmmmmmmmmmmmmmm	--	ENSG00000109320	NFKB1
uniq_3637	29	1	29	CAGAGCTATTCATTCACTCGTGTGAATGT	16	29	30608643	30608671	ACATTCACACGAGTGAATGAATAGCTCTG	-	0	mmmmmmmmmmmmmmmmmmmmmmmmmmmmm	--	ENSG00000156853	ZNF689
uniq_3636	26	1	26	TACTTTAAAATACTGTAGTTTTCTTT	3	26	9390139	9390164	AAAGAAAACTACAGTATTTTAAAGTA	-	0	mmmmmmmmmmmmmmmmmmmmmmmmmm	ENST00000489616,ENST00000664441,ENST00000481221,ENST00000660363,ENST00000665983,ENST00000664273,ENST00000518437,ENST00000522525,ENST00000668063,ENST00000660127,ENST00000522221,ENST00000520447	ENSG00000206573,ENSG00000206573,ENSG00000206573,ENSG00000206573,ENSG00000206573,ENSG00000206573,ENSG00000206573,ENSG00000206573,ENSG00000206573,ENSG00000206573,ENSG00000206573,ENSG00000206573	THUMPD3-AS1,THUMPD3-AS1,THUMPD3-AS1,THUMPD3-AS1,THUMPD3-AS1,THUMPD3-AS1,THUMPD3-AS1,THUMPD3-AS1,THUMPD3-AS1,THUMPD3-AS1,THUMPD3-AS1,THUMPD3-AS1
uniq_3640	26	1	26	TTTTGGCCAGTGGGCCGTAGTGTGCC	15	26	101198726	101198751	GGCACACTACGGCCCACTGGCCAAAA	-	0	mmmmmmmmmmmmmmmmmmmmmmmmmm	--	ENSG00000131873	CHSY1
uniq_3651	27	1	27	AAGTCTCTGTCATAAGTCTCTATGACC	15	27	90560928	90560954	AAGTCTCTGTCATAAGTCTCTATGACC	+	0	mmmmmmmmmmmmmmmmmmmmmmmmmmm	--	ENSG00000140577	CRTC3
uniq_3654	26	1	26	TGAAATACTGGTCATCTGACTTTCTT	20	26	6027749	6027774	TGAAATACTGGTCATCTGACTTTCTT	+	0	mmmmmmmmmmmmmmmmmmmmmmmmmm	--	ENSG00000286235	AL035461.3
uniq_3654	26	1	26	TGAAATACTGGTCATCTGACTTTCTT	20	26	6027749	6027774	TGAAATACTGGTCATCTGACTTTCTT	+	0	mmmmmmmmmmmmmmmmmmmmmmmmmm	--	ENSG00000088766	CRLS1
uniq_3653	29	1	29	TGAAAGACATCAGAAGCTGCTTCCATTTG	10	29	126243760	126243788	CAAATGGAAGCAGCTTCTGATGTCTTTCA	-	0	mmmmmmmmmmmmmmmmmmmmmmmmmmmmm	--	ENSG00000148848	ADAM12
uniq_3612	25	1	25	CTGACGTCTCTCTGCCTCTGCAGGC	21	25	43914077	43914101	CTGACGTCTCTCTGCCTCTGCAGGC	+	0	mmmmmmmmmmmmmmmmmmmmmmmmm	--	ENSG00000160216	AGPAT3
uniq_3661	26	1	26	TGGTACTTAGTTTCTGAAATTGTGCA	16	26	83072127	83072152	TGGTACTTAGTTTCTGAAATTGTGCA	+	0	mmmmmmmmmmmmmmmmmmmmmmmmmm	--	ENSG00000140945	CDH13
uniq_3659	29	1	29	TGTCTGGATACATTTTAGATTGTCTCAAC	8	29	15676614	15676642	TGTCTGGATACATTTTAGATTGTCTCAAC	+	0	mmmmmmmmmmmmmmmmmmmmmmmmmmmmm	--	ENSG00000104723	TUSC3
uniq_3641	27	1	27	CATATGATACTCCTGTTGGACAGCACT	1	27	35878440	35878466	CATATGATACTCCTGTTGGACAGCACT	+	0	mmmmmmmmmmmmmmmmmmmmmmmmmmm	--	ENSG00000092847	AGO1
uniq_3669	26	1	26	TTTCTAACAGGTTCATATGATCTGAT	15	26	56977929	56977954	TTTCTAACAGGTTCATATGATCTGAT	+	0	mmmmmmmmmmmmmmmmmmmmmmmmmm	--	ENSG00000140262	TCF12
uniq_3664	27	1	27	TACCAGGGTACACTGTCAAAATGCAGA	10	27	97464518	97464544	TACCAGGGTACACTGTCAAAATGCAGA	+	0	mmmmmmmmmmmmmmmmmmmmmmmmmmm	--	--	--
uniq_3663	32	1	32	CATACTGGTCCATGGCCTGTCAGGAACTGGGC	1	32	166850575	166850606	CATACTGGTCCATGGCCTGTCAGGAACTGGGC	+	0	mmmmmmmmmmmmmmmmmmmmmmmmmmmmmmmm	ENST00000367875	ENSG00000143157	POGK
uniq_3670	26	1	26	TGGATAACTCTGTTATAGGGGGCTGT	17	26	31209029	31209054	TGGATAACTCTGTTATAGGGGGCTGT	+	0	mmmmmmmmmmmmmmmmmmmmmmmmmm	--	ENSG00000196712	NF1
uniq_3671	27	1	27	TTAGTACTTAAAATGTCCTCTGCTGGC	10	27	24295990	24296016	TTAGTACTTAAAATGTCCTCTGCTGGC	+	0	mmmmmmmmmmmmmmmmmmmmmmmmmmm	--	ENSG00000120549	KIAA1217
uniq_3673	31	1	31	TAGGACAAGTCAGAATCTCCCAGTGGGGGAC	6	31	161057547	161057577	TAGGACAAGTCAGAATCTCCCAGTGGGGGAC	+	0	mmmmmmmmmmmmmmmmmmmmmmmmmmmmmmm	--	ENSG00000085511	MAP3K4
uniq_3677	28	1	28	CAGATCTCTGAACTCCAGGTTAAGAACT	22	28	20919037	20919064	CAGATCTCTGAACTCCAGGTTAAGAACT	+	0	mmmmmmmmmmmmmmmmmmmmmmmmmmmm	--	ENSG00000099942	CRKL
uniq_3679	26	1	26	TCATTGCCCATGGATCTGTTGCTGAA	11	26	10854824	10854849	TTCAGCAACAGATCCATGGGCAATGA	-	0	mmmmmmmmmmmmmmmmmmmmmmmmmm	ENST00000526852,ENST00000413761,ENST00000528289,ENST00000432999,ENST00000534690,ENST00000526020	ENSG00000236287,ENSG00000236287,ENSG00000236287,ENSG00000236287,ENSG00000236287,ENSG00000236287	ZBED5,ZBED5,ZBED5,ZBED5,ZBED5,ZBED5
uniq_3681	29	1	29	TTCACATCTGTTCATGTAGCTCTGTGAGA	11	29	16751011	16751039	TTCACATCTGTTCATGTAGCTCTGTGAGA	+	0	mmmmmmmmmmmmmmmmmmmmmmmmmmmmm	ENST00000531658	ENSG00000110696	C11orf58
uniq_3690	27	1	27	ATCTATGGTAGGAGGTCTCAATGAAGC	X	27	132072037	132072063	ATCTATGGTAGGAGGTCTCAATGAAGC	+	0	mmmmmmmmmmmmmmmmmmmmmmmmmmm	--	ENSG00000134602	STK26
uniq_3697	31	1	31	TGGTGTCACTGCAGAAAACTCTGCTTCACAA	9	31	102408221	102408251	TTGTGAAGCAGAGTTTTCTGCAGTGACACCA	-	0	mmmmmmmmmmmmmmmmmmmmmmmmmmmmmmm	--	--	--
uniq_3689	30	1	30	AGGAGTCAGCAAACTTTCTCTGTGAAGGGC	16	30	77361239	77361268	GCCCTTCACAGAGAAAGTTTGCTGACTCCT	-	0	mmmmmmmmmmmmmmmmmmmmmmmmmmmmmm	--	ENSG00000140873	ADAMTS18
uniq_3680	29	1	29	TTGTGGTGCCTGTCTTCTGTTAGTACACA	2	29	63465688	63465716	TGTGTACTAACAGAAGACAGGCACCACAA	-	0	mmmmmmmmmmmmmmmmmmmmmmmmmmmmm	--	ENSG00000143951	WDPCP
uniq_3694	27	1	27	ATTCTGATTTTTGATTAATGGAAGCTC	19	27	19480409	19480435	ATTCTGATTTTTGATTAATGGAAGCTC	+	0	mmmmmmmmmmmmmmmmmmmmmmmmmmm	--	ENSG00000167491	GATAD2A
uniq_3701	26	1	26	ATGGCAGGTTTCAACTGGCAGAATCC	5	26	149634090	149634115	ATGGCAGGTTTCAACTGGCAGAATCC	+	0	mmmmmmmmmmmmmmmmmmmmmmmmmm	ENST00000333677	ENSG00000183111	ARHGEF37
uniq_3711	27	1	27	CAGGATGCGGAGCTCAGGTGGTAATGC	15	27	64909464	64909490	CAGGATGCGGAGCTCAGGTGGTAATGC	+	0	mmmmmmmmmmmmmmmmmmmmmmmmmmm	--	ENSG00000249240	AC069368.1
uniq_3704	27	1	27	ACATGTGATGACCTCACCACTCTGATG	X	27	120466739	120466765	CATCAGAGTGGTGAGGTCATCACATGT	-	0	mmmmmmmmmmmmmmmmmmmmmmmmmmm	--	ENSG00000005893	LAMP2
uniq_3725	28	1	28	TGGGCACTGTACCACCTCTCTTGGAATC	4	28	168695663	168695690	GATTCCAAGAGAGGTGGTACAGTGCCCA	-	0	mmmmmmmmmmmmmmmmmmmmmmmmmmmm	--	--	--
uniq_3722	27	1	27	ATTCAGGGTTACTGCTATACCACTTGT	10	27	101685372	101685398	ACAAGTGGTATAGCAGTAACCCTGAAT	-	0	mmmmmmmmmmmmmmmmmmmmmmmmmmm	--	ENSG00000107829	FBXW4
uniq_3728	28	1	28	TTTTGTGACATTACAGGAAATTCAGATT	7	28	105344539	105344566	AATCTGAATTTCCTGTAATGTCACAAAA	-	0	mmmmmmmmmmmmmmmmmmmmmmmmmmmm	--	ENSG00000135250	SRPK2
uniq_3733	29	1	29	TGTAGTATTTGAACAGTGACTAATCTGAT	6	29	87221040	87221068	TGTAGTATTTGAACAGTGACTAATCTGAT	+	0	mmmmmmmmmmmmmmmmmmmmmmmmmmmmm	--	ENSG00000188994	ZNF292
uniq_3739	27	1	27	ACCCTGGACTGGAGTTTCTCATTGGGT	11	27	114371625	114371651	ACCCTGGACTGGAGTTTCTCATTGGGT	+	0	mmmmmmmmmmmmmmmmmmmmmmmmmmm	--	--	--
uniq_3779	26	1	26	ATGTGTCTGTCTGTGTAGGTCTCTAC	17	26	35889856	35889881	GTAGAGACCTACACAGACAGACACAT	-	0	mmmmmmmmmmmmmmmmmmmmmmmmmm	--	--	--
uniq_3777	31	1	31	CTGATTCAGTTGGTCTGGAGTAGAGACCAGA	4	31	13224133	13224163	TCTGGTCTCTACTCCAGACCAACTGAATCAG	-	0	mmmmmmmmmmmmmmmmmmmmmmmmmmmmmmm	--	--	--
uniq_3781	28	1	28	TGTGCTAGTCCAAACTGAGGTGTATACT	5	28	34695510	34695537	TGTGCTAGTCCAAACTGAGGTGTATACT	+	0	mmmmmmmmmmmmmmmmmmmmmmmmmmmm	--	ENSG00000039560	RAI14
uniq_3748	31	1	31	ATTCTGTAGCAGAACTCTGGTTGTGAAAGGC	1	31	77739848	77739878	GCCTTTCACAACCAGAGTTCTGCTACAGAAT	-	0	mmmmmmmmmmmmmmmmmmmmmmmmmmmmmmm	--	ENSG00000077254	USP33
uniq_3802	26	1	26	CTGATGAGAATCTAATGCCTGATGAC	7	26	151358562	151358587	CTGATGAGAATCTAATGCCTGATGAC	+	0	mmmmmmmmmmmmmmmmmmmmmmmmmm	--	ENSG00000013374	NUB1
uniq_3793	27	1	27	TTCTGTGATGATGGAAATCTGTATCTG	15	27	51461000	51461026	CAGATACAGATTTCCATCATCACAGAA	-	0	mmmmmmmmmmmmmmmmmmmmmmmmmmm	--	ENSG00000104093	DMXL2
uniq_3789	27	1	27	AATTAGAATCAGACATGGCTGCTGTGT	1	27	2148732	2148758	AATTAGAATCAGACATGGCTGCTGTGT	+	0	mmmmmmmmmmmmmmmmmmmmmmmmmmm	--	ENSG00000067606	PRKCZ
uniq_3798	26	1	26	TGTTCCCTAAATATATTCTGTAGAGT	6	26	53142526	53142551	ACTCTACAGAATATATTTAGGGAACA	-	0	mmmmmmmmmmmmmmmmmmmmmmmmmm	--	ENSG00000137270	GCM1
uniq_3806	31	1	31	CTGCTCCCAGACCAATTATGTCAGAAACTGA	17	31	29141892	29141922	TCAGTTTCTGACATAATTGGTCTGGGAGCAG	-	0	mmmmmmmmmmmmmmmmmmmmmmmmmmmmmmm	--	ENSG00000196535	MYO18A
uniq_3819	27	1	27	TTTTGTGTGATTTCTAGCCTGTGGCTA	4	27	36092219	36092245	TAGCCACAGGCTAGAAATCACACAAAA	-	0	mmmmmmmmmmmmmmmmmmmmmmmmmmm	--	ENSG00000047365	ARAP2
uniq_3810	29	1	29	TTATGTGATGAGGACGGAAATTACTGAAC	10	29	52066654	52066682	TTATGTGATGAGGACGGAAATTACTGAAC	+	0	mmmmmmmmmmmmmmmmmmmmmmmmmmmmm	--	ENSG00000185532	PRKG1
uniq_3824	29	1	29	TGATAACACCCACAATGCAAATGCAAATA	1	29	114287710	114287738	TATTTGCATTTGCATTGTGGGTGTTATCA	-	0	mmmmmmmmmmmmmmmmmmmmmmmmmmmmm	--	--	--
uniq_3823	27	1	27	CTCTATGAGCTGGACAGCCAGTATGGT	7	27	75148530	75148556	CTCTATGAGCTGGACAGCCAGTATGGT	+	0	mmmmmmmmmmmmmmmmmmmmmmmmmmm	ENST00000651028,ENST00000472837,ENST00000418185,ENST00000611835	ENSG00000174428,ENSG00000174428,ENSG00000174428,ENSG00000174428	GTF2IRD2B,GTF2IRD2B,GTF2IRD2B,GTF2IRD2B
uniq_3827	27	1	27	CAGACTCCTAGGGCTTACTGTAGACCT	3	27	185696145	185696171	AGGTCTACAGTAAGCCCTAGGAGTCTG	-	0	mmmmmmmmmmmmmmmmmmmmmmmmmmm	--	ENSG00000073792	IGF2BP2
uniq_3836	25	1	25	ATCTGACAGGAGGTGGAGCTCAGGC	6	25	152376191	152376215	ATCTGACAGGAGGTGGAGCTCAGGC	+	0	mmmmmmmmmmmmmmmmmmmmmmmmm	--	--	--
uniq_3834	28	1	28	GGCCAGAAGCTGCTATGTTGGGCAGAGC	20	28	38137131	38137158	GCTCTGCCCAACATAGCAGCTTCTGGCC	-	0	mmmmmmmmmmmmmmmmmmmmmmmmmmmm	--	ENSG00000198959	TGM2
uniq_3838	26	1	26	ACCTGTAATACTTCTCTGCAATAGGA	5	26	90523451	90523476	TCCTATTGCAGAGAAGTATTACAGGT	-	0	mmmmmmmmmmmmmmmmmmmmmmmmmm	--	ENSG00000176018	LYSMD3
uniq_3837	26	1	26	TCGTGTGCATCAGAATCATCTGGAAG	9	26	110456312	110456337	CTTCCAGATGATTCTGATGCACACGA	-	0	mmmmmmmmmmmmmmmmmmmmmmmmmm	--	ENSG00000165124	SVEP1
uniq_3856	26	1	26	TCTGTAAGCTATTCAGTCTCTGTTAC	20	26	13031022	13031047	TCTGTAAGCTATTCAGTCTCTGTTAC	+	0	mmmmmmmmmmmmmmmmmmmmmmmmmm	--	ENSG00000172296	SPTLC3
uniq_3844	28	1	28	TGTCTGTCTGTGTAGGTCTCTACAGATT	17	28	35889851	35889878	AATCTGTAGAGACCTACACAGACAGACA	-	0	mmmmmmmmmmmmmmmmmmmmmmmmmmmm	--	--	--
uniq_3832	30	1	30	ACTGGTTCAGAACAATGTGAATGCTCAGAA	14	30	24945243	24945272	TTCTGAGCATTCACATTGTTCTGAACCAGT	-	0	mmmmmmmmmmmmmmmmmmmmmmmmmmmmmm	--	ENSG00000168952	STXBP6
uniq_3864	27	1	27	TGTCTAAGGAACTGAATGTTTAATGTG	6	27	7991286	7991312	CACATTAAACATTCAGTTCCTTAGACA	-	0	mmmmmmmmmmmmmmmmmmmmmmmmmmm	--	ENSG00000259040	BLOC1S5-TXNDC5
uniq_3862	26	1	26	TTTTGTGTGCTACTGTATCTTGTGAA	2	26	87519964	87519989	TTTTGTGTGCTACTGTATCTTGTGAA	+	0	mmmmmmmmmmmmmmmmmmmmmmmmmm	--	ENSG00000222041	CYTOR
uniq_3862	26	1	26	TTTTGTGTGCTACTGTATCTTGTGAA	2	26	87519964	87519989	TTTTGTGTGCTACTGTATCTTGTGAA	+	0	mmmmmmmmmmmmmmmmmmmmmmmmmm	--	ENSG00000284879	AC133644.3
uniq_3863	27	1	27	TCTAGGCTGTGCACATCTTATGAAAAT	16	27	58803437	58803463	TCTAGGCTGTGCACATCTTATGAAAAT	+	0	mmmmmmmmmmmmmmmmmmmmmmmmmmm	--	ENSG00000245768	AC106793.1
uniq_3868	26	1	26	GCCTGATGATCTGAGATGGAACAGTT	2	26	105902906	105902931	GCCTGATGATCTGAGATGGAACAGTT	+	0	mmmmmmmmmmmmmmmmmmmmmmmmmm	--	--	--
uniq_3872	27	1	27	CTTACCTGAAGAGTCTCTGATTCAGTA	9	27	654169	654195	CTTACCTGAAGAGTCTCTGATTCAGTA	+	0	mmmmmmmmmmmmmmmmmmmmmmmmmmm	--	ENSG00000107104	KANK1
uniq_3879	29	1	29	TACACATTGGAATCACTGGAAAACATTTC	19	29	43065543	43065571	GAAATGTTTTCCAGTGATTCCAATGTGTA	-	0	mmmmmmmmmmmmmmmmmmmmmmmmmmmmm	ENST00000329509	ENSG00000242221	PSG2
uniq_3883	31	1	31	TGTCAGATATTCTGAATCAGTAGTTCACAGT	7	31	17328602	17328632	TGTCAGATATTCTGAATCAGTAGTTCACAGT	+	0	mmmmmmmmmmmmmmmmmmmmmmmmmmmmmmm	--	ENSG00000283321	AC019117.3
uniq_3883	31	1	31	TGTCAGATATTCTGAATCAGTAGTTCACAGT	7	31	17328602	17328632	TGTCAGATATTCTGAATCAGTAGTTCACAGT	+	0	mmmmmmmmmmmmmmmmmmmmmmmmmmmmmmm	--	ENSG00000106546	AHR
uniq_3891	27	1	27	TGTGACAACGGTGAAACCTCTGTGGTT	20	27	19937825	19937851	TGTGACAACGGTGAAACCTCTGTGGTT	+	0	mmmmmmmmmmmmmmmmmmmmmmmmmmm	--	ENSG00000132669	RIN2
uniq_3876	27	1	27	TGTGTGTGACTGAGACATGAGTTCACA	3	27	53098079	53098105	TGTGAACTCATGTCTCAGTCACACACA	-	0	mmmmmmmmmmmmmmmmmmmmmmmmmmm	--	ENSG00000272305	AC096887.1
uniq_3876	27	1	27	TGTGTGTGACTGAGACATGAGTTCACA	3	27	53098079	53098105	TGTGAACTCATGTCTCAGTCACACACA	-	0	mmmmmmmmmmmmmmmmmmmmmmmmmmm	--	ENSG00000163933	RFT1
uniq_3887	26	1	26	CAGAAGTATTACTGTAGATATGCAAG	20	26	34719890	34719915	CTTGCATATCTACAGTAATACTTCTG	-	0	mmmmmmmmmmmmmmmmmmmmmmmmmm	--	ENSG00000198646	NCOA6
uniq_3900	28	1	28	TGATGCTGATGCTGTGGGTCTGTGGACC	X	28	19006572	19006599	TGATGCTGATGCTGTGGGTCTGTGGACC	+	0	mmmmmmmmmmmmmmmmmmmmmmmmmmmm	--	ENSG00000286724	AL732509.1
uniq_3901	26	1	26	AGGATTTAATGTCTGTCTGAATCACC	15	26	90470373	90470398	AGGATTTAATGTCTGTCTGAATCACC	+	0	mmmmmmmmmmmmmmmmmmmmmmmmmm	--	ENSG00000140575	IQGAP1
uniq_3912	26	1	26	TTATGAGAATCTAATGCCTGATGATC	13	26	51847385	51847410	TTATGAGAATCTAATGCCTGATGATC	+	0	mmmmmmmmmmmmmmmmmmmmmmmmmm	--	--	--
uniq_3913	27	1	27	TGATTGCAAGAGCTGCAGTTAGAGACT	18	27	33713727	33713753	TGATTGCAAGAGCTGCAGTTAGAGACT	+	0	mmmmmmmmmmmmmmmmmmmmmmmmmmm	--	ENSG00000141431	ASXL3
uniq_3939	26	1	26	CCACATCCTGTTGACTGAAAGTGGCA	X	26	51902227	51902252	CCACATCCTGTTGACTGAAAGTGGCA	+	0	mmmmmmmmmmmmmmmmmmmmmmmmmm	ENST00000375772,ENST00000375722,ENST00000375695,ENST00000485420,ENST00000326587,ENST00000494718,ENST00000473931	ENSG00000179222,ENSG00000179222,ENSG00000179222,ENSG00000179222,ENSG00000179222,ENSG00000179222,ENSG00000179222	MAGED1,MAGED1,MAGED1,MAGED1,MAGED1,MAGED1,MAGED1
uniq_3920	26	1	26	TTGTGTCCTGTTAATTTACCTAATCT	15	26	63313062	63313087	TTGTGTCCTGTTAATTTACCTAATCT	+	0	mmmmmmmmmmmmmmmmmmmmmmmmmm	--	--	--
uniq_3950	32	1	32	AGTGTCCCAGGTGATCTGCAGAAGCAACAGGG	10	32	126256062	126256093	CCCTGTTGCTTCTGCAGATCACCTGGGACACT	-	0	mmmmmmmmmmmmmmmmmmmmmmmmmmmmmmmm	--	ENSG00000148848	ADAM12
uniq_3951	29	1	29	TTCAGGTGTCATGTATGGCTGTTTTCACA	8	29	133545288	133545316	TGTGAAAACAGCCATACATGACACCTGAA	-	0	mmmmmmmmmmmmmmmmmmmmmmmmmmmmm	--	ENSG00000008513	ST3GAL1
uniq_3952	28	1	28	TAACAGCTCTTCACATTCTTTAACACAA	18	28	11834767	11834794	TAACAGCTCTTCACATTCTTTAACACAA	+	0	mmmmmmmmmmmmmmmmmmmmmmmmmmmm	--	ENSG00000141404	GNAL
uniq_3946	29	1	29	ATAGTGAATCTGTGATCTTATAGTTTGCC	18	29	47924907	47924935	GGCAAACTATAAGATCACAGATTCACTAT	-	0	mmmmmmmmmmmmmmmmmmmmmmmmmmmmm	--	ENSG00000175387	SMAD2
uniq_3955	27	1	27	TTGTGAGACTGACAGTATCCTAATACT	1	27	45596173	45596199	TTGTGAGACTGACAGTATCCTAATACT	+	0	mmmmmmmmmmmmmmmmmmmmmmmmmmm	--	ENSG00000132780	NASP
uniq_3961	29	1	29	TAAAGAATTCAGTGAGTTTTAAATTCATT	5	29	87230814	87230842	AATGAATTTAAAACTCACTGAATTCTTTA	-	0	mmmmmmmmmmmmmmmmmmmmmmmmmmmmm	--	ENSG00000233828	LINC01949
uniq_3965	27	1	27	CAGAAATAGGAACTGAATATCCTGACT	2	27	98627818	98627844	AGTCAGGATATTCAGTTCCTATTTCTG	-	0	mmmmmmmmmmmmmmmmmmmmmmmmmmm	--	ENSG00000071073	MGAT4A
uniq_3942	26	1	26	ATGTGTCTGTATTTCTTACTGTGCTA	5	26	78025032	78025057	TAGCACAGTAAGAAATACAGACACAT	-	0	mmmmmmmmmmmmmmmmmmmmmmmmmm	--	ENSG00000132842	AP3B1
uniq_3985	26	1	26	CTCTAATGCCTGATGATCTGTCACTG	16	26	10545577	10545602	CTCTAATGCCTGATGATCTGTCACTG	+	0	mmmmmmmmmmmmmmmmmmmmmmmmmm	--	--	--
uniq_3981	29	1	29	ACAGTTCCGAAACTGTGCACTGACACCCC	10	29	74504086	74504114	ACAGTTCCGAAACTGTGCACTGACACCCC	+	0	mmmmmmmmmmmmmmmmmmmmmmmmmmmmm	--	ENSG00000156110	ADK
uniq_3972	32	1	32	CCCGGGCCTGTGCCCAGCTGAAGGATGAACTG	6	32	106541170	106541201	CCCGGGCCTGTGCCCAGCTGAAGGATGAACTG	+	0	mmmmmmmmmmmmmmmmmmmmmmmmmmmmmmmm	ENST00000457437	ENSG00000112297	CRYBG1
uniq_3994	26	1	26	TTATGTTGTCATTACCTGTAGGTGTG	1	26	42839753	42839778	TTATGTTGTCATTACCTGTAGGTGTG	+	0	mmmmmmmmmmmmmmmmmmmmmmmmmm	--	ENSG00000164010	ERMAP
uniq_3999	30	1	30	CATTGTGGTTCAGTGGATCTCAGGTGGACT	10	30	64302200	64302229	CATTGTGGTTCAGTGGATCTCAGGTGGACT	+	0	mmmmmmmmmmmmmmmmmmmmmmmmmmmmmm	--	ENSG00000228566	AC013287.1
uniq_4007	27	1	27	TACTGGGTCGGATTCTGCATTGTAGCA	5	27	148292131	148292157	TACTGGGTCGGATTCTGCATTGTAGCA	+	0	mmmmmmmmmmmmmmmmmmmmmmmmmmm	--	--	--
uniq_4003	29	1	29	AAGCCTGTGTCAGAATGCATGTGAACACG	2	29	215831493	215831521	CGTGTTCACATGCATTCTGACACAGGCTT	-	0	mmmmmmmmmmmmmmmmmmmmmmmmmmmmm	ENST00000662624,ENST00000451392	ENSG00000235770,ENSG00000235770	LINC00607,LINC00607
uniq_4017	26	1	26	CTGAGAACCTGTTGGAGATGCACACT	7	26	55026937	55026962	CTGAGAACCTGTTGGAGATGCACACT	+	0	mmmmmmmmmmmmmmmmmmmmmmmmmm	--	ENSG00000146648	EGFR
uniq_4018	30	1	30	AACCGTGATGACAATTAGCTGGATCTGAGT	1	30	176800663	176800692	AACCGTGATGACAATTAGCTGGATCTGAGT	+	0	mmmmmmmmmmmmmmmmmmmmmmmmmmmmmm	--	ENSG00000116183	PAPPA2
uniq_3966	30	1	30	TGTGAGAACTCAAAATGTCCCCAGAGGATG	21	30	41177991	41178020	CATCCTCTGGGGACATTTTGAGTTCTCACA	-	0	mmmmmmmmmmmmmmmmmmmmmmmmmmmmmm	ENST00000623119,ENST00000645185	ENSG00000280109,ENSG00000280109	PLAC4,PLAC4
uniq_4024	26	1	26	CAAATTGCCCCAAAATGTCTTTAAGT	17	26	80370962	80370987	ACTTAAAGACATTTTGGGGCAATTTG	-	0	mmmmmmmmmmmmmmmmmmmmmmmmmm	--	ENSG00000263069	AC124319.3
uniq_4029	28	1	28	TCAGGGGACTGTGGACTTGATCCTGTCA	20	28	8713773	8713800	TCAGGGGACTGTGGACTTGATCCTGTCA	+	0	mmmmmmmmmmmmmmmmmmmmmmmmmmmm	--	ENSG00000182621	PLCB1
uniq_4016	31	1	31	CAGAATAAAAGACAGGTTTTTAAAAATGAAT	6	31	107399619	107399649	ATTCATTTTTAAAAACCTGTCTTTTATTCTG	-	0	mmmmmmmmmmmmmmmmmmmmmmmmmmmmmmm	--	ENSG00000164494	PDSS2
uniq_4037	26	1	26	CTGGTGTGATTAAGGAACTGCACATT	3	26	14188200	14188225	CTGGTGTGATTAAGGAACTGCACATT	+	0	mmmmmmmmmmmmmmmmmmmmmmmmmm	--	ENSG00000170860	LSM3
uniq_4009	29	1	29	TGGCATCTGGATTTTTGAAGTCTTCCTGG	10	29	30030822	30030850	CCAGGAAGACTTCAAAAATCCAGATGCCA	-	0	mmmmmmmmmmmmmmmmmmmmmmmmmmmmm	--	ENSG00000165757	JCAD
uniq_4030	31	1	31	CTGTGTGTCTGTAGGTCTGGGGCAGAGCCCA	17	31	44766338	44766368	CTGTGTGTCTGTAGGTCTGGGGCAGAGCCCA	+	0	mmmmmmmmmmmmmmmmmmmmmmmmmmmmmmm	--	ENSG00000073670	ADAM11
uniq_4041	27	1	27	CGGTTTTGACTCCAAGGGAAATTTGGC	2	27	64015636	64015662	GCCAAATTTCCCTTGGAGTCAAAACCG	-	0	mmmmmmmmmmmmmmmmmmmmmmmmmmm	--	ENSG00000143952	VPS54
uniq_4052	27	1	27	CAGGGATCTGTGGACTTAGATGGGGGA	22	27	36293134	36293160	TCCCCCATCTAAGTCCACAGATCCCTG	-	0	mmmmmmmmmmmmmmmmmmmmmmmmmmm	--	ENSG00000100345	MYH9
uniq_4053	28	1	28	GATGCTGCTGGTCTTAGATGACACTCTG	7	28	47464670	47464697	GATGCTGCTGGTCTTAGATGACACTCTG	+	0	mmmmmmmmmmmmmmmmmmmmmmmmmmmm	--	--	--
uniq_4061	26	1	26	CAGGGATGGGGCTTGGAGATCTGTTT	11	26	35329572	35329597	AAACAGATCTCCAAGCCCCATCCCTG	-	0	mmmmmmmmmmmmmmmmmmmmmmmmmm	--	ENSG00000110436	SLC1A2
uniq_4065	30	1	30	TCATGTGGCTAGTGTGACTGAGGAAGTGAA	7	30	117000340	117000369	TCATGTGGCTAGTGTGACTGAGGAAGTGAA	+	0	mmmmmmmmmmmmmmmmmmmmmmmmmmmmmm	--	ENSG00000004866	ST7
uniq_4065	30	1	30	TCATGTGGCTAGTGTGACTGAGGAAGTGAA	7	30	117000340	117000369	TCATGTGGCTAGTGTGACTGAGGAAGTGAA	+	0	mmmmmmmmmmmmmmmmmmmmmmmmmmmmmm	--	ENSG00000214188	ST7-OT4
uniq_4054	27	1	27	GCATCATGTTGAGAAATGATTCTGAAT	6	27	129316629	129316655	GCATCATGTTGAGAAATGATTCTGAAT	+	0	mmmmmmmmmmmmmmmmmmmmmmmmmmm	--	ENSG00000196569	LAMA2
uniq_4077	27	1	27	ATGATCTGATGAGCTTGTGAGCTGATA	17	27	41807001	41807027	TATCAGCTCACAAGCTCATCAGATCAT	-	0	mmmmmmmmmmmmmmmmmmmmmmmmmmm	ENST00000484247	ENSG00000141696	P3H4
uniq_4067	27	1	27	AAGTGATTCTTTTGTTGCTGGTTGAAG	6	27	15433045	15433071	AAGTGATTCTTTTGTTGCTGGTTGAAG	+	0	mmmmmmmmmmmmmmmmmmmmmmmmmmm	--	ENSG00000008083	JARID2
uniq_4079	29	1	29	TGACTGGTTTGGGTTCACACTTTGAGACC	8	29	119662394	119662422	GGTCTCAAAGTGTGAACCCAAACCAGTCA	-	0	mmmmmmmmmmmmmmmmmmmmmmmmmmmmm	--	ENSG00000136960	ENPP2
uniq_4078	27	1	27	GTTCTCCTGTGACGTTGATGCTGCTGG	2	27	169144185	169144211	CCAGCAGCATCAACGTCACAGGAGAAC	-	0	mmmmmmmmmmmmmmmmmmmmmmmmmmm	--	ENSG00000081479	LRP2
uniq_4087	25	1	25	TGGGAATGAGGCTTGGGCAATGACA	6	25	24895369	24895393	TGTCATTGCCCAAGCCTCATTCCCA	-	0	mmmmmmmmmmmmmmmmmmmmmmmmm	--	ENSG00000111913	RIPOR2
uniq_4090	31	1	31	ACTGGTGTGACTGAAGAATCAAATTTCAAAT	9	31	116224690	116224720	ACTGGTGTGACTGAAGAATCAAATTTCAAAT	+	0	mmmmmmmmmmmmmmmmmmmmmmmmmmmmmmm	--	ENSG00000182752	PAPPA
uniq_4084	26	1	26	CTCCCTCCAAATTTCTGGTTCAGTAG	19	26	35026862	35026887	CTCCCTCCAAATTTCTGGTTCAGTAG	+	0	mmmmmmmmmmmmmmmmmmmmmmmmmm	--	--	--
uniq_4093	27	1	27	ACTGGTGTGACTGAAGAATCAAATTTC	9	27	116224690	116224716	ACTGGTGTGACTGAAGAATCAAATTTC	+	0	mmmmmmmmmmmmmmmmmmmmmmmmmmm	--	ENSG00000182752	PAPPA
uniq_4092	26	1	26	CTCTGAGTACTGTCTGACTCCCTCAG	3	26	126460249	126460274	CTGAGGGAGTCAGACAGTACTCAGAG	-	0	mmmmmmmmmmmmmmmmmmmmmmmmmm	--	ENSG00000070476	ZXDC
uniq_4102	29	1	29	CTCACAATTTCCCAGGTGACATGGATGCT	10	29	24395003	24395031	CTCACAATTTCCCAGGTGACATGGATGCT	+	0	mmmmmmmmmmmmmmmmmmmmmmmmmmmmm	--	ENSG00000120549	KIAA1217
uniq_4094	30	1	30	AGGAACCAGGCTGCACAGCAGGTGAGTGGT	8	30	134635088	134635117	ACCACTCACCTGCTGTGCAGCCTGGTTCCT	-	0	mmmmmmmmmmmmmmmmmmmmmmmmmmmmmm	--	ENSG00000066827	ZFAT
uniq_4118	25	1	25	TAAGAATCTAATGATGCTGCTGATC	16	25	28628190	28628214	TAAGAATCTAATGATGCTGCTGATC	+	0	mmmmmmmmmmmmmmmmmmmmmmmmm	--	--	--
uniq_4115	31	1	31	ATTGTGTTAAAGGGCAGACCCTGGTTCAGGC	1	31	43663169	43663199	ATTGTGTTAAAGGGCAGACCCTGGTTCAGGC	+	0	mmmmmmmmmmmmmmmmmmmmmmmmmmmmmmm	--	ENSG00000066135	KDM4A
uniq_4115	31	1	31	ATTGTGTTAAAGGGCAGACCCTGGTTCAGGC	1	31	43663169	43663199	ATTGTGTTAAAGGGCAGACCCTGGTTCAGGC	+	0	mmmmmmmmmmmmmmmmmmmmmmmmmmmmmmm	--	ENSG00000284989	AL451062.3
uniq_4125	26	1	26	TGATGACAGCAGAGATTCTATGACCC	9	26	116273421	116273446	TGATGACAGCAGAGATTCTATGACCC	+	0	mmmmmmmmmmmmmmmmmmmmmmmmmm	--	ENSG00000182752	PAPPA
uniq_4122	30	1	30	TGAAATAGTCAGATGTGTGCACATGTGTGT	12	30	66877202	66877231	ACACACATGTGCACACATCTGACTATTTCA	-	0	mmmmmmmmmmmmmmmmmmmmmmmmmmmmmm	--	ENSG00000155974	GRIP1
uniq_4120	27	1	27	ACAGTGACTGTGGGGGCACCCCTGGCA	2	27	231047576	231047602	ACAGTGACTGTGGGGGCACCCCTGGCA	+	0	mmmmmmmmmmmmmmmmmmmmmmmmmmm	ENST00000373640,ENST00000463834	ENSG00000204128,ENSG00000204128	C2orf72,C2orf72
uniq_4129	27	1	27	ACTTGTGGCCTGTGAGCTATAGAAGAC	9	27	130584148	130584174	ACTTGTGGCCTGTGAGCTATAGAAGAC	+	0	mmmmmmmmmmmmmmmmmmmmmmmmmmm	--	ENSG00000107164	FUBP3
uniq_4116	26	1	26	TTGTTTGGAGTTGTGCACTCTCTGGG	5	26	38338153	38338178	TTGTTTGGAGTTGTGCACTCTCTGGG	+	0	mmmmmmmmmmmmmmmmmmmmmmmmmm	--	ENSG00000164318	EGFLAM
uniq_4130	29	1	29	TGCCTGATGATCTGAGGTGGAACAGTTTC	8	29	118616936	118616964	TGCCTGATGATCTGAGGTGGAACAGTTTC	+	0	mmmmmmmmmmmmmmmmmmmmmmmmmmmmm	--	--	--
uniq_4127	30	1	30	TTAATGTGTGTGTGATTCACGTGGGATCGG	11	30	130873110	130873139	CCGATCCCACGTGAATCACACACACATTAA	-	0	mmmmmmmmmmmmmmmmmmmmmmmmmmmmmm	--	--	--
uniq_4124	25	1	25	ACAATCTGTCAGCTGACAACTTGAC	7	25	17322255	17322279	ACAATCTGTCAGCTGACAACTTGAC	+	0	mmmmmmmmmmmmmmmmmmmmmmmmm	--	ENSG00000283321	AC019117.3
uniq_4124	25	1	25	ACAATCTGTCAGCTGACAACTTGAC	7	25	17322255	17322279	ACAATCTGTCAGCTGACAACTTGAC	+	0	mmmmmmmmmmmmmmmmmmmmmmmmm	--	ENSG00000106546	AHR
uniq_4131	29	1	29	CGGAATCACTGGGGAGTTTGTGAATGAGT	9	29	131444688	131444716	CGGAATCACTGGGGAGTTTGTGAATGAGT	+	0	mmmmmmmmmmmmmmmmmmmmmmmmmmmmm	--	ENSG00000130723	PRRC2B
uniq_4144	27	1	27	AGGTGTTCTGTGACAAATGGGTTCTAT	22	27	44203307	44203333	AGGTGTTCTGTGACAAATGGGTTCTAT	+	0	mmmmmmmmmmmmmmmmmmmmmmmmmmm	--	ENSG00000138964	PARVG
uniq_4147	31	1	31	TGTGGCCAGAAGCTGCTATGTTGGGCAGAGC	20	31	38137131	38137161	GCTCTGCCCAACATAGCAGCTTCTGGCCACA	-	0	mmmmmmmmmmmmmmmmmmmmmmmmmmmmmmm	--	ENSG00000198959	TGM2
uniq_4153	25	1	25	CTCAACCCTGACTGTGTGCTGGTCC	3	25	150736572	150736596	CTCAACCCTGACTGTGTGCTGGTCC	+	0	mmmmmmmmmmmmmmmmmmmmmmmmm	--	--	--
uniq_4145	26	1	26	ATAATACTGATGCCTGGGTCTCAACC	17	26	35595173	35595198	ATAATACTGATGCCTGGGTCTCAACC	+	0	mmmmmmmmmmmmmmmmmmmmmmmmmm	--	ENSG00000006125	AP2B1
uniq_4132	27	1	27	AATTATGAATTACTGTTAGCTTGCATT	11	27	12531306	12531332	AATTATGAATTACTGTTAGCTTGCATT	+	0	mmmmmmmmmmmmmmmmmmmmmmmmmmm	--	--	--
uniq_4156	28	1	28	TGATGCTGTGGCCTGTCTGGGACTTCAC	14	28	76743925	76743952	GTGAAGTCCCAGACAGGCCACAGCATCA	-	0	mmmmmmmmmmmmmmmmmmmmmmmmmmmm	--	ENSG00000258569	AC007376.2
uniq_4179	29	1	29	GTGGCTGTTTTCTTACTGTAGTGATAGAC	16	29	30281943	30281971	GTCTATCACTACAGTAAGAAAACAGCCAC	-	0	mmmmmmmmmmmmmmmmmmmmmmmmmmmmm	--	ENSG00000183604	SMG1P5
uniq_4192	29	1	29	AATGTGTGCTTGTCCTGAACTTAGAGCTT	4	29	28686969	28686997	AATGTGTGCTTGTCCTGAACTTAGAGCTT	+	0	mmmmmmmmmmmmmmmmmmmmmmmmmmmmm	--	--	--
uniq_4150	28	1	28	TGGTTTGCAAGGTGTGGTCTCTCGTGCA	1	28	41360627	41360654	TGGTTTGCAAGGTGTGGTCTCTCGTGCA	+	0	mmmmmmmmmmmmmmmmmmmmmmmmmmmm	--	--	--
uniq_4184	31	1	31	CGGCTGTCCTGTGCTTTGTAAGATGTGTGGC	11	31	31372826	31372856	CGGCTGTCCTGTGCTTTGTAAGATGTGTGGC	+	0	mmmmmmmmmmmmmmmmmmmmmmmmmmmmmmm	--	ENSG00000170946	DNAJC24
uniq_4157	29	1	29	TGGTGATACTGACTCTGCAGTCCCTGGTG	1	29	206441723	206441751	TGGTGATACTGACTCTGCAGTCCCTGGTG	+	0	mmmmmmmmmmmmmmmmmmmmmmmmmmmmm	--	ENSG00000266028	SRGAP2
uniq_4195	26	1	26	TGTGTGATAGAACTGAACTTAGCTGG	12	26	32458537	32458562	TGTGTGATAGAACTGAACTTAGCTGG	+	0	mmmmmmmmmmmmmmmmmmmmmmmmmm	--	ENSG00000139132	FGD4
uniq_4207	30	1	30	GTGGCCAGAAGCTGCTATGTTGGGCAGAGC	20	30	38137131	38137160	GCTCTGCCCAACATAGCAGCTTCTGGCCAC	-	0	mmmmmmmmmmmmmmmmmmmmmmmmmmmmmm	--	ENSG00000198959	TGM2
uniq_4218	25	1	25	ACAGAGTGTGTTCAGATGAATAAAT	5	25	104146636	104146660	ACAGAGTGTGTTCAGATGAATAAAT	+	0	mmmmmmmmmmmmmmmmmmmmmmmmm	--	ENSG00000251026	LINC02163
uniq_4215	30	1	30	CAGACATCTTGAAAATGAACTGAGAACCTG	7	30	100877928	100877957	CAGACATCTTGAAAATGAACTGAGAACCTG	+	0	mmmmmmmmmmmmmmmmmmmmmmmmmmmmmm	--	ENSG00000087087	SRRT
uniq_4212	29	1	29	TCAGTGACTGGAGGCACCTGTGTCTTTCT	8	29	25455821	25455849	TCAGTGACTGGAGGCACCTGTGTCTTTCT	+	0	mmmmmmmmmmmmmmmmmmmmmmmmmmmmm	--	--	--
uniq_4222	26	1	26	TATTCTGGAAGGCAGTAGTCCTAAGA	9	26	116340673	116340698	TATTCTGGAAGGCAGTAGTCCTAAGA	+	0	mmmmmmmmmmmmmmmmmmmmmmmmmm	--	ENSG00000182752	PAPPA
uniq_4220	26	1	26	ATAGCACTGTTTTGTGACTGTGGGCT	7	26	137860779	137860804	AGCCCACAGTCACAAAACAGTGCTAT	-	0	mmmmmmmmmmmmmmmmmmmmmmmmmm	--	--	--
uniq_4231	26	1	26	AGCTTTAAGACATGCCTGAACCTGGC	15	26	57644042	57644067	AGCTTTAAGACATGCCTGAACCTGGC	+	0	mmmmmmmmmmmmmmmmmmmmmmmmmm	--	ENSG00000263155	MYZAP
uniq_4231	26	1	26	AGCTTTAAGACATGCCTGAACCTGGC	15	26	57644042	57644067	AGCTTTAAGACATGCCTGAACCTGGC	+	0	mmmmmmmmmmmmmmmmmmmmmmmmmm	--	ENSG00000137878	GCOM1
uniq_4227	27	1	27	ACATGTGGCTGTTGATTACTCAAATGT	3	27	172072169	172072195	ACATGTGGCTGTTGATTACTCAAATGT	+	0	mmmmmmmmmmmmmmmmmmmmmmmmmmm	--	ENSG00000075420	FNDC3B
uniq_4229	28	1	28	GAAAGAACTGTTTCATGACACTTGAACA	10	28	67902408	67902435	GAAAGAACTGTTTCATGACACTTGAACA	+	0	mmmmmmmmmmmmmmmmmmmmmmmmmmmm	--	ENSG00000096717	SIRT1
uniq_4236	27	1	27	TCAGGTAGAAATCCAGAGTATTAGGAC	2	27	188334638	188334664	TCAGGTAGAAATCCAGAGTATTAGGAC	+	0	mmmmmmmmmmmmmmmmmmmmmmmmmmm	--	ENSG00000144366	GULP1
uniq_4235	27	1	27	GAAAGCAGCTGTAGGCAACAGGTGAGC	11	27	61311616	61311642	GCTCACCTGTTGCCTACAGCTGCTTTC	-	0	mmmmmmmmmmmmmmmmmmmmmmmmmmm	--	ENSG00000167986	DDB1
uniq_4242	29	1	29	TTACCCTGGACTGGAGTTTCTCATTGGGT	11	29	114371623	114371651	TTACCCTGGACTGGAGTTTCTCATTGGGT	+	0	mmmmmmmmmmmmmmmmmmmmmmmmmmmmm	--	--	--
uniq_4239	28	1	28	CCTAACAGACTGTGGACCAGCACTGGTC	X	28	111108415	111108442	GACCAGTGCTGGTCCACAGTCTGTTAGG	-	0	mmmmmmmmmmmmmmmmmmmmmmmmmmmm	--	--	--
uniq_4244	32	1	32	TGCAGATATTCTTTGGACCACACTGTGGCAGA	15	32	25456161	25456192	TGCAGATATTCTTTGGACCACACTGTGGCAGA	+	0	mmmmmmmmmmmmmmmmmmmmmmmmmmmmmmmm	--	--	--
uniq_4243	27	1	27	TACTGTGTGCCATGATCCTCTTCTTGG	17	27	40924044	40924070	CCAAGAAGAGGATCATGGCACACAGTA	-	0	mmmmmmmmmmmmmmmmmmmmmmmmmmm	--	ENSG00000108244	KRT23
uniq_4248	31	1	31	CAGTGCAACTGAGGAACTGAATTTTTAAAAT	1	31	220268945	220268975	ATTTTAAAAATTCAGTTCCTCAGTTGCACTG	-	0	mmmmmmmmmmmmmmmmmmmmmmmmmmmmmmm	--	ENSG00000118873	RAB3GAP2
uniq_4254	26	1	26	GTCACAATAACTGAACTCTGCTGTTG	10	26	7774098	7774123	CAACAGCAGAGTTCAGTTATTGTGAC	-	0	mmmmmmmmmmmmmmmmmmmmmmmmmm	--	ENSG00000151657	KIN
uniq_4255	30	1	30	TTTAGCAGTAGACTCAGGTCTGAAACTCAG	20	30	38134005	38134034	CTGAGTTTCAGACCTGAGTCTACTGCTAAA	-	0	mmmmmmmmmmmmmmmmmmmmmmmmmmmmmm	--	ENSG00000198959	TGM2
uniq_4245	29	1	29	ATTTCTCCCCTCCCAGAAGCTGCACATCC	10	29	126293209	126293237	GGATGTGCAGCTTCTGGGAGGGGAGAAAT	-	0	mmmmmmmmmmmmmmmmmmmmmmmmmmmmm	--	ENSG00000148848	ADAM12
uniq_4258	27	1	27	CCGAGTCTTAATGGAGTTGATACTGTT	10	27	95505599	95505625	AACAGTATCAACTCCATTAAGACTCGG	-	0	mmmmmmmmmmmmmmmmmmmmmmmmmmm	--	ENSG00000095637	SORBS1
uniq_4256	31	1	31	TCATGCGGAACACTCTGTTATTTAAGATGGC	5	31	95814237	95814267	GCCATCTTAAATAACAGAGTGTTCCGCATGA	-	0	mmmmmmmmmmmmmmmmmmmmmmmmmmmmmmm	ENST00000237858,ENST00000507412,ENST00000379979	ENSG00000173221,ENSG00000173221,ENSG00000173221	GLRX,GLRX,GLRX
uniq_4260	27	1	27	AGACTGTAGCCATCAAGTGTGTGTGTT	1	27	212007788	212007814	AACACACACACTTGATGGCTACAGTCT	-	0	mmmmmmmmmmmmmmmmmmmmmmmmmmm	--	ENSG00000143493	INTS7
uniq_4259	27	1	27	TAGGTTGTGTGCTCTTTGTGAGAATCT	2	27	53957448	53957474	AGATTCTCACAAAGAGCACACAACCTA	-	0	mmmmmmmmmmmmmmmmmmmmmmmmmmm	--	ENSG00000068878	PSME4
uniq_4264	32	1	32	CTGTCAAATAGAACTTTCTGCAGTTATGGGAG	1	32	216597645	216597676	CTCCCATAACTGCAGAAAGTTCTATTTGACAG	-	0	mmmmmmmmmmmmmmmmmmmmmmmmmmmmmmmm	--	ENSG00000196482	ESRRG
uniq_4266	30	1	30	TAGAACGTTCTGTGATGATAAGGATACAGC	17	30	4272808	4272837	GCTGTATCCTTATCATCACAGAACGTTCTA	-	0	mmmmmmmmmmmmmmmmmmmmmmmmmmmmmm	--	ENSG00000132388	UBE2G1
uniq_4281	25	1	25	TTACAAGTTGCCCAGTGATGCTGAT	1	25	88955724	88955748	ATCAGCATCACTGGGCAACTTGTAA	-	0	mmmmmmmmmmmmmmmmmmmmmmmmm	--	ENSG00000137944	KYAT3
uniq_4279	26	1	26	GCTTTGGGCTGAAACTCTTCCACCTC	22	26	21329668	21329693	GCTTTGGGCTGAAACTCTTCCACCTC	+	0	mmmmmmmmmmmmmmmmmmmmmmmmmm	--	--	--
uniq_4284	25	1	25	CTGGATCTGAATCTGCATTTTAACT	7	25	135417209	135417233	AGTTAAAATGCAGATTCAGATCCAG	-	0	mmmmmmmmmmmmmmmmmmmmmmmmm	--	ENSG00000080802	CNOT4
uniq_4278	26	1	26	AGTGTCTGTACTGTTTTGACTGTGAC	8	26	28383009	28383034	GTCACAGTCAAAACAGTACAGACACT	-	0	mmmmmmmmmmmmmmmmmmmmmmmmmm	--	ENSG00000214050	FBXO16
uniq_4278	26	1	26	AGTGTCTGTACTGTTTTGACTGTGAC	8	26	28383009	28383034	GTCACAGTCAAAACAGTACAGACACT	-	0	mmmmmmmmmmmmmmmmmmmmmmmmmm	--	ENSG00000186918	ZNF395
uniq_4292	27	1	27	ACCTTCCAGGTGATTCTGATACACATT	7	27	139366876	139366902	ACCTTCCAGGTGATTCTGATACACATT	+	0	mmmmmmmmmmmmmmmmmmmmmmmmmmm	--	ENSG00000146963	LUC7L2
uniq_4292	27	1	27	ACCTTCCAGGTGATTCTGATACACATT	7	27	139366876	139366902	ACCTTCCAGGTGATTCTGATACACATT	+	0	mmmmmmmmmmmmmmmmmmmmmmmmmmm	--	ENSG00000269955	FMC1-LUC7L2
uniq_4301	29	1	29	ATTTGTTGCCAGTGATAAAATCTGAGATT	3	29	177146717	177146745	AATCTCAGATTTTATCACTGGCAACAAAT	-	0	mmmmmmmmmmmmmmmmmmmmmmmmmmmmm	--	ENSG00000177565	TBL1XR1
uniq_4288	27	1	27	ACATGCACTGCCTGAACTTACTGTTTA	19	27	31313030	31313056	TAAACAGTAAGTTCAGGCAGTGCATGT	-	0	mmmmmmmmmmmmmmmmmmmmmmmmmmm	--	ENSG00000121297	TSHZ3
uniq_4300	31	1	31	TTCAGTGTCAGCTGGGAACTTATTAGAAAGG	7	31	69839975	69840005	TTCAGTGTCAGCTGGGAACTTATTAGAAAGG	+	0	mmmmmmmmmmmmmmmmmmmmmmmmmmmmmmm	--	ENSG00000158321	AUTS2
uniq_4313	26	1	26	TGCCTGGAGGGCAGCATCTGAAAACT	15	26	94424417	94424442	TGCCTGGAGGGCAGCATCTGAAAACT	+	0	mmmmmmmmmmmmmmmmmmmmmmmmmm	--	ENSG00000140563	MCTP2
uniq_4319	26	1	26	GGCTCTGAGACAGACTGGAAAGTGTG	20	26	33838371	33838396	GGCTCTGAGACAGACTGGAAAGTGTG	+	0	mmmmmmmmmmmmmmmmmmmmmmmmmm	--	ENSG00000101421	CHMP4B
uniq_4318	26	1	26	TTTGGTAAATCTCTCTAATATCTGGC	1	26	207881702	207881727	GCCAGATATTAGAGAGATTTACCAAA	-	0	mmmmmmmmmmmmmmmmmmmmmmmmmm	ENST00000310833	ENSG00000174059	CD34
uniq_4311	26	1	26	TCTCAGTTTGGTGTTGTCTCTAAATT	5	26	87218521	87218546	AATTTAGAGACAACACCAAACTGAGA	-	0	mmmmmmmmmmmmmmmmmmmmmmmmmm	--	ENSG00000233828	LINC01949
uniq_4321	31	1	31	TGAGTCTTTGAAATGTAGCTAGTGGACTGAG	3	31	172042786	172042816	TGAGTCTTTGAAATGTAGCTAGTGGACTGAG	+	0	mmmmmmmmmmmmmmmmmmmmmmmmmmmmmmm	--	ENSG00000075420	FNDC3B
uniq_4317	27	1	27	TGAGATGGCGTCTGGCTGAATACACTC	12	27	66991847	66991873	GAGTGTATTCAGCCAGACGCCATCTCA	-	0	mmmmmmmmmmmmmmmmmmmmmmmmmmm	--	ENSG00000155974	GRIP1
uniq_4317	27	1	27	TGAGATGGCGTCTGGCTGAATACACTC	12	27	66991847	66991873	GAGTGTATTCAGCCAGACGCCATCTCA	-	0	mmmmmmmmmmmmmmmmmmmmmmmmmmm	--	ENSG00000257083	AC073530.1
uniq_4322	28	1	28	GGGCCACTTCAGGTCCTGCTTGTCCAGA	1	28	120618822	120618849	GGGCCACTTCAGGTCCTGCTTGTCCAGA	+	0	mmmmmmmmmmmmmmmmmmmmmmmmmmmm	--	--	--
uniq_4340	27	1	27	CCAGTAAATCTTTGTTTTGAATGAACT	13	27	52698936	52698962	CCAGTAAATCTTTGTTTTGAATGAACT	+	0	mmmmmmmmmmmmmmmmmmmmmmmmmmm	ENST00000310528	ENSG00000165416	SUGT1
uniq_4333	25	1	25	AACCGCTGAACTCTGCTGTGGTAGC	22	25	45545802	45545826	AACCGCTGAACTCTGCTGTGGTAGC	+	0	mmmmmmmmmmmmmmmmmmmmmmmmm	--	ENSG00000077942	FBLN1
uniq_4329	28	1	28	GCTTGGAACTCTGCATCAAATGGTTTGC	22	28	17792335	17792362	GCAAACCATTTGATGCAGAGTTCCAAGC	-	0	mmmmmmmmmmmmmmmmmmmmmmmmmmmm	--	ENSG00000093100	AC016026.1
uniq_4329	28	1	28	GCTTGGAACTCTGCATCAAATGGTTTGC	22	28	17792335	17792362	GCAAACCATTTGATGCAGAGTTCCAAGC	-	0	mmmmmmmmmmmmmmmmmmmmmmmmmmmm	--	ENSG00000243156	MICAL3
uniq_4332	27	1	27	TTTTGCACCCACTTGTAGGATCACTGC	18	27	63276751	63276777	GCAGTGATCCTACAAGTGGGTGCAAAA	-	0	mmmmmmmmmmmmmmmmmmmmmmmmmmm	--	ENSG00000171791	BCL2
uniq_4344	27	1	27	AGGTCTGTGGCTCTGGCAGAAATCACG	5	27	178467667	178467693	CGTGATTTCTGCCAGAGCCACAGACCT	-	0	mmmmmmmmmmmmmmmmmmmmmmmmmmm	--	ENSG00000050767	COL23A1
uniq_4345	29	1	29	GTTTTGTGATGTTAGTGGTTATTCTGATT	17	29	1573555	1573583	AATCAGAATAACCACTAACATCACAAAAC	-	0	mmmmmmmmmmmmmmmmmmmmmmmmmmmmm	ENST00000301335	ENSG00000167703	SLC43A2
uniq_4352	29	1	29	CTCTTTACAGAAAAGTTTGATGACCACTG	5	29	147274887	147274915	CAGTGGTCATCAAACTTTTCTGTAAAGAG	-	0	mmmmmmmmmmmmmmmmmmmmmmmmmmmmm	--	--	--
uniq_4356	27	1	27	TAACGACTGCAGTGTTATACTAACATT	12	27	19550036	19550062	TAACGACTGCAGTGTTATACTAACATT	+	0	mmmmmmmmmmmmmmmmmmmmmmmmmmm	--	ENSG00000139154	AEBP2
uniq_4347	28	1	28	TGATTTGGTACCATGTCAGGTAACACAC	2	28	101018949	101018976	GTGTGTTACCTGACATGGTACCAAATCA	-	0	mmmmmmmmmmmmmmmmmmmmmmmmmmmm	--	ENSG00000204634	TBC1D8
uniq_4365	29	1	29	TCCAATCTTTTGACTTCCCTGGGCCACAC	11	29	15231305	15231333	TCCAATCTTTTGACTTCCCTGGGCCACAC	+	0	mmmmmmmmmmmmmmmmmmmmmmmmmmmmm	--	ENSG00000188487	INSC
uniq_4363	28	1	28	TATTGACTGGAGCTGAGGCAGTTGCTTC	2	28	127348839	127348866	GAAGCAACTGCCTCAGCTCCAGTCAATA	-	0	mmmmmmmmmmmmmmmmmmmmmmmmmmmm	--	ENSG00000169967	MAP3K2
uniq_4346	26	1	26	CAGGGGAGAGAGCTTTGCCTCCTGTC	3	26	108396493	108396518	GACAGGAGGCAAAGCTCTCTCCCCTG	-	0	mmmmmmmmmmmmmmmmmmmmmmmmmm	--	ENSG00000144821	MYH15
uniq_4375	31	1	31	AGACTGTGAGCCTAATCCAGGTTGTATTTCC	3	31	105839733	105839763	GGAAATACAACCTGGATTAGGCTCACAGTCT	-	0	mmmmmmmmmmmmmmmmmmmmmmmmmmmmmmm	--	ENSG00000114423	CBLB
uniq_4395	29	1	29	TAAATGAATCAGGCGGCTGTGTTGCAGTA	5	29	176928168	176928196	TACTGCAACACAGCCGCCTGATTCATTTA	-	0	mmmmmmmmmmmmmmmmmmmmmmmmmmmmm	--	ENSG00000087206	UIMC1
uniq_4389	31	1	31	TAGTCTTATATCTTCCTGAACACCTAGTTTC	15	31	76273961	76273991	GAAACTAGGTGTTCAGGAAGATATAAGACTA	-	0	mmmmmmmmmmmmmmmmmmmmmmmmmmmmmmm	--	ENSG00000140374	ETFA
uniq_4387	26	1	26	CTAGTGGTTCGGCTGTTGGGTAGTGC	8	26	43195116	43195141	CTAGTGGTTCGGCTGTTGGGTAGTGC	+	0	mmmmmmmmmmmmmmmmmmmmmmmmmm	--	ENSG00000165102	HGSNAT
uniq_4401	30	1	30	TCAAACTTGAGTGTGCTTCAGAATCACTGG	1	30	168038602	168038631	TCAAACTTGAGTGTGCTTCAGAATCACTGG	+	0	mmmmmmmmmmmmmmmmmmmmmmmmmmmmmm	--	ENSG00000143164	DCAF6
uniq_4405	26	1	26	CAGGCAGCCAGCCTGGGTCTGTAGTT	6	26	47679580	47679605	CAGGCAGCCAGCCTGGGTCTGTAGTT	+	0	mmmmmmmmmmmmmmmmmmmmmmmmmm	--	ENSG00000164393	ADGRF2
uniq_4402	27	1	27	TGAGGACGTGTATGACCTTGAGAAGGC	11	27	57504280	57504306	GCCTTCTCAAGGTCATACACGTCCTCA	-	0	mmmmmmmmmmmmmmmmmmmmmmmmmmm	--	ENSG00000149150	SLC43A1
uniq_4403	32	1	32	TGATACTGCATATCATGTAGCCTCTGGACCTC	18	32	35610905	35610936	TGATACTGCATATCATGTAGCCTCTGGACCTC	+	0	mmmmmmmmmmmmmmmmmmmmmmmmmmmmmmmm	--	ENSG00000141429	GALNT1
uniq_4406	29	1	29	TGATTTATGGAATCAGAAACTCTGGCTGT	12	29	12788662	12788690	TGATTTATGGAATCAGAAACTCTGGCTGT	+	0	mmmmmmmmmmmmmmmmmmmmmmmmmmmmm	ENST00000326765,ENST00000356591	ENSG00000178878,ENSG00000178878	APOLD1,APOLD1
uniq_4410	28	1	28	TACTGTGTGCATTTTCCTTTTCTGGACA	2	28	86687275	86687302	TGTCCAGAAAAGGAAAATGCACACAGTA	-	0	mmmmmmmmmmmmmmmmmmmmmmmmmmmm	--	ENSG00000249884	RNF103-CHMP3
uniq_4414	25	1	25	TAAACTTCCTTAAAACATTATGAGA	14	25	70585530	70585554	TAAACTTCCTTAAAACATTATGAGA	+	0	mmmmmmmmmmmmmmmmmmmmmmmmm	--	--	--
uniq_4408	29	1	29	ATCTGATGAAAGCTGTAGACCCTGTCCAT	19	29	30013012	30013040	ATCTGATGAAAGCTGTAGACCCTGTCCAT	+	0	mmmmmmmmmmmmmmmmmmmmmmmmmmmmm	--	ENSG00000105176	URI1
uniq_4418	29	1	29	TCTGATTCAGTAGATCTGGGATGTATCCC	5	29	149002792	149002820	GGGATACATCCCAGATCTACTGAATCAGA	-	0	mmmmmmmmmmmmmmmmmmmmmmmmmmmmm	ENST00000323829,ENST00000643113	ENSG00000169247,ENSG00000169247	SH3TC2,SH3TC2
uniq_4419	26	1	26	TGGTCTGTTAGGACCCTGACCTCACA	1	26	172542467	172542492	TGGTCTGTTAGGACCCTGACCTCACA	+	0	mmmmmmmmmmmmmmmmmmmmmmmmmm	--	ENSG00000094975	SUCO
uniq_4420	27	1	27	ATGTAGCCTCTGGACTCTCCTGAGAGT	2	27	45722359	45722385	ATGTAGCCTCTGGACTCTCCTGAGAGT	+	0	mmmmmmmmmmmmmmmmmmmmmmmmmmm	--	ENSG00000171132	PRKCE
uniq_4424	27	1	27	TTCTGAAGTTTAGCTGTGGTTGAAAAC	6	27	44438526	44438552	TTCTGAAGTTTAGCTGTGGTTGAAAAC	+	0	mmmmmmmmmmmmmmmmmmmmmmmmmmm	--	ENSG00000096401	CDC5L
uniq_4447	26	1	26	TCCAGGATTGGGACTTGGGTATGTGT	9	26	68287353	68287378	TCCAGGATTGGGACTTGGGTATGTGT	+	0	mmmmmmmmmmmmmmmmmmmmmmmmmm	--	ENSG00000196873	CBWD3
uniq_4453	28	1	28	TAACAAGATCCTCGGTGATTCGTGTGCA	9	28	98956866	98956893	TAACAAGATCCTCGGTGATTCGTGTGCA	+	0	mmmmmmmmmmmmmmmmmmmmmmmmmmmm	--	ENSG00000204291	COL15A1
uniq_4444	27	1	27	GTGGCTGGCTGCCATGTTGGACTGCAC	2	27	47875145	47875171	GTGCAGTCCAACATGGCAGCCAGCCAC	-	0	mmmmmmmmmmmmmmmmmmmmmmmmmmm	--	ENSG00000138081	FBXO11
uniq_4454	27	1	27	ATCAGTAGGAGCCCTGAGCTTGTTTTC	2	27	115712151	115712177	ATCAGTAGGAGCCCTGAGCTTGTTTTC	+	0	mmmmmmmmmmmmmmmmmmmmmmmmmmm	--	ENSG00000175497	DPP10
uniq_4458	26	1	26	CTGTCACTCTGATCTCATCAGGAAAG	4	26	87005352	87005377	CTGTCACTCTGATCTCATCAGGAAAG	+	0	mmmmmmmmmmmmmmmmmmmmmmmmmm	--	ENSG00000172493	AFF1
uniq_4468	31	1	31	CACATGCTTGAATTGTATTTCTGTTGAACAG	6	31	25104233	25104263	CTGTTCAACAGAAATACAATTCAAGCATGTG	-	0	mmmmmmmmmmmmmmmmmmmmmmmmmmmmmmm	--	ENSG00000168405	CMAHP
uniq_4461	27	1	27	TGGATCAGAATCCCTGGAGCTAGGGAC	8	27	23569312	23569338	TGGATCAGAATCCCTGGAGCTAGGGAC	+	0	mmmmmmmmmmmmmmmmmmmmmmmmmmm	--	ENSG00000147454	SLC25A37
uniq_4474	27	1	27	GTGGGCTGTGTGGACTCTGTCCTTATA	5	27	76530092	76530118	GTGGGCTGTGTGGACTCTGTCCTTATA	+	0	mmmmmmmmmmmmmmmmmmmmmmmmmmm	--	ENSG00000145703	IQGAP2
uniq_4472	29	1	29	CAGAGCTCTGAGTGTGCTTAGTGACACAG	3	29	43534917	43534945	CTGTGTCACTAAGCACACTCAGAGCTCTG	-	0	mmmmmmmmmmmmmmmmmmmmmmmmmmmmm	--	ENSG00000160746	ANO10
uniq_4475	29	1	29	CTGCTGTAAATACGGATGAAGCCTTGCTC	3	29	120071430	120071458	GAGCAAGGCTTCATCCGTATTTACAGCAG	-	0	mmmmmmmmmmmmmmmmmmmmmmmmmmmmm	--	ENSG00000082701	GSK3B
uniq_4485	28	1	28	CATTACTGTATGAACTCCGCCTCCTGTC	6	28	135391466	135391493	GACAGGAGGCGGAGTTCATACAGTAATG	-	0	mmmmmmmmmmmmmmmmmmmmmmmmmmmm	--	ENSG00000135541	AHI1
uniq_4481	31	1	31	CTCATCACTTTCAAATGTCCTGCTCAATGTT	15	31	51328316	51328346	AACATTGAGCAGGACATTTGAAAGTGATGAG	-	0	mmmmmmmmmmmmmmmmmmmmmmmmmmmmmmm	--	ENSG00000137869	CYP19A1
uniq_4487	29	1	29	AATCAGACATGGCTGCTGTGTGGATTCAC	1	29	2148738	2148766	AATCAGACATGGCTGCTGTGTGGATTCAC	+	0	mmmmmmmmmmmmmmmmmmmmmmmmmmmmm	--	ENSG00000067606	PRKCZ
uniq_4496	26	1	26	TTCTGATGGTCTCAAGATTGAGAAGC	16	26	3615159	3615184	TTCTGATGGTCTCAAGATTGAGAAGC	+	0	mmmmmmmmmmmmmmmmmmmmmmmmmm	--	ENSG00000213918	DNASE1
uniq_4489	27	1	27	AGTGGTCTTCAGCTCATGCTTTGAGAA	9	27	116377093	116377119	AGTGGTCTTCAGCTCATGCTTTGAGAA	+	0	mmmmmmmmmmmmmmmmmmmmmmmmmmm	--	ENSG00000182752	PAPPA
uniq_4494	26	1	26	TGAATCCTAACCTGCATTCTGACAAG	5	26	76646465	76646490	TGAATCCTAACCTGCATTCTGACAAG	+	0	mmmmmmmmmmmmmmmmmmmmmmmmmm	--	ENSG00000145703	IQGAP2
uniq_4499	26	1	26	CTGTGTGATGACTGTTGGCAGGTTGG	20	26	47310931	47310956	CCAACCTGCCAACAGTCATCACACAG	-	0	mmmmmmmmmmmmmmmmmmmmmmmmmm	--	ENSG00000101040	ZMYND8
uniq_4498	30	1	30	CTCAGACTGATTTGATATTCTAGCCAAATG	1	30	89011446	89011475	CATTTGGCTAGAATATCAAATCAGTCTGAG	-	0	mmmmmmmmmmmmmmmmmmmmmmmmmmmmmm	--	ENSG00000117226	GBP3
uniq_4509	26	1	26	TGACAGGTCAGATTTGGCTCACAGGC	6	26	158420311	158420336	TGACAGGTCAGATTTGGCTCACAGGC	+	0	mmmmmmmmmmmmmmmmmmmmmmmmmm	--	ENSG00000274023	AL360169.2
uniq_4509	26	1	26	TGACAGGTCAGATTTGGCTCACAGGC	6	26	158420311	158420336	TGACAGGTCAGATTTGGCTCACAGGC	+	0	mmmmmmmmmmmmmmmmmmmmmmmmmm	--	ENSG00000130338	TULP4
uniq_4506	29	1	29	GATAAGGCCTAGAATCTGTGTTAATCAGC	5	29	95752484	95752512	GATAAGGCCTAGAATCTGTGTTAATCAGC	+	0	mmmmmmmmmmmmmmmmmmmmmmmmmmmmm	--	ENSG00000164292	RHOBTB3
uniq_4504	28	1	28	CCTGTCTGTGGCCTGTTAGGAACTGGGC	12	28	51549748	51549775	CCTGTCTGTGGCCTGTTAGGAACTGGGC	+	0	mmmmmmmmmmmmmmmmmmmmmmmmmmmm	--	--	--
uniq_4511	25	1	25	ATGCTGATCTGACAGGAGGCAGAGC	21	25	31412881	31412905	ATGCTGATCTGACAGGAGGCAGAGC	+	0	mmmmmmmmmmmmmmmmmmmmmmmmm	--	--	--
uniq_4516	27	1	27	TGGTATGTAAAATTGCTGACCTTAGCA	2	27	26070969	26070995	TGGTATGTAAAATTGCTGACCTTAGCA	+	0	mmmmmmmmmmmmmmmmmmmmmmmmmmm	--	ENSG00000084733	RAB10
uniq_4528	26	1	26	TAGTTAAATCAGAATCTCTGAGAGTG	4	26	123408672	123408697	TAGTTAAATCAGAATCTCTGAGAGTG	+	0	mmmmmmmmmmmmmmmmmmmmmmmmmm	--	--	--
uniq_4525	29	1	29	CATTATTCTATGTACTGAGAAGTCTCTGG	9	29	122614118	122614146	CATTATTCTATGTACTGAGAAGTCTCTGG	+	0	mmmmmmmmmmmmmmmmmmmmmmmmmmmmm	--	ENSG00000234156	AL359636.2
uniq_4521	27	1	27	AGAAGTGTGACAGAATATCTGTAAAGG	6	27	126196639	126196665	AGAAGTGTGACAGAATATCTGTAAAGG	+	0	mmmmmmmmmmmmmmmmmmmmmmmmmmm	--	ENSG00000066651	TRMT11
uniq_4537	25	1	25	TAAGAATTTTGGCAGAGTTTTGAAC	11	25	47313141	47313165	TAAGAATTTTGGCAGAGTTTTGAAC	+	0	mmmmmmmmmmmmmmmmmmmmmmmmm	--	ENSG00000110514	MADD
uniq_4524	26	1	26	ACTTCAGATTGACTAGGTCAGAAACT	10	26	93236174	93236199	AGTTTCTGACCTAGTCAATCTGAAGT	-	0	mmmmmmmmmmmmmmmmmmmmmmmmmm	--	--	--
uniq_4540	27	1	27	AGTGTGCAGTCCTGTGAATTGTAAGAT	3	27	111123840	111123866	AGTGTGCAGTCCTGTGAATTGTAAGAT	+	0	mmmmmmmmmmmmmmmmmmmmmmmmmmm	--	ENSG00000177707	NECTIN3
uniq_4536	27	1	27	CCCGACTGAATCAGAGTCTCCAGGAGC	1	27	175166355	175166381	GCTCCTGGAGACTCTGATTCAGTCGGG	-	0	mmmmmmmmmmmmmmmmmmmmmmmmmmm	--	ENSG00000235750	KIAA0040
uniq_4532	25	1	25	TTCAGTCCGCTGCAGAACTCACTGC	6	25	87079212	87079236	GCAGTGAGTTCTGCAGCGGACTGAA	-	0	mmmmmmmmmmmmmmmmmmmmmmmmm	--	--	--
uniq_4548	31	1	31	ATGGCTGTGTTCCAGTAAAACTATTTAAGGA	2	31	54670074	54670104	ATGGCTGTGTTCCAGTAAAACTATTTAAGGA	+	0	mmmmmmmmmmmmmmmmmmmmmmmmmmmmmmm	ENST00000356805,ENST00000615901	ENSG00000115306,ENSG00000115306	SPTBN1,SPTBN1
uniq_4554	28	1	28	AATTCTTTGTTGCAGGGACTGTCCTGTG	1	28	66861630	66861657	AATTCTTTGTTGCAGGGACTGTCCTGTG	+	0	mmmmmmmmmmmmmmmmmmmmmmmmmmmm	--	--	--
uniq_4547	30	1	30	TGTGCACTGTAGGATCTTAATGAGGATCCC	19	30	5973469	5973498	GGGATCCTCATTAAGATCCTACAGTGCACA	-	0	mmmmmmmmmmmmmmmmmmmmmmmmmmmmmm	--	ENSG00000031823	RANBP3
uniq_4552	26	1	26	TAGGAGCCTCCTGACATGATACCAAA	22	26	46952444	46952469	TAGGAGCCTCCTGACATGATACCAAA	+	0	mmmmmmmmmmmmmmmmmmmmmmmmmm	--	ENSG00000054611	TBC1D22A
uniq_4565	26	1	26	CGGTAGGTCTCCACCCTGACTGTGTG	12	26	120286994	120287019	CACACAGTCAGGGTGGAGACCTACCG	-	0	mmmmmmmmmmmmmmmmmmmmmmmmmm	--	--	--
uniq_4550	27	1	27	ACCTGTGAGATTGTTTGAAATGAAAAT	5	27	149003018	149003044	ATTTTCATTTCAAACAATCTCACAGGT	-	0	mmmmmmmmmmmmmmmmmmmmmmmmmmm	ENST00000515229,ENST00000323829,ENST00000643113	ENSG00000169247,ENSG00000169247,ENSG00000169247	SH3TC2,SH3TC2,SH3TC2
uniq_4560	28	1	28	AGTTGATGCTGATGTCCCTGCTCTGAGG	11	28	128491566	128491593	CCTCAGAGCAGGGACATCAGCATCAACT	-	0	mmmmmmmmmmmmmmmmmmmmmmmmmmmm	--	ENSG00000134954	ETS1
uniq_4568	29	1	29	CTGTGAGAGCTTGTTTAAAAATGGAGATT	1	29	179862079	179862107	AATCTCCATTTTTAAACAAGCTCTCACAG	-	0	mmmmmmmmmmmmmmmmmmmmmmmmmmmmm	ENST00000482587	ENSG00000169905	TOR1AIP2
uniq_4567	30	1	30	GGATGGTAATGGTCTTGGGATGAAACTGTT	16	30	28628069	28628098	GGATGGTAATGGTCTTGGGATGAAACTGTT	+	0	mmmmmmmmmmmmmmmmmmmmmmmmmmmmmm	--	--	--
uniq_4575	28	1	28	CATTACTGTCTGAGCTCCATCTTCTGTC	6	28	21685914	21685941	CATTACTGTCTGAGCTCCATCTTCTGTC	+	0	mmmmmmmmmmmmmmmmmmmmmmmmmmmm	--	ENSG00000272168	CASC15
uniq_4577	26	1	26	AGCAGGATCCCAGGGCTGCAGCAACC	Y	26	11981838	11981863	GGTTGCTGCAGCCCTGGGATCCTGCT	-	0	mmmmmmmmmmmmmmmmmmmmmmmmmm	--	--	--
uniq_4572	27	1	27	GTAGCTTGACAGCATTATTTCTGAGCA	8	27	116673528	116673554	TGCTCAGAAATAATGCTGTCAAGCTAC	-	0	mmmmmmmmmmmmmmmmmmmmmmmmmmm	--	ENSG00000147677	EIF3H
uniq_4582	28	1	28	TAAGTGTCCCAGGTGATCTGCAGAAGCA	10	28	126256068	126256095	TGCTTCTGCAGATCACCTGGGACACTTA	-	0	mmmmmmmmmmmmmmmmmmmmmmmmmmmm	--	ENSG00000148848	ADAM12
uniq_4578	27	1	27	ATGCCCTGGAAATTCTGAAAGACCCTT	2	27	48457068	48457094	ATGCCCTGGAAATTCTGAAAGACCCTT	+	0	mmmmmmmmmmmmmmmmmmmmmmmmmmm	--	ENSG00000162869	PPP1R21
uniq_4593	32	1	32	AGCTCTCCAGATGACTGTGAGGTGGCACTGAG	20	32	13148811	13148842	AGCTCTCCAGATGACTGTGAGGTGGCACTGAG	+	0	mmmmmmmmmmmmmmmmmmmmmmmmmmmmmmmm	--	ENSG00000172296	SPTLC3
uniq_4569	31	1	31	TAAAATCAACTGGGCATCTGAAAAAATTACC	21	31	29550487	29550517	TAAAATCAACTGGGCATCTGAAAAAATTACC	+	0	mmmmmmmmmmmmmmmmmmmmmmmmmmmmmmm	--	ENSG00000156273	BACH1
uniq_4611	26	1	26	ATGAAAATTAATGACTCTGATGACAG	7	26	112176059	112176084	CTGTCATCAGAGTCATTAATTTTCAT	-	0	mmmmmmmmmmmmmmmmmmmmmmmmmm	--	ENSG00000128512	DOCK4
uniq_4601	28	1	28	GTGATTCCTGACTTGGCTGTGTATCAGA	7	28	37083366	37083393	TCTGATACACAGCCAAGTCAGGAATCAC	-	0	mmmmmmmmmmmmmmmmmmmmmmmmmmmm	--	ENSG00000155849	ELMO1
uniq_4596	29	1	29	GAGGCTGGCAAGCTTCTGAAATGCTCAGA	7	29	99091093	99091121	TCTGAGCATTTCAGAAGCTTGCCAGCCTC	-	0	mmmmmmmmmmmmmmmmmmmmmmmmmmmmm	--	ENSG00000198742	SMURF1
uniq_4616	30	1	30	TCCTGAAGAGCTACTTAAAAAGAATATTGC	8	30	95137397	95137426	TCCTGAAGAGCTACTTAAAAAGAATATTGC	+	0	mmmmmmmmmmmmmmmmmmmmmmmmmmmmmm	--	ENSG00000175895	PLEKHF2
uniq_4615	32	1	32	CAGCCCTGGGCATGACAACCAGAATTGTCTCC	7	32	149620205	149620236	GGAGACAATTCTGGTTGTCATGCCCAGGGCTG	-	0	mmmmmmmmmmmmmmmmmmmmmmmmmmmmmmmm	--	ENSG00000133624	ZNF767P
uniq_4633	27	1	27	TTTCATTGTTTGTCAAAGTTGCTGATA	3	27	37546218	37546244	TTTCATTGTTTGTCAAAGTTGCTGATA	+	0	mmmmmmmmmmmmmmmmmmmmmmmmmmm	--	ENSG00000144668	ITGA9
uniq_4639	26	1	26	TACCAGAACTTCAGACTTTGCAAGAA	9	26	93457621	93457646	TACCAGAACTTCAGACTTTGCAAGAA	+	0	mmmmmmmmmmmmmmmmmmmmmmmmmm	--	ENSG00000048828	FAM120A
uniq_4631	30	1	30	AAATGTGACTGGTGTGACTGAAGAATCAAA	9	30	116224683	116224712	AAATGTGACTGGTGTGACTGAAGAATCAAA	+	0	mmmmmmmmmmmmmmmmmmmmmmmmmmmmmm	--	ENSG00000182752	PAPPA
uniq_4619	27	1	27	GGCTTTGGGCTGAAACTCTTCCACCTC	22	27	21329667	21329693	GGCTTTGGGCTGAAACTCTTCCACCTC	+	0	mmmmmmmmmmmmmmmmmmmmmmmmmmm	--	--	--
uniq_4628	26	1	26	TGCTTATGAGAGTCTAATGACTGATG	17	26	4055903	4055928	CATCAGTCATTAGACTCTCATAAGCA	-	0	mmmmmmmmmmmmmmmmmmmmmmmmmm	--	ENSG00000074755	ZZEF1
uniq_4640	26	1	26	CTGTAGACCTGAATTCCATATTAAAT	5	26	87365890	87365915	CTGTAGACCTGAATTCCATATTAAAT	+	0	mmmmmmmmmmmmmmmmmmmmmmmmmm	--	ENSG00000145715	RASA1
uniq_4641	32	1	32	TACCTGGGTCTCTATGCCCAGAGACTGTGATC	5	32	39403016	39403047	GATCACAGTCTCTGGGCATAGAGACCCAGGTA	-	0	mmmmmmmmmmmmmmmmmmmmmmmmmmmmmmmm	--	ENSG00000113600	C9
uniq_4641	32	1	32	TACCTGGGTCTCTATGCCCAGAGACTGTGATC	5	32	39403016	39403047	GATCACAGTCTCTGGGCATAGAGACCCAGGTA	-	0	mmmmmmmmmmmmmmmmmmmmmmmmmmmmmmmm	--	ENSG00000153071	DAB2
uniq_4644	31	1	31	TATTAGTTTCAATGCAGTGATGAACACAAAC	12	31	75494455	75494485	GTTTGTGTTCATCACTGCATTGAAACTAATA	-	0	mmmmmmmmmmmmmmmmmmmmmmmmmmmmmmm	ENST00000229214	ENSG00000111615	KRR1
uniq_4654	29	1	29	GTTGTGTGATGTGCTCCAGTTTGTATGGC	7	29	69956776	69956804	GTTGTGTGATGTGCTCCAGTTTGTATGGC	+	0	mmmmmmmmmmmmmmmmmmmmmmmmmmmmm	--	ENSG00000158321	AUTS2
uniq_4646	30	1	30	TCTAACGTGTTGATGGGCTGTTCCCTGACT	17	30	163695	163724	AGTCAGGGAACAGCCCATCAACACGTTAGA	-	0	mmmmmmmmmmmmmmmmmmmmmmmmmmmmmm	ENST00000609727	ENSG00000272636	DOC2B
uniq_4658	27	1	27	TCCTGGACTGTAATTTGCTGACCTCTG	20	27	32299307	32299333	TCCTGGACTGTAATTTGCTGACCTCTG	+	0	mmmmmmmmmmmmmmmmmmmmmmmmmmm	--	ENSG00000101350	KIF3B
uniq_4657	27	1	27	ATGCCATCAATGCTCTGACAGGAGATG	13	27	33602727	33602753	CATCTCCTGTCAGAGCATTGATGGCAT	-	0	mmmmmmmmmmmmmmmmmmmmmmmmmmm	--	ENSG00000230490	AL139383.1
uniq_4659	27	1	27	CATGTCTGTTTGAGCAGCTCTGAGAGG	6	27	106385251	106385277	CCTCTCAGAGCTGCTCAAACAGACATG	-	0	mmmmmmmmmmmmmmmmmmmmmmmmmmm	--	--	--
uniq_4642	28	1	28	CACTGAGGCTGTTCTGGTCTGTGAACCA	14	28	54926330	54926357	TGGTTCACAGACCAGAACAGCCTCAGTG	-	0	mmmmmmmmmmmmmmmmmmmmmmmmmmmm	--	--	--
uniq_4660	25	1	25	CTGCATCTGTGCTGTCTGATACACT	11	25	68093938	68093962	AGTGTATCAGACAGCACAGATGCAG	-	0	mmmmmmmmmmmmmmmmmmmmmmmmm	--	ENSG00000110721	CHKA
uniq_4668	28	1	28	TGTGAAATGAGCTCTTGATTTTTAAAGA	12	28	66693334	66693361	TCTTTAAAAATCAAGAGCTCATTTCACA	-	0	mmmmmmmmmmmmmmmmmmmmmmmmmmmm	--	ENSG00000155974	GRIP1
uniq_4675	32	1	32	TTCCCAGGGGATGCTGATGACTGCTGGTCTGC	3	32	30663009	30663040	TTCCCAGGGGATGCTGATGACTGCTGGTCTGC	+	0	mmmmmmmmmmmmmmmmmmmmmmmmmmmmmmmm	--	ENSG00000163513	TGFBR2
uniq_4664	26	1	26	TCCTGTGTGTCGTACCTGCTGCTGGC	10	26	126227513	126227538	GCCAGCAGCAGGTACGACACACAGGA	-	0	mmmmmmmmmmmmmmmmmmmmmmmmmm	--	ENSG00000148848	ADAM12
uniq_4692	31	1	31	TCTGAGTGACTTCACAACTATCTCTTCTGGT	9	31	87585640	87585670	TCTGAGTGACTTCACAACTATCTCTTCTGGT	+	0	mmmmmmmmmmmmmmmmmmmmmmmmmmmmmmm	--	ENSG00000196730	DAPK1
uniq_4686	26	1	26	TATTGAGAAGGTAAGGCCAGTGAAGA	5	26	97019864	97019889	TATTGAGAAGGTAAGGCCAGTGAAGA	+	0	mmmmmmmmmmmmmmmmmmmmmmmmmm	--	ENSG00000113441	LNPEP
uniq_4697	26	1	26	AGTGATGATCTGAATTTTGATGTAAT	1	26	78001463	78001488	AGTGATGATCTGAATTTTGATGTAAT	+	0	mmmmmmmmmmmmmmmmmmmmmmmmmm	--	ENSG00000137960	GIPC2
uniq_4697	26	1	26	AGTGATGATCTGAATTTTGATGTAAT	1	26	78001463	78001488	AGTGATGATCTGAATTTTGATGTAAT	+	0	mmmmmmmmmmmmmmmmmmmmmmmmmm	--	ENSG00000162616	DNAJB4
uniq_4700	26	1	26	GATTTATGCTGGTAGATTTTTCAGAT	10	26	96568287	96568312	ATCTGAAAAATCTACCAGCATAAATC	-	0	mmmmmmmmmmmmmmmmmmmmmmmmmm	--	ENSG00000077147	TM9SF3
uniq_4702	26	1	26	CTTTGTTCTGTCTAAAAGTCTGGAGA	1	26	235110769	235110794	TCTCCAGACTTTTAGACAGAACAAAG	-	0	mmmmmmmmmmmmmmmmmmmmmmmmmm	ENST00000366607	ENSG00000173726	TOMM20
uniq_4704	30	1	30	TCCGATGGCAGATGTTCAAATCATTTTCTG	3	30	172044151	172044180	TCCGATGGCAGATGTTCAAATCATTTTCTG	+	0	mmmmmmmmmmmmmmmmmmmmmmmmmmmmmm	--	ENSG00000075420	FNDC3B
uniq_4720	30	1	30	GTGCTCCTCTGGTCCTGTATGTTTTTGTCA	18	30	11985679	11985708	GTGCTCCTCTGGTCCTGTATGTTTTTGTCA	+	0	mmmmmmmmmmmmmmmmmmmmmmmmmmmmmm	--	ENSG00000141401	IMPA2
uniq_4726	26	1	26	TGATCGATGTGGTGACGTCGTGCTCT	GL000220.1	26	149825	149850	TGATCGATGTGGTGACGTCGTGCTCT	+	0	mmmmmmmmmmmmmmmmmmmmmmmmmm	--	--	--
uniq_4712	27	1	27	CTCACTGAAAGACTTCTGGACATCATA	15	27	52648882	52648908	TATGATGTCCAGAAGTCTTTCAGTGAG	-	0	mmmmmmmmmmmmmmmmmmmmmmmmmmm	--	ENSG00000047346	FAM214A
uniq_4712	27	1	27	CTCACTGAAAGACTTCTGGACATCATA	15	27	52648882	52648908	TATGATGTCCAGAAGTCTTTCAGTGAG	-	0	mmmmmmmmmmmmmmmmmmmmmmmmmmm	--	ENSG00000259935	AC009754.1
uniq_4734	26	1	26	TGTGGTGACGTCGTGCTCTCCCGGGC	KI270733.1	26	167792	167817	TGTGGTGACGTCGTGCTCTCCCGGGC	+	0	mmmmmmmmmmmmmmmmmmmmmmmmmm	--	--	--
uniq_4722	31	1	31	CTGGGCGTGTCCTTCTGAGGGTGAACTGTGC	5	31	38322235	38322265	GCACAGTTCACCCTCAGAAGGACACGCCCAG	-	0	mmmmmmmmmmmmmmmmmmmmmmmmmmmmmmm	--	--	--
uniq_4741	27	1	27	TGTGCGTGTTAAGGGCTGGAAACCAGC	22	27	23160366	23160392	TGTGCGTGTTAAGGGCTGGAAACCAGC	+	0	mmmmmmmmmmmmmmmmmmmmmmmmmmm	--	ENSG00000100228	RAB36
uniq_4755	29	1	29	TGATCGATGTGGTGACGTCGTGCTCTCCC	21	29	8250626	8250654	TGATCGATGTGGTGACGTCGTGCTCTCCC	+	0	mmmmmmmmmmmmmmmmmmmmmmmmmmmmm	--	--	--
uniq_4750	31	1	31	CAACACCTGTACAGGTCATGCTCTGTGTAAG	14	31	50019380	50019410	CTTACACAGAGCATGACCTGTACAGGTGTTG	-	0	mmmmmmmmmmmmmmmmmmmmmmmmmmmmmmm	--	ENSG00000214900	LINC01588
uniq_4759	27	1	27	TGATCGATGTGGTGACGTCGTGCTCTC	GL000220.1	27	105853	105879	TGATCGATGTGGTGACGTCGTGCTCTC	+	0	mmmmmmmmmmmmmmmmmmmmmmmmmmm	--	--	--
uniq_4762	27	1	27	TGGCTTTCAGACCCCACCTGCTCACTC	15	27	99609119	99609145	TGGCTTTCAGACCCCACCTGCTCACTC	+	0	mmmmmmmmmmmmmmmmmmmmmmmmmmm	--	ENSG00000068305	MEF2A
uniq_4769	25	1	25	TGATCTAATGCTCTGCTGTTGCTAT	11	25	60304341	60304365	TGATCTAATGCTCTGCTGTTGCTAT	+	0	mmmmmmmmmmmmmmmmmmmmmmmmm	--	ENSG00000110079	MS4A4A
uniq_4825	27	1	27	CCTGGCAGGTGTGGACCCTGAACTTCC	4	27	38063288	38063314	CCTGGCAGGTGTGGACCCTGAACTTCC	+	0	mmmmmmmmmmmmmmmmmmmmmmmmmmm	--	ENSG00000065882	TBC1D1
uniq_4798	26	1	26	GCTGACACGCTGTCCTCTGGCGACCT	KI270733.1	26	167355	167380	GCTGACACGCTGTCCTCTGGCGACCT	+	0	mmmmmmmmmmmmmmmmmmmmmmmmmm	--	--	--
uniq_4783	29	1	29	GCTGACACGCTGTCCTCTGGCGACCTGTC	21	29	8433222	8433250	GCTGACACGCTGTCCTCTGGCGACCTGTC	+	0	mmmmmmmmmmmmmmmmmmmmmmmmmmmmm	--	ENSG00000280441	FP236383.1
uniq_4819	32	1	32	CCGGTCTGCAGGATGTAGTTTAACAATTTGAT	19	32	13774052	13774083	CCGGTCTGCAGGATGTAGTTTAACAATTTGAT	+	0	mmmmmmmmmmmmmmmmmmmmmmmmmmmmmmmm	ENST00000040663,ENST00000319545	ENSG00000037757,ENSG00000037757	MRI1,MRI1
uniq_4837	31	1	31	ACCGTTCACATTATTCTGTGCAATTGCTGCC	10	31	102526738	102526768	ACCGTTCACATTATTCTGTGCAATTGCTGCC	+	0	mmmmmmmmmmmmmmmmmmmmmmmmmmmmmmm	--	ENSG00000107882	SUFU
uniq_4851	27	1	27	CTTGCCTCCTGTCAGAACTGTCCATGT	3	27	45020596	45020622	CTTGCCTCCTGTCAGAACTGTCCATGT	+	0	mmmmmmmmmmmmmmmmmmmmmmmmmmm	--	ENSG00000163815	CLEC3B
uniq_4851	27	1	27	CTTGCCTCCTGTCAGAACTGTCCATGT	3	27	45020596	45020622	CTTGCCTCCTGTCAGAACTGTCCATGT	+	0	mmmmmmmmmmmmmmmmmmmmmmmmmmm	--	ENSG00000075914	EXOSC7
uniq_4881	29	1	29	TCTCTGCTGTTGCCGTCTTGAAAGTCGTG	3	29	16949687	16949715	TCTCTGCTGTTGCCGTCTTGAAAGTCGTG	+	0	mmmmmmmmmmmmmmmmmmmmmmmmmmmmm	--	ENSG00000154822	PLCL2
uniq_4885	27	1	27	CAGAAGGGTTTGGAAACATTAAACGTG	8	27	143902396	143902422	CACGTTTAATGTTTCCAAACCCTTCTG	-	0	mmmmmmmmmmmmmmmmmmmmmmmmmmm	--	--	--
uniq_4886	29	1	29	TCAGTGATTGTGATCCCTGTGTGACCACT	10	29	35385429	35385457	TCAGTGATTGTGATCCCTGTGTGACCACT	+	0	mmmmmmmmmmmmmmmmmmmmmmmmmmmmm	--	ENSG00000108100	CCNY
uniq_4893	25	1	25	TGGTTATAGTAATAATGAATTCAGC	10	25	3352639	3352663	TGGTTATAGTAATAATGAATTCAGC	+	0	mmmmmmmmmmmmmmmmmmmmmmmmm	--	--	--
uniq_4883	27	1	27	GCTGACACGCTGTCCTCTGGCGACCTG	GL000220.1	27	149396	149422	GCTGACACGCTGTCCTCTGGCGACCTG	+	0	mmmmmmmmmmmmmmmmmmmmmmmmmmm	--	--	--
uniq_4909	27	1	27	ACGTCTGAGTTACTGCTGAGCAGGAGC	2	27	231483118	231483144	ACGTCTGAGTTACTGCTGAGCAGGAGC	+	0	mmmmmmmmmmmmmmmmmmmmmmmmmmm	--	--	--
uniq_4914	27	1	27	AATGTCCCTGGCTGCTAACTGTTTGGA	1	27	203403168	203403194	AATGTCCCTGGCTGCTAACTGTTTGGA	+	0	mmmmmmmmmmmmmmmmmmmmmmmmmmm	--	--	--
uniq_4843	30	1	30	TTCTTCTGTGAAGTCTGAAAGTGTCCGACT	7	30	6244152	6244181	AGTCGGACACTTTCAGACTTCACAGAAGAA	-	0	mmmmmmmmmmmmmmmmmmmmmmmmmmmmmm	--	ENSG00000008256	CYTH3
uniq_4940	31	1	31	CAGACAGCTGTGCTACATGATCCAAATATTT	15	31	30982764	30982794	AAATATTTGGATCATGTAGCACAGCTGTCTG	-	0	mmmmmmmmmmmmmmmmmmmmmmmmmmmmmmm	--	ENSG00000166912	MTMR10
uniq_4935	28	1	28	TAGATAAGTGTATGCATTTTCTGACAGA	13	28	40936991	40937018	TCTGTCAGAAAATGCATACACTTATCTA	-	0	mmmmmmmmmmmmmmmmmmmmmmmmmmmm	--	ENSG00000120690	ELF1
uniq_4953	27	1	27	CCTGTTAGACACAGTTGGCACAGTGCC	9	27	116174605	116174631	CCTGTTAGACACAGTTGGCACAGTGCC	+	0	mmmmmmmmmmmmmmmmmmmmmmmmmmm	--	ENSG00000182752	PAPPA
uniq_4956	27	1	27	CTTTCCAGGTCTTATTCTCTCAGGGCT	4	27	56677567	56677593	AGCCCTGAGAGAATAAGACCTGGAAAG	-	0	mmmmmmmmmmmmmmmmmmmmmmmmmmm	--	ENSG00000171476	HOPX
uniq_4957	26	1	26	AGATGAATGCCTGAAGCTGCTCTGTG	5	26	38594844	38594869	CACAGAGCAGCTTCAGGCATTCATCT	-	0	mmmmmmmmmmmmmmmmmmmmmmmmmm	--	ENSG00000113594	LIFR
uniq_4926	27	1	27	CTAAACTGTTAACAGCTGAAGCCTTCC	15	27	51303105	51303131	GGAAGGCTTCAGCTGTTAACAGTTTAG	-	0	mmmmmmmmmmmmmmmmmmmmmmmmmmm	--	ENSG00000137869	CYP19A1
uniq_4932	28	1	28	CAGGGAGAGCCTTCCCAGGGAGGCAGAG	16	28	3936045	3936072	CTCTGCCTCCCTGGGAAGGCTCTCCCTG	-	0	mmmmmmmmmmmmmmmmmmmmmmmmmmmm	--	ENSG00000262185	AC005736.1
uniq_4965	27	1	27	CCTGACTTAAAATTTTGATACTGTATT	14	27	70724629	70724655	AATACAGTATCAAAATTTTAAGTCAGG	-	0	mmmmmmmmmmmmmmmmmmmmmmmmmmm	ENST00000554752,ENST00000611979	ENSG00000006432,ENSG00000006432	MAP3K9,MAP3K9
uniq_4964	29	1	29	CCTGCGTGACCACTGACTCTTGAAACCAG	1	29	40661535	40661563	CCTGCGTGACCACTGACTCTTGAAACCAG	+	0	mmmmmmmmmmmmmmmmmmmmmmmmmmmmm	--	ENSG00000287743	AL031289.2
uniq_4967	29	1	29	TGGAGAGGTTGGGCCTCCGGATGCGCGCG	21	29	8433253	8433281	TGGAGAGGTTGGGCCTCCGGATGCGCGCG	+	0	mmmmmmmmmmmmmmmmmmmmmmmmmmmmm	--	ENSG00000280441	FP236383.1
uniq_4969	30	1	30	ACAGTGGATGCTTGAGAGCTTGGACTCTTG	15	30	51267643	51267672	CAAGAGTCCAAGCTCTCAAGCATCCACTGT	-	0	mmmmmmmmmmmmmmmmmmmmmmmmmmmmmm	--	ENSG00000137869	CYP19A1
uniq_4993	27	1	27	CACTGGCTGTATGGTATTAGAATGGCT	5	27	126377675	126377701	CACTGGCTGTATGGTATTAGAATGGCT	+	0	mmmmmmmmmmmmmmmmmmmmmmmmmmm	--	ENSG00000155324	GRAMD2B
uniq_4979	29	1	29	TAATGTTCTACTGTCACTGTCTTGACCTT	16	29	24525962	24525990	AAGGTCAAGACAGTGACAGTAGAACATTA	-	0	mmmmmmmmmmmmmmmmmmmmmmmmmmmmm	--	--	--
uniq_4986	31	1	31	GCAGTTCTGAGCATGGAGGGGAAGCCAGGTG	1	31	6413235	6413265	GCAGTTCTGAGCATGGAGGGGAAGCCAGGTG	+	0	mmmmmmmmmmmmmmmmmmmmmmmmmmmmmmm	--	--	--
uniq_4988	25	1	25	CCATGTTTGGTGTAATGCTCTGCTG	14	25	90999742	90999766	CAGCAGAGCATTACACCAAACATGG	-	0	mmmmmmmmmmmmmmmmmmmmmmmmm	--	ENSG00000100784	RPS6KA5
uniq_4998	26	1	26	TAGACTGTGATATGACTTAACAAAAA	1	26	93640949	93640974	TTTTTGTTAAGTCATATCACAGTCTA	-	0	mmmmmmmmmmmmmmmmmmmmmmmmmm	--	ENSG00000137936	BCAR3
uniq_5017	31	1	31	TATATTTTATGACTGTGTTGGTCAGATCTGT	3	31	16906085	16906115	TATATTTTATGACTGTGTTGGTCAGATCTGT	+	0	mmmmmmmmmmmmmmmmmmmmmmmmmmmmmmm	--	ENSG00000154822	PLCL2
uniq_5020	27	1	27	AAGCTCTGAAGACCCAAAGATGACATT	9	27	116399038	116399064	AAGCTCTGAAGACCCAAAGATGACATT	+	0	mmmmmmmmmmmmmmmmmmmmmmmmmmm	ENST00000328252	ENSG00000182752	PAPPA
uniq_5007	27	1	27	TAATTCTGTATTCACTATTTTGTATTC	10	27	119714529	119714555	GAATACAAAATAGTGAATACAGAATTA	-	0	mmmmmmmmmmmmmmmmmmmmmmmmmmm	--	--	--
uniq_5033	26	1	26	GACGGTACTCTTCTGCAGAATAAGGC	3	26	61616645	61616670	GACGGTACTCTTCTGCAGAATAAGGC	+	0	mmmmmmmmmmmmmmmmmmmmmmmmmm	--	ENSG00000144724	PTPRG
uniq_5031	32	1	32	TAATATGCTGACAAAGGTTTTACTCTCTGAGC	9	32	37260094	37260125	TAATATGCTGACAAAGGTTTTACTCTCTGAGC	+	0	mmmmmmmmmmmmmmmmmmmmmmmmmmmmmmmm	--	ENSG00000147905	ZCCHC7
uniq_5034	27	1	27	TCAGTGAAAGTTTTCCATTAGTGGATC	10	27	34602336	34602362	GATCCACTAATGGAAAACTTTCACTGA	-	0	mmmmmmmmmmmmmmmmmmmmmmmmmmm	--	ENSG00000148498	PARD3
uniq_5051	26	1	26	TGACGGGAAAATGGGGCCTGAAATCC	4	26	138973113	138973138	GGATTTCAGGCCCCATTTTCCCGTCA	-	0	mmmmmmmmmmmmmmmmmmmmmmmmmm	--	ENSG00000250195	AC109927.1
uniq_5011	27	1	27	CACTGGACTGCTTGTGGTAGGAACTGG	8	27	29955560	29955586	CCAGTTCCTACCACAAGCAGTCCAGTG	-	0	mmmmmmmmmmmmmmmmmmmmmmmmmmm	--	--	--
uniq_5045	25	1	25	TGCAGATTTCAATGCTTACATGAAC	11	25	70874636	70874660	GTTCATGTAAGCATTGAAATCTGCA	-	0	mmmmmmmmmmmmmmmmmmmmmmmmm	--	ENSG00000162105	SHANK2
uniq_5056	25	1	25	CTCCTCTCAGTGCAGGACAGAGCTC	8	25	144017539	144017563	CTCCTCTCAGTGCAGGACAGAGCTC	+	0	mmmmmmmmmmmmmmmmmmmmmmmmm	--	ENSG00000186583	SPATC1
uniq_5057	29	1	29	CAGGGCTCAGGGAAGGACTCTTTTTGACC	11	29	57454936	57454964	CAGGGCTCAGGGAAGGACTCTTTTTGACC	+	0	mmmmmmmmmmmmmmmmmmmmmmmmmmmmm	--	--	--
uniq_5058	31	1	31	GTGTGTGTGTGTGTGTGTGTGTGTGTTTTCC	14	31	53238370	53238400	GTGTGTGTGTGTGTGTGTGTGTGTGTTTTCC	+	0	mmmmmmmmmmmmmmmmmmmmmmmmmmmmmmm	--	ENSG00000237356	AL365295.1
uniq_5068	27	1	27	TGGTTTTCATCAGGACAGTGCATCGTG	5	27	102660720	102660746	CACGATGCACTGTCCTGATGAAAACCA	-	0	mmmmmmmmmmmmmmmmmmmmmmmmmmm	--	ENSG00000250682	LINC00491
uniq_5061	31	1	31	AAACTTGATGAGATGGTGTCTAGATCTAAAC	5	31	29037966	29037996	AAACTTGATGAGATGGTGTCTAGATCTAAAC	+	0	mmmmmmmmmmmmmmmmmmmmmmmmmmmmmmm	--	ENSG00000259786	LINC02109
uniq_5097	29	1	29	CCGGTCTGCAGGATGTAGTTTAACAATTT	19	29	13774052	13774080	CCGGTCTGCAGGATGTAGTTTAACAATTT	+	0	mmmmmmmmmmmmmmmmmmmmmmmmmmmmm	ENST00000040663,ENST00000319545	ENSG00000037757,ENSG00000037757	MRI1,MRI1
uniq_5096	27	1	27	AAAGACTCCTTGTGGACTGGCTGTGCC	22	27	39224194	39224220	GGCACAGCCAGTCCACAAGGAGTCTTT	-	0	mmmmmmmmmmmmmmmmmmmmmmmmmmm	ENST00000331163	ENSG00000100311	PDGFB
uniq_5081	29	1	29	CTCCATGACAGAGACTGTGAAAGAATGGA	2	29	99589887	99589915	TCCATTCTTTCACAGTCTCTGTCATGGAG	-	0	mmmmmmmmmmmmmmmmmmmmmmmmmmmmm	--	ENSG00000144218	AFF3
uniq_5086	30	1	30	TGATGTTGTTTAGAATGGGCAATGCATGGT	10	30	126236989	126237018	ACCATGCATTGCCCATTCTAAACAACATCA	-	0	mmmmmmmmmmmmmmmmmmmmmmmmmmmmmm	--	ENSG00000148848	ADAM12
uniq_5128	27	1	27	TCTTGGGCTGTATGGATGGGGGATTCC	12	27	63961463	63961489	TCTTGGGCTGTATGGATGGGGGATTCC	+	0	mmmmmmmmmmmmmmmmmmmmmmmmmmm	--	ENSG00000196935	SRGAP1
uniq_5126	27	1	27	TCTGTGTGCAGGTACCAAGATATGGAC	4	27	40933256	40933282	GTCCATATCTTGGTACCTGCACACAGA	-	0	mmmmmmmmmmmmmmmmmmmmmmmmmmm	--	ENSG00000163697	APBB2
uniq_5148	26	1	26	TGAAAAACAGTGTGTAGAGACCCGAG	5	26	37399810	37399835	TGAAAAACAGTGTGTAGAGACCCGAG	+	0	mmmmmmmmmmmmmmmmmmmmmmmmmm	--	ENSG00000082068	WDR70
uniq_5117	31	1	31	AATGTGTCTGTGCTGAACATAATTATACAGC	1	31	56318927	56318957	GCTGTATAATTATGTTCAGCACAGACACATT	-	0	mmmmmmmmmmmmmmmmmmmmmmmmmmmmmmm	--	ENSG00000260971	AC119674.1
uniq_5117	31	1	31	AATGTGTCTGTGCTGAACATAATTATACAGC	1	31	56318927	56318957	GCTGTATAATTATGTTCAGCACAGACACATT	-	0	mmmmmmmmmmmmmmmmmmmmmmmmmmmmmmm	--	ENSG00000284686	AC119674.2
uniq_5167	26	1	26	CAGTGGTGGCTCTGTAGTTTCTAAAT	7	26	131098896	131098921	ATTTAGAAACTACAGAGCCACCACTG	-	0	mmmmmmmmmmmmmmmmmmmmmmmmmm	--	ENSG00000285106	AC016831.7
uniq_5167	26	1	26	CAGTGGTGGCTCTGTAGTTTCTAAAT	7	26	131098896	131098921	ATTTAGAAACTACAGAGCCACCACTG	-	0	mmmmmmmmmmmmmmmmmmmmmmmmmm	--	ENSG00000231721	LINC-PINT
uniq_5170	25	1	25	GATGTGCTCTGGACTGGAAGTGGGC	2	25	74237428	74237452	GATGTGCTCTGGACTGGAAGTGGGC	+	0	mmmmmmmmmmmmmmmmmmmmmmmmm	--	--	--
uniq_5162	30	1	30	TGCCTTATGCTGTGGAGTGCTCAGTCTTTT	13	30	28486550	28486579	AAAAGACTGAGCACTCCACAGCATAAGGCA	-	0	mmmmmmmmmmmmmmmmmmmmmmmmmmmmmm	--	ENSG00000102755	FLT1
uniq_5181	27	1	27	CAATAGTAGAAATGACAGACCTGAATT	7	27	127356843	127356869	AATTCAGGTCTGTCATTTCTACTATTG	-	0	mmmmmmmmmmmmmmmmmmmmmmmmmmm	--	ENSG00000048405	ZNF800
uniq_5194	26	1	26	TAAAAGGCTGTCAGCATCCTCATCGC	5	26	179963138	179963163	GCGATGAGGATGCTGACAGCCTTTTA	-	0	mmmmmmmmmmmmmmmmmmmmmmmmmm	--	ENSG00000113269	RNF130
uniq_5189	27	1	27	CGTGGTCGCTTCCTGTTCTGTATCTGC	16	27	13307464	13307490	CGTGGTCGCTTCCTGTTCTGTATCTGC	+	0	mmmmmmmmmmmmmmmmmmmmmmmmmmm	--	ENSG00000262801	U91319.1
uniq_5182	29	1	29	TGACTGTATCAGCATTTCTATTGCAGACC	8	29	88033743	88033771	GGTCTGCAATAGAAATGCTGATACAGTCA	-	0	mmmmmmmmmmmmmmmmmmmmmmmmmmmmm	ENST00000286614	ENSG00000156103	MMP16
uniq_5176	31	1	31	TTCGGTGTTAGAAGATGGCTCCAGACGTGTT	10	31	14666954	14666984	AACACGTCTGGAGCCATCTTCTAACACCGAA	-	0	mmmmmmmmmmmmmmmmmmmmmmmmmmmmmmm	--	ENSG00000065809	FAM107B
uniq_5204	27	1	27	ATGACAGAAGTGAAGTAGGACTAGATG	20	27	13128259	13128285	ATGACAGAAGTGAAGTAGGACTAGATG	+	0	mmmmmmmmmmmmmmmmmmmmmmmmmmm	--	ENSG00000172296	SPTLC3
uniq_5200	26	1	26	TCAGCTATAAGTCGGCCTGACATTGT	18	26	35691740	35691765	TCAGCTATAAGTCGGCCTGACATTGT	+	0	mmmmmmmmmmmmmmmmmmmmmmmmmm	--	ENSG00000141429	GALNT1
uniq_5207	27	1	27	TCTGATGGGAGCTTAGACAGGTTGACT	8	27	66206784	66206810	AGTCAACCTGTCTAAGCTCCCATCAGA	-	0	mmmmmmmmmmmmmmmmmmmmmmmmmmm	--	--	--
uniq_5213	26	1	26	AAATATCAGGCTGTATTACTTGAAGG	X	26	106002544	106002569	AAATATCAGGCTGTATTACTTGAAGG	+	0	mmmmmmmmmmmmmmmmmmmmmmmmmm	--	--	--
uniq_5208	26	1	26	TCCCCTGCTGCCGAATTGAATGAATC	16	26	25009533	25009558	GATTCATTCAATTCGGCAGCAGGGGA	-	0	mmmmmmmmmmmmmmmmmmmmmmmmmm	--	ENSG00000140750	ARHGAP17
uniq_5201	25	1	25	GGTTCTCACTGACAGGCTCAGAATT	13	25	110165959	110165983	AATTCTGAGCCTGTCAGTGAGAACC	-	0	mmmmmmmmmmmmmmmmmmmmmmmmm	--	ENSG00000187498	COL4A1
uniq_5218	27	1	27	GATCTTTCTGAATCTGATTCTGTCGTC	2	27	99865465	99865491	GACGACAGAATCAGATTCAGAAAGATC	-	0	mmmmmmmmmmmmmmmmmmmmmmmmmmm	--	ENSG00000144218	AFF3
uniq_5214	27	1	27	CCGTTCTCCAGGTTCTGAAAATATTGT	7	27	50710975	50711001	ACAATATTTTCAGAACCTGGAGAACGG	-	0	mmmmmmmmmmmmmmmmmmmmmmmmmmm	--	ENSG00000106070	GRB10
uniq_5233	26	1	26	CAGCTGTGGCCTCACCGGTGCTGAAT	11	26	124779081	124779106	ATTCAGCACCGGTGAGGCCACAGCTG	-	0	mmmmmmmmmmmmmmmmmmmmmmmmmm	ENST00000650095,ENST00000634413	ENSG00000120458,ENSG00000120458	MSANTD2,MSANTD2
uniq_5234	29	1	29	ATATTATTGCTGGTCAGGAATTCACTGTC	X	29	151958166	151958194	GACAGTGAATTCCTGACCAGCAATAATAT	-	0	mmmmmmmmmmmmmmmmmmmmmmmmmmmmm	ENST00000486255	ENSG00000102287	GABRE
uniq_5230	29	1	29	ACAGGGTTCAAGTATTGGATGAGGCTGGG	2	29	160446223	160446251	CCCAGCCTCATCCAATACTTGAACCCTGT	-	0	mmmmmmmmmmmmmmmmmmmmmmmmmmmmm	--	ENSG00000153250	RBMS1
uniq_5242	26	1	26	CATATCAGCTGAAGTCTGCCTGTGGA	1	26	202582065	202582090	CATATCAGCTGAAGTCTGCCTGTGGA	+	0	mmmmmmmmmmmmmmmmmmmmmmmmmm	ENST00000608999,ENST00000391959	ENSG00000077157,ENSG00000077157	PPP1R12B,PPP1R12B
uniq_5241	28	1	28	TCTAACCACCAGGCCTGACACTCAGCCA	7	28	105650424	105650451	TGGCTGAGTGTCAGGCCTGGTGGTTAGA	-	0	mmmmmmmmmmmmmmmmmmmmmmmmmmmm	--	ENSG00000146776	ATXN7L1
uniq_5248	27	1	27	TAGTGAATTGAGATGATTTGATTGAGT	2	27	86966950	86966976	TAGTGAATTGAGATGATTTGATTGAGT	+	0	mmmmmmmmmmmmmmmmmmmmmmmmmmm	--	ENSG00000187627	RGPD1
uniq_5240	26	1	26	ACATCTTGCATGGCCTGAGGCTCTCA	15	26	84810887	84810912	ACATCTTGCATGGCCTGAGGCTCTCA	+	0	mmmmmmmmmmmmmmmmmmmmmmmmmm	--	--	--
uniq_5239	27	1	27	CTTTGTGTCAACTGCAGGTTTGATAAA	5	27	133022801	133022827	TTTATCAAACCTGCAGTTGACACAAAG	-	0	mmmmmmmmmmmmmmmmmmmmmmmmmmm	--	ENSG00000155329	ZCCHC10
uniq_5258	26	1	26	CTTCCAGTCTTGAAATGCATTCCATG	5	26	150658166	150658191	CTTCCAGTCTTGAAATGCATTCCATG	+	0	mmmmmmmmmmmmmmmmmmmmmmmmmm	ENST00000307662	ENSG00000171992	SYNPO
uniq_5266	26	1	26	AGCACGGCTTTCTGATTTAAAACACT	9	26	99977032	99977057	AGTGTTTTAAATCAGAAAGCCGTGCT	-	0	mmmmmmmmmmmmmmmmmmmmmmmmmm	--	--	--
uniq_5251	26	1	26	TGTGCTCCACCCGATTCAACAATGTG	2	26	29114107	29114132	TGTGCTCCACCCGATTCAACAATGTG	+	0	mmmmmmmmmmmmmmmmmmmmmmmmmm	ENST00000404424	ENSG00000115295	CLIP4
uniq_5263	27	1	27	CCAGAACTGGAGGGTAGGAGTTGCAGG	4	27	83264819	83264845	CCTGCAACTCCTACCCTCCAGTTCTGG	-	0	mmmmmmmmmmmmmmmmmmmmmmmmmmm	--	ENSG00000173085	COQ2
uniq_5250	31	1	31	GAGGCTGGAGAAGTGAAACGGATGTGACTCC	1	31	44511759	44511789	GAGGCTGGAGAAGTGAAACGGATGTGACTCC	+	0	mmmmmmmmmmmmmmmmmmmmmmmmmmmmmmm	--	ENSG00000187147	RNF220
uniq_5269	30	1	30	TAGAATGCCAGGAGAAGAGAATGATGACTG	12	30	66911433	66911462	CAGTCATCATTCTCTTCTCCTGGCATTCTA	-	0	mmmmmmmmmmmmmmmmmmmmmmmmmmmmmm	--	ENSG00000155974	GRIP1
uniq_5272	27	1	27	TAAAATAGATTGTGAGTCCATAGAAGG	5	27	109155736	109155762	TAAAATAGATTGTGAGTCCATAGAAGG	+	0	mmmmmmmmmmmmmmmmmmmmmmmmmmm	--	ENSG00000151422	FER
uniq_5279	25	1	25	TGATCTCCCTGCTAAATGAAAAAGG	10	25	93431421	93431445	CCTTTTTCATTTAGCAGGGAGATCA	-	0	mmmmmmmmmmmmmmmmmmmmmmmmm	ENST00000359263,ENST00000358334,ENST00000371489,ENST00000371488,ENST00000488645	ENSG00000138119,ENSG00000138119,ENSG00000138119,ENSG00000138119,ENSG00000138119	MYOF,MYOF,MYOF,MYOF,MYOF
uniq_5278	27	1	27	GGTGGCCTTAGGGCTGTGTGCATGGCC	10	27	126274691	126274717	GGCCATGCACACAGCCCTAAGGCCACC	-	0	mmmmmmmmmmmmmmmmmmmmmmmmmmm	--	ENSG00000148848	ADAM12
uniq_5283	27	1	27	GAACTGTAACTTTTAACCTGCCGAGTC	12	27	106095953	106095979	GACTCGGCAGGTTAAAAGTTACAGTTC	-	0	mmmmmmmmmmmmmmmmmmmmmmmmmmm	--	ENSG00000074590	NUAK1
uniq_5281	28	1	28	TTGAATTCCTTTAGGACTCCCAGGTGGG	3	28	124075251	124075278	TTGAATTCCTTTAGGACTCCCAGGTGGG	+	0	mmmmmmmmmmmmmmmmmmmmmmmmmmmm	--	--	--
uniq_5288	26	1	26	ATCTTACAACTGGAATCCTAACTTTT	13	26	30119376	30119401	AAAAGTTAGGATTCCAGTTGTAAGAT	-	0	mmmmmmmmmmmmmmmmmmmmmmmmmm	--	--	--
uniq_5289	31	1	31	GCCTGCTAAGCACAGTGGACAAAAAGACAGA	16	31	10610452	10610482	TCTGTCTTTTTGTCCACTGTGCTTAGCAGGC	-	0	mmmmmmmmmmmmmmmmmmmmmmmmmmmmmmm	--	--	--
uniq_5319	32	1	32	AAGTGACCTGAATTCTTGAGCATGTTGAAAGA	10	32	50415476	50415507	TCTTTCAACATGCTCAAGAATTCAGGTCACTT	-	0	mmmmmmmmmmmmmmmmmmmmmmmmmmmmmmmm	--	ENSG00000198964	SGMS1
uniq_5325	26	1	26	CTGAACTCAGAGCAGACGTGTGATCC	2	26	37180157	37180182	GGATCACACGTCTGCTCTGAGTTCAG	-	0	mmmmmmmmmmmmmmmmmmmmmmmmmm	--	ENSG00000138068	SULT6B1
uniq_5296	26	1	26	CCTGGAGTTAAAATGAACTGTGAATT	2	26	102099943	102099968	AATTCACAGTTCATTTTAACTCCAGG	-	0	mmmmmmmmmmmmmmmmmmmmmmmmmm	--	--	--
uniq_5324	26	1	26	GGAAGGCCAGCCTGTGCTTGAACACC	6	26	140183667	140183692	GGAAGGCCAGCCTGTGCTTGAACACC	+	0	mmmmmmmmmmmmmmmmmmmmmmmmmm	--	--	--
uniq_5331	27	1	27	TCAATTTAAGGCAGATCTTCTAACAAT	1	27	68103876	68103902	ATTGTTAGAAGATCTGCCTTAAATTGA	-	0	mmmmmmmmmmmmmmmmmmmmmmmmmmm	--	ENSG00000116729	WLS
uniq_5337	29	1	29	TTGCTTGGAAGGGACTGTTGGAACCTCCA	10	29	91824565	91824593	TTGCTTGGAAGGGACTGTTGGAACCTCCA	+	0	mmmmmmmmmmmmmmmmmmmmmmmmmmmmm	--	ENSG00000107854	TNKS2
uniq_5329	29	1	29	ACTATTCTCCAGATGCATTCTGAACAGGG	8	29	15702682	15702710	ACTATTCTCCAGATGCATTCTGAACAGGG	+	0	mmmmmmmmmmmmmmmmmmmmmmmmmmmmm	--	ENSG00000104723	TUSC3
uniq_5342	31	1	31	TCCAGATTTCAGCTGGGACTGTTCACAGCTT	20	31	35636099	35636129	AAGCTGTGAACAGTCCCAGCTGAAATCTGGA	-	0	mmmmmmmmmmmmmmmmmmmmmmmmmmmmmmm	--	ENSG00000214078	CPNE1
uniq_5342	31	1	31	TCCAGATTTCAGCTGGGACTGTTCACAGCTT	20	31	35636099	35636129	AAGCTGTGAACAGTCCCAGCTGAAATCTGGA	-	0	mmmmmmmmmmmmmmmmmmmmmmmmmmmmmmm	--	ENSG00000272897	AL109827.1
uniq_5355	26	1	26	CAAGATGGTGAAAATGAGAAAACTGT	6	26	46950449	46950474	ACAGTTTTCTCATTTTCACCATCTTG	-	0	mmmmmmmmmmmmmmmmmmmmmmmmmm	--	ENSG00000069122	ADGRF5
uniq_5361	26	1	26	TTGAACAGGTTAAAGCCAGGCAGGAG	11	26	110480414	110480439	TTGAACAGGTTAAAGCCAGGCAGGAG	+	0	mmmmmmmmmmmmmmmmmmmmmmmmmm	--	--	--
uniq_5341	26	1	26	TAAATCTAGCCATGAAGAATGAACCT	1	26	176707572	176707597	TAAATCTAGCCATGAAGAATGAACCT	+	0	mmmmmmmmmmmmmmmmmmmmmmmmmm	--	ENSG00000116183	PAPPA2
uniq_5358	27	1	27	TATCAATCAATGAATTGTGAAACTGTT	2	27	36548405	36548431	TATCAATCAATGAATTGTGAAACTGTT	+	0	mmmmmmmmmmmmmmmmmmmmmmmmmmm	--	ENSG00000150938	CRIM1
uniq_5365	32	1	32	TCAGTATGTCTGTGTGCTTCTTGAAGTTTACT	9	32	104879832	104879863	AGTAAACTTCAAGAAGCACACAGACATACTGA	-	0	mmmmmmmmmmmmmmmmmmmmmmmmmmmmmmmm	--	ENSG00000165029	ABCA1
uniq_5372	29	1	29	TCCAGAAGATCTAAGCAGAAGTAATTGAT	3	29	25549344	25549372	TCCAGAAGATCTAAGCAGAAGTAATTGAT	+	0	mmmmmmmmmmmmmmmmmmmmmmmmmmmmm	--	ENSG00000077092	RARB
uniq_5350	30	1	30	TTTGTCAGCTTGCCAGTCCTTTCTTGCATC	6	30	87226160	87226189	TTTGTCAGCTTGCCAGTCCTTTCTTGCATC	+	0	mmmmmmmmmmmmmmmmmmmmmmmmmmmmmm	--	ENSG00000188994	ZNF292
uniq_5373	27	1	27	CTGTTGAGAACCTCTGAGGTATCATGG	10	27	7771470	7771496	CCATGATACCTCAGAGGTTCTCAACAG	-	0	mmmmmmmmmmmmmmmmmmmmmmmmmmm	--	ENSG00000151657	KIN
uniq_5378	27	1	27	GTGTCCAGGCTCCAGCTGTAGATCAGC	3	27	107227826	107227852	GCTGATCTACAGCTGGAGCCTGGACAC	-	0	mmmmmmmmmmmmmmmmmmmmmmmmmmm	--	ENSG00000242759	LINC00882
uniq_5376	30	1	30	ATGACTGACTTTGGATGTGGTGAGAACTTC	11	30	73418706	73418735	GAAGTTCTCACCACATCCAAAGTCAGTCAT	-	0	mmmmmmmmmmmmmmmmmmmmmmmmmmmmmm	--	ENSG00000054965	FAM168A
uniq_5377	29	1	29	CAGATGTGACTCGAACTGGAGGCTCTCCA	11	29	120816040	120816068	CAGATGTGACTCGAACTGGAGGCTCTCCA	+	0	mmmmmmmmmmmmmmmmmmmmmmmmmmmmm	--	ENSG00000149403	GRIK4
uniq_5396	28	1	28	GCTTGTGGTCAGCTCTGACACTCAGATC	20	28	50441052	50441079	GCTTGTGGTCAGCTCTGACACTCAGATC	+	0	mmmmmmmmmmmmmmmmmmmmmmmmmmmm	--	--	--
uniq_5402	27	1	27	CGATGAAGATGTTGAACAGGTTAAAGC	11	27	110480403	110480429	CGATGAAGATGTTGAACAGGTTAAAGC	+	0	mmmmmmmmmmmmmmmmmmmmmmmmmmm	--	--	--
uniq_5418	27	1	27	CTGGTGTTGCTACTAGATCCCTGGATT	3	27	111200244	111200270	CTGGTGTTGCTACTAGATCCCTGGATT	+	0	mmmmmmmmmmmmmmmmmmmmmmmmmmm	--	ENSG00000177707	NECTIN3
uniq_5415	31	1	31	TTAATCTTTTTCTGATGTCTGGAGCAGAAGA	14	31	39719929	39719959	TTAATCTTTTTCTGATGTCTGGAGCAGAAGA	+	0	mmmmmmmmmmmmmmmmmmmmmmmmmmmmmmm	--	ENSG00000258526	AL049828.1
uniq_5412	27	1	27	TTGTACCCTCTGGATTAGATTTGCTCT	19	27	16621845	16621871	AGAGCAAATCTAATCCAGAGGGTACAA	-	0	mmmmmmmmmmmmmmmmmmmmmmmmmmm	--	ENSG00000105085	MED26
uniq_5412	27	1	27	TTGTACCCTCTGGATTAGATTTGCTCT	19	27	16621845	16621871	AGAGCAAATCTAATCCAGAGGGTACAA	-	0	mmmmmmmmmmmmmmmmmmmmmmmmmmm	--	ENSG00000268790	AC008764.4
uniq_5412	27	1	27	TTGTACCCTCTGGATTAGATTTGCTCT	19	27	16621845	16621871	AGAGCAAATCTAATCCAGAGGGTACAA	-	0	mmmmmmmmmmmmmmmmmmmmmmmmmmm	--	ENSG00000141979	AC008764.1
uniq_5425	27	1	27	TAGCATGAAGAAGAACTTTGTAATAAA	13	27	49085803	49085829	TAGCATGAAGAAGAACTTTGTAATAAA	+	0	mmmmmmmmmmmmmmmmmmmmmmmmmmm	--	ENSG00000102531	FNDC3A
uniq_5416	27	1	27	GTGTCTGCCCTATAATAACTTCTTTTT	9	27	99961930	99961956	GTGTCTGCCCTATAATAACTTCTTTTT	+	0	mmmmmmmmmmmmmmmmmmmmmmmmmmm	--	ENSG00000136874	STX17
uniq_5431	25	1	25	TTTGTCTCTCTGTAAGTAAACAGAA	1	25	235714404	235714428	TTCTGTTTACTTACAGAGAGACAAA	-	0	mmmmmmmmmmmmmmmmmmmmmmmmm	--	ENSG00000143669	LYST
uniq_5426	26	1	26	TTTAAGACTGTGAACATGCTTATTTG	13	26	25672823	25672848	TTTAAGACTGTGAACATGCTTATTTG	+	0	mmmmmmmmmmmmmmmmmmmmmmmmmm	--	ENSG00000132932	ATP8A2
uniq_5443	27	1	27	TTCAAGGGACAGGAAGCTCATTAGCCT	4	27	139917717	139917743	AGGCTAATGAGCTTCCTGTCCCTTGAA	-	0	mmmmmmmmmmmmmmmmmmmmmmmmmmm	--	ENSG00000196782	MAML3
uniq_5429	29	1	29	CTGACTGTTTTGAAATCTATTTTCTAGAC	1	29	94416089	94416117	CTGACTGTTTTGAAATCTATTTTCTAGAC	+	0	mmmmmmmmmmmmmmmmmmmmmmmmmmmmm	--	--	--
uniq_5460	28	1	28	TAACATGACGTACTTTCAGTAAACTGAT	1	28	94460630	94460657	TAACATGACGTACTTTCAGTAAACTGAT	+	0	mmmmmmmmmmmmmmmmmmmmmmmmmmmm	--	ENSG00000117528	ABCD3
uniq_5464	27	1	27	CTGTAAGAGTTGATGGGAATGAGAAAT	2	27	70511193	70511219	ATTTCTCATTCCCATCAACTCTTACAG	-	0	mmmmmmmmmmmmmmmmmmmmmmmmmmm	--	ENSG00000163235	TGFA
uniq_5438	29	1	29	TTAACTGGGTTCATACTGGATGAATGATC	7	29	140757869	140757897	GATCATTCATCCAGTATGAACCCAGTTAA	-	0	mmmmmmmmmmmmmmmmmmmmmmmmmmmmm	--	ENSG00000157764	BRAF
uniq_5477	25	1	25	CAGATTTCAGCTGGGACTGTTCACA	20	25	35636103	35636127	TGTGAACAGTCCCAGCTGAAATCTG	-	0	mmmmmmmmmmmmmmmmmmmmmmmmm	--	ENSG00000214078	CPNE1
uniq_5477	25	1	25	CAGATTTCAGCTGGGACTGTTCACA	20	25	35636103	35636127	TGTGAACAGTCCCAGCTGAAATCTG	-	0	mmmmmmmmmmmmmmmmmmmmmmmmm	--	ENSG00000272897	AL109827.1
uniq_5476	25	1	25	GTGTTTGTAAAGTCTATGGATGAAC	14	25	54577393	54577417	GTGTTTGTAAAGTCTATGGATGAAC	+	0	mmmmmmmmmmmmmmmmmmmmmmmmm	--	ENSG00000020577	SAMD4A
uniq_5483	25	1	25	TAGACTAGATTATCCTGACAGGTCC	5	25	39386906	39386930	GGACCTGTCAGGATAATCTAGTCTA	-	0	mmmmmmmmmmmmmmmmmmmmmmmmm	--	ENSG00000113600	C9
uniq_5483	25	1	25	TAGACTAGATTATCCTGACAGGTCC	5	25	39386906	39386930	GGACCTGTCAGGATAATCTAGTCTA	-	0	mmmmmmmmmmmmmmmmmmmmmmmmm	--	ENSG00000153071	DAB2
uniq_5488	29	1	29	TGGGCCTCTCTGTAGGATGCCTCTCTTGG	8	29	22188670	22188698	TGGGCCTCTCTGTAGGATGCCTCTCTTGG	+	0	mmmmmmmmmmmmmmmmmmmmmmmmmmmmm	--	ENSG00000168487	BMP1
uniq_5487	27	1	27	AGATGTAGTGAACTTCCTGAGAAGGTA	22	27	44774300	44774326	AGATGTAGTGAACTTCCTGAGAAGGTA	+	0	mmmmmmmmmmmmmmmmmmmmmmmmmmm	--	ENSG00000248405	PRR5-ARHGAP8
uniq_5487	27	1	27	AGATGTAGTGAACTTCCTGAGAAGGTA	22	27	44774300	44774326	AGATGTAGTGAACTTCCTGAGAAGGTA	+	0	mmmmmmmmmmmmmmmmmmmmmmmmmmm	--	ENSG00000241484	ARHGAP8
uniq_5500	27	1	27	TGACTTGTAGGGCAGTAGTAAGATTGT	1	27	236798067	236798093	TGACTTGTAGGGCAGTAGTAAGATTGT	+	0	mmmmmmmmmmmmmmmmmmmmmmmmmmm	--	ENSG00000116984	MTR
uniq_5495	26	1	26	CAGATCATGCTGTTAGTAATCTCATC	2	26	233100410	233100435	CAGATCATGCTGTTAGTAATCTCATC	+	0	mmmmmmmmmmmmmmmmmmmmmmmmmm	--	ENSG00000168918	INPP5D
uniq_5505	27	1	27	TTTTCAGTTTGTTGATAGTTCTGAGTC	11	27	17688764	17688790	GACTCAGAACTATCAACAAACTGAAAA	-	0	mmmmmmmmmmmmmmmmmmmmmmmmmmm	--	--	--
uniq_5514	25	1	25	ATGTTTGAAAAGTATTAATATGAGC	1	25	173015426	173015450	GCTCATATTAATACTTTTCAAACAT	-	0	mmmmmmmmmmmmmmmmmmmmmmmmm	--	--	--
uniq_5511	32	1	32	ACATCAAATGGACTGTAGACTGAATGAAGTAC	11	32	109934565	109934596	GTACTTCATTCAGTCTACAGTCCATTTGATGT	-	0	mmmmmmmmmmmmmmmmmmmmmmmmmmmmmmmm	--	ENSG00000137710	RDX
uniq_5502	29	1	29	TTGATTGGAAGCTTGTAAAATAGGAAGGC	8	29	17526296	17526324	TTGATTGGAAGCTTGTAAAATAGGAAGGC	+	0	mmmmmmmmmmmmmmmmmmmmmmmmmmmmm	--	ENSG00000003989	SLC7A2
uniq_5498	26	1	26	AAAGGTGACTGCCACCTGAGCGTGTG	10	26	126274358	126274383	CACACGCTCAGGTGGCAGTCACCTTT	-	0	mmmmmmmmmmmmmmmmmmmmmmmmmm	--	ENSG00000148848	ADAM12
uniq_5518	27	1	27	TTTACAGATGACTTGAAACCAGGTGGG	7	27	151585673	151585699	CCCACCTGGTTTCAAGTCATCTGTAAA	-	0	mmmmmmmmmmmmmmmmmmmmmmmmmmm	--	ENSG00000106617	PRKAG2
uniq_5528	27	1	27	CAGAGCCTATGACCTGCAGCTTCCTTG	1	27	243363140	243363166	CAGAGCCTATGACCTGCAGCTTCCTTG	+	0	mmmmmmmmmmmmmmmmmmmmmmmmmmm	--	ENSG00000054282	SDCCAG8
uniq_5533	27	1	27	CTGTCCTCGGAGTCAAATGAAGAGAGT	1	27	176516241	176516267	CTGTCCTCGGAGTCAAATGAAGAGAGT	+	0	mmmmmmmmmmmmmmmmmmmmmmmmmmm	--	ENSG00000116183	PAPPA2
uniq_5532	26	1	26	CATTTCTGATCATGGATATATCATCC	3	26	16351361	16351386	GGATGATATATCCATGATCAGAAATG	-	0	mmmmmmmmmmmmmmmmmmmmmmmmmm	--	ENSG00000131378	RFTN1
uniq_5540	28	1	28	TAGTTTATTAGAAAGAATGTTCTGCTGA	4	28	169253912	169253939	TCAGCAGAACATTCTTTCTAATAAACTA	-	0	mmmmmmmmmmmmmmmmmmmmmmmmmmmm	--	ENSG00000154447	SH3RF1
uniq_5559	26	1	26	GTGAGGATGTCCCTGCCTCTGACTTG	5	26	84029743	84029768	CAAGTCAGAGGCAGGGACATCCTCAC	-	0	mmmmmmmmmmmmmmmmmmmmmmmmmm	--	ENSG00000164176	EDIL3
uniq_5551	32	1	32	TGCTAAAAAGGTGACTGCCACCTGAGCGTGTG	10	32	126274358	126274389	CACACGCTCAGGTGGCAGTCACCTTTTTAGCA	-	0	mmmmmmmmmmmmmmmmmmmmmmmmmmmmmmmm	--	ENSG00000148848	ADAM12
uniq_5564	26	1	26	TTTCCTGCTCTAGGTAGAACTTCAGG	15	26	75881377	75881402	TTTCCTGCTCTAGGTAGAACTTCAGG	+	0	mmmmmmmmmmmmmmmmmmmmmmmmmm	--	ENSG00000140367	UBE2Q2
uniq_5567	30	1	30	ATTATGAACAACTCATTCTGTGAAGTGGCT	5	30	149404184	149404213	AGCCACTTCACAGAATGAGTTGTTCATAAT	-	0	mmmmmmmmmmmmmmmmmmmmmmmmmmmmmm	--	--	--
uniq_5568	32	1	32	CTGGATAAGCTCACAGCTTTGTGCTCTGTAGA	11	32	12381275	12381306	CTGGATAAGCTCACAGCTTTGTGCTCTGTAGA	+	0	mmmmmmmmmmmmmmmmmmmmmmmmmmmmmmmm	--	ENSG00000197702	PARVA
uniq_5583	27	1	27	AGGTTGACTGGAACAGAGGGTTGGAAA	11	27	18320666	18320692	TTTCCAACCCTCTGTTCCAGTCAACCT	-	0	mmmmmmmmmmmmmmmmmmmmmmmmmmm	--	ENSG00000110756	HPS5
uniq_5569	26	1	26	TTTTTTCTTCTGTGGGCCTCCAGCCC	12	26	89628947	89628972	GGGCTGGAGGCCCACAGAAGAAAAAA	-	0	mmmmmmmmmmmmmmmmmmmmmmmmmm	--	ENSG00000070961	ATP2B1
uniq_5584	25	1	25	GAAAATGTTGGAATCTTGAGTGAGC	7	25	155769730	155769754	GAAAATGTTGGAATCTTGAGTGAGC	+	0	mmmmmmmmmmmmmmmmmmmmmmmmm	--	ENSG00000184863	RBM33
uniq_5577	31	1	31	ACCTGTTGGTCTTGTTTCTTCTTTTGATGAT	2	31	108745495	108745525	ACCTGTTGGTCTTGTTTCTTCTTTTGATGAT	+	0	mmmmmmmmmmmmmmmmmmmmmmmmmmmmmmm	--	ENSG00000153201	RANBP2
uniq_5593	31	1	31	CAGATGGTCATCCAGACTCAGAGCTCTCTCT	5	31	132643002	132643032	CAGATGGTCATCCAGACTCAGAGCTCTCTCT	+	0	mmmmmmmmmmmmmmmmmmmmmmmmmmmmmmm	ENST00000638452,ENST00000638568,ENST00000639899,ENST00000638504,ENST00000640655,ENST00000378823	ENSG00000283782,ENSG00000283782,ENSG00000283782,ENSG00000283782,ENSG00000283782,ENSG00000113522	AC116366.3,AC116366.3,AC116366.3,AC116366.3,AC116366.3,RAD50
uniq_5572	27	1	27	AGGAAAGAGAAACAGTAGAATACTTTT	3	27	106728669	106728695	AAAAGTATTCTACTGTTTCTCTTTCCT	-	0	mmmmmmmmmmmmmmmmmmmmmmmmmmm	--	ENSG00000242759	LINC00882
uniq_5600	31	1	31	TGGTAGAAGTGGCAGGAAACTGGGCATGGTT	6	31	79277335	79277365	TGGTAGAAGTGGCAGGAAACTGGGCATGGTT	+	0	mmmmmmmmmmmmmmmmmmmmmmmmmmmmmmm	--	--	--
uniq_5601	29	1	29	TAGGGAACAGAAGAATTCTGGTGGAGACC	16	29	72994060	72994088	GGTCTCCACCAGAATTCTTCTGTTCCCTA	-	0	mmmmmmmmmmmmmmmmmmmmmmmmmmmmm	--	ENSG00000140836	ZFHX3
uniq_5605	25	1	25	CAGTGTGATGTTCAGAGACTCTGTG	11	25	16892021	16892045	CACAGAGTCTCTGAACATCACACTG	-	0	mmmmmmmmmmmmmmmmmmmmmmmmm	--	ENSG00000166689	PLEKHA7
uniq_5614	30	1	30	TGAACTGCTAAGAAGCCTGATAGAAAATGC	13	30	33637643	33637672	GCATTTTCTATCAGGCTTCTTAGCAGTTCA	-	0	mmmmmmmmmmmmmmmmmmmmmmmmmmmmmm	--	ENSG00000230490	AL139383.1
uniq_5633	27	1	27	CATTTGTGGATCCAGGTTCTGTTTTTT	21	27	42233531	42233557	CATTTGTGGATCCAGGTTCTGTTTTTT	+	0	mmmmmmmmmmmmmmmmmmmmmmmmmmm	--	ENSG00000160179	ABCG1
uniq_5610	30	1	30	GCCCAGAAAGGAGAACTCAGTACAGCTTGT	12	30	212732	212761	ACAAGCTGTACTGAGTTCTCCTTTCTGGGC	-	0	mmmmmmmmmmmmmmmmmmmmmmmmmmmmmm	--	ENSG00000111181	SLC6A12
uniq_5635	26	1	26	ATTGATCCTATGTCTGCTTTCTGACA	X	26	97270740	97270765	ATTGATCCTATGTCTGCTTTCTGACA	+	0	mmmmmmmmmmmmmmmmmmmmmmmmmm	--	ENSG00000147202	DIAPH2
uniq_5623	26	1	26	TGTCTGTGTAGCTGTTCTGTCCAGTG	10	26	117371501	117371526	CACTGGACAGAACAGCTACACAGACA	-	0	mmmmmmmmmmmmmmmmmmmmmmmmmm	--	ENSG00000165650	PDZD8
uniq_5640	27	1	27	TGGAAGGAACCTGCAAATTGCTTTAGT	9	27	99031641	99031667	TGGAAGGAACCTGCAAATTGCTTTAGT	+	0	mmmmmmmmmmmmmmmmmmmmmmmmmmm	--	ENSG00000204291	COL15A1
uniq_5626	27	1	27	TTGAGTTGAGCATTCTGAGATCTTTTC	13	27	49470276	49470302	TTGAGTTGAGCATTCTGAGATCTTTTC	+	0	mmmmmmmmmmmmmmmmmmmmmmmmmmm	--	ENSG00000136169	SETDB2
uniq_5649	29	1	29	TAGGTTGCAGCTTAGTAGAAGAAAGACTT	11	29	16809746	16809774	AAGTCTTTCTTCTACTAAGCTGCAACCTA	-	0	mmmmmmmmmmmmmmmmmmmmmmmmmmmmm	--	ENSG00000166689	PLEKHA7
uniq_5650	29	1	29	CTGTGTGTTCCCTTCTGGTGAACTTGTTC	11	29	75499649	75499677	GAACAAGTTCACCAGAAGGGAACACACAG	-	0	mmmmmmmmmmmmmmmmmmmmmmmmmmmmm	--	ENSG00000158555	GDPD5
uniq_5660	27	1	27	CCTCTTAGGCTGTACTTTTTCAGGTGC	12	27	42379662	42379688	CCTCTTAGGCTGTACTTTTTCAGGTGC	+	0	mmmmmmmmmmmmmmmmmmmmmmmmmmm	--	ENSG00000134283	PPHLN1
uniq_5656	31	1	31	TGTGTGCGAGCAGAGCCGGGTGGTCTCTGGG	22	31	45527523	45527553	TGTGTGCGAGCAGAGCCGGGTGGTCTCTGGG	+	0	mmmmmmmmmmmmmmmmmmmmmmmmmmmmmmm	--	ENSG00000077942	FBLN1
uniq_5657	29	1	29	TAGCGTGTTTCTCAGCAGATTGTATTAAC	8	29	672322	672350	GTTAATACAATCTGCTGAGAAACACGCTA	-	0	mmmmmmmmmmmmmmmmmmmmmmmmmmmmm	--	ENSG00000104714	ERICH1
uniq_5663	29	1	29	TAGGATGGCTATCAGGTGAACCAGCAACC	20	29	43072291	43072319	GGTTGCTGGTTCACCTGATAGCCATCCTA	-	0	mmmmmmmmmmmmmmmmmmmmmmmmmmmmm	--	ENSG00000196090	PTPRT
uniq_5672	26	1	26	TCTGAAAATTATCTCTTGAATATTTC	7	26	11584935	11584960	GAAATATTCAAGAGATAATTTTCAGA	-	0	mmmmmmmmmmmmmmmmmmmmmmmmmm	--	ENSG00000005108	THSD7A
uniq_5651	31	1	31	ATGATTTCTTTTCAGATGGTTTTCTGTTTAC	14	31	53522243	53522273	ATGATTTCTTTTCAGATGGTTTTCTGTTTAC	+	0	mmmmmmmmmmmmmmmmmmmmmmmmmmmmmmm	--	ENSG00000237356	AL365295.1
uniq_5670	28	1	28	AGGAGCTGAGTGATCACTCATCTGACCT	2	28	11751202	11751229	AGGAGCTGAGTGATCACTCATCTGACCT	+	0	mmmmmmmmmmmmmmmmmmmmmmmmmmmm	--	ENSG00000134324	LPIN1
uniq_5675	29	1	29	TGCAAACTCTTGGATGACAGGATGACCTC	9	29	109388245	109388273	GAGGTCATCCTGTCATCCAAGAGTTTGCA	-	0	mmmmmmmmmmmmmmmmmmmmmmmmmmmmm	--	ENSG00000070159	PTPN3
uniq_5688	26	1	26	TGAATTTCAGGGTAGGTACTCATGAA	14	26	69132456	69132481	TTCATGAGTACCTACCCTGAAATTCA	-	0	mmmmmmmmmmmmmmmmmmmmmmmmmm	--	ENSG00000139990	DCAF5
uniq_5695	28	1	28	TAGTCTTTCTGTCCATCCCATGCTGGAT	1	28	149396271	149396298	TAGTCTTTCTGTCCATCCCATGCTGGAT	+	0	mmmmmmmmmmmmmmmmmmmmmmmmmmmm	--	ENSG00000286185	AC242842.3
uniq_5695	28	1	28	TAGTCTTTCTGTCCATCCCATGCTGGAT	1	28	149396271	149396298	TAGTCTTTCTGTCCATCCCATGCTGGAT	+	0	mmmmmmmmmmmmmmmmmmmmmmmmmmmm	--	ENSG00000286219	AC242843.1
uniq_5702	28	1	28	TCCAGCTGTGGCCTCACCGGTGCTGAAT	11	28	124779081	124779108	ATTCAGCACCGGTGAGGCCACAGCTGGA	-	0	mmmmmmmmmmmmmmmmmmmmmmmmmmmm	ENST00000650095,ENST00000634413	ENSG00000120458,ENSG00000120458	MSANTD2,MSANTD2
uniq_5709	30	1	30	ATGAAGAACTGTCAGACCAAAGAGGTAAGC	6	30	143768673	143768702	ATGAAGAACTGTCAGACCAAAGAGGTAAGC	+	0	mmmmmmmmmmmmmmmmmmmmmmmmmmmmmm	--	ENSG00000112419	PHACTR2
uniq_5712	28	1	28	TCCCACTGACCACTCACTCTCCTCTGGC	5	28	149002132	149002159	GCCAGAGGAGAGTGAGTGGTCAGTGGGA	-	0	mmmmmmmmmmmmmmmmmmmmmmmmmmmm	ENST00000323829,ENST00000643113	ENSG00000169247,ENSG00000169247	SH3TC2,SH3TC2
uniq_5714	25	1	25	TGATGTGGCTTTGAAGAACTTTGCC	1	25	37544882	37544906	TGATGTGGCTTTGAAGAACTTTGCC	+	0	mmmmmmmmmmmmmmmmmmmmmmmmm	ENST00000437933	ENSG00000232273	FTH1P1
uniq_5708	32	1	32	CCACCTGGTGTGACAGTGTGGTTGGACTACTT	3	32	12931892	12931923	AAGTAGTCCAACCACACTGTCACACCAGGTGG	-	0	mmmmmmmmmmmmmmmmmmmmmmmmmmmmmmmm	--	ENSG00000144711	IQSEC1
uniq_5715	26	1	26	ATGATGTGGCTTTGAAGAACTTTGCC	1	26	37544881	37544906	ATGATGTGGCTTTGAAGAACTTTGCC	+	0	mmmmmmmmmmmmmmmmmmmmmmmmmm	ENST00000437933	ENSG00000232273	FTH1P1
uniq_5699	29	1	29	TGCTTCTAACTAGAACTACTGTTGTAGAT	3	29	114461096	114461124	ATCTACAACAGTAGTTCTAGTTAGAAGCA	-	0	mmmmmmmmmmmmmmmmmmmmmmmmmmmmm	--	ENSG00000181722	ZBTB20
uniq_5720	31	1	31	TATGACTCCTTTCAGTATCCTCAACTCTGAA	6	31	87211112	87211142	TATGACTCCTTTCAGTATCCTCAACTCTGAA	+	0	mmmmmmmmmmmmmmmmmmmmmmmmmmmmmmm	--	ENSG00000188994	ZNF292
uniq_5735	25	1	25	CAGGCAGAGGGGCTGCTGTAGACTG	4	25	88734303	88734327	CAGTCTACAGCAGCCCCTCTGCCTG	-	0	mmmmmmmmmmmmmmmmmmmmmmmmm	--	ENSG00000138640	FAM13A
uniq_5744	29	1	29	CAAATCTCTGCAGGGCTGTCAGGCTGGAA	5	29	150643494	150643522	CAAATCTCTGCAGGGCTGTCAGGCTGGAA	+	0	mmmmmmmmmmmmmmmmmmmmmmmmmmmmm	--	ENSG00000171992	SYNPO
uniq_5724	26	1	26	TTCTATTTTCTGTGGGTTTTCAGTGG	14	26	63410214	63410239	CCACTGAAAACCCACAGAAAATAGAA	-	0	mmmmmmmmmmmmmmmmmmmmmmmmmm	--	ENSG00000154001	PPP2R5E
uniq_5731	27	1	27	TAGAACACGTAGTCTCTGTTATGTTGA	10	27	21159445	21159471	TCAACATAACAGAGACTACGTGTTCTA	-	0	mmmmmmmmmmmmmmmmmmmmmmmmmmm	--	ENSG00000078114	NEBL
uniq_5745	26	1	26	AAGCATGTGGGATGGCTACCTCTGAT	21	26	29228710	29228735	AAGCATGTGGGATGGCTACCTCTGAT	+	0	mmmmmmmmmmmmmmmmmmmmmmmmmm	--	ENSG00000156273	BACH1
uniq_5745	26	1	26	AAGCATGTGGGATGGCTACCTCTGAT	21	26	29228710	29228735	AAGCATGTGGGATGGCTACCTCTGAT	+	0	mmmmmmmmmmmmmmmmmmmmmmmmmm	--	ENSG00000215533	LINC00189
uniq_5746	27	1	27	AAGATTGTGGACAGGGCAGAGTGGGGA	2	27	232764526	232764552	AAGATTGTGGACAGGGCAGAGTGGGGA	+	0	mmmmmmmmmmmmmmmmmmmmmmmmmmm	ENST00000436349,ENST00000445650,ENST00000424414	ENSG00000204120,ENSG00000204120,ENSG00000204120	GIGYF2,GIGYF2,GIGYF2
uniq_5738	27	1	27	GTGTCTTCTGACTTGAACTTCTGTTTG	5	27	149001928	149001954	CAAACAGAAGTTCAAGTCAGAAGACAC	-	0	mmmmmmmmmmmmmmmmmmmmmmmmmmm	ENST00000323829,ENST00000643113	ENSG00000169247,ENSG00000169247	SH3TC2,SH3TC2
uniq_5757	26	1	26	CTGAACTCCAGAACTCAGAAAAGATG	20	26	56788033	56788058	CTGAACTCCAGAACTCAGAAAAGATG	+	0	mmmmmmmmmmmmmmmmmmmmmmmmmm	--	--	--
uniq_5748	26	1	26	AGCTATGATGACCTGCAAGTCTGATC	21	26	46358389	46358414	AGCTATGATGACCTGCAAGTCTGATC	+	0	mmmmmmmmmmmmmmmmmmmmmmmmmm	--	ENSG00000160299	PCNT
uniq_5767	29	1	29	AGGAAACTGTCAAGATTGAAAAAGCAACC	13	29	33239842	33239870	GGTTGCTTTTTCAATCTTGACAGTTTCCT	-	0	mmmmmmmmmmmmmmmmmmmmmmmmmmmmm	--	ENSG00000133121	STARD13
uniq_5762	31	1	31	TCTGGCTGATGGAGCAAATATTCTGCTGCTT	1	31	164666528	164666558	TCTGGCTGATGGAGCAAATATTCTGCTGCTT	+	0	mmmmmmmmmmmmmmmmmmmmmmmmmmmmmmm	--	ENSG00000185630	PBX1
uniq_5772	29	1	29	TCTGGATATTAGTCCTCTGTCAGGTGTAT	21	29	19250318	19250346	TCTGGATATTAGTCCTCTGTCAGGTGTAT	+	0	mmmmmmmmmmmmmmmmmmmmmmmmmmmmm	--	--	--
uniq_5758	26	1	26	TCTGTGATCTCTAGAGCTGCTTTCTG	11	26	9823785	9823810	CAGAAAGCAGCTCTAGAGATCACAGA	-	0	mmmmmmmmmmmmmmmmmmmmmmmmmm	--	ENSG00000133812	SBF2
uniq_5778	30	1	30	TGTCCTGTGGACAGACTTAGGACCTTCTGG	11	30	100752772	100752801	TGTCCTGTGGACAGACTTAGGACCTTCTGG	+	0	mmmmmmmmmmmmmmmmmmmmmmmmmmmmmm	--	ENSG00000165895	ARHGAP42
uniq_5792	29	1	29	CCTCCTGGCCAGAACTCGGGTGAGGACAC	5	29	116191288	116191316	CCTCCTGGCCAGAACTCGGGTGAGGACAC	+	0	mmmmmmmmmmmmmmmmmmmmmmmmmmmmm	--	ENSG00000145781	COMMD10
uniq_5775	30	1	30	TACCTGGAGGTATCACCAGTGAAGGCTGTA	14	30	86974664	86974693	TACAGCCTTCACTGGTGATACCTCCAGGTA	-	0	mmmmmmmmmmmmmmmmmmmmmmmmmmmmmm	--	--	--
uniq_5779	26	1	26	GGAATATTGTGTTGACTCTGTAGATC	4	26	40490846	40490871	GATCTACAGAGTCAACACAATATTCC	-	0	mmmmmmmmmmmmmmmmmmmmmmmmmm	--	ENSG00000163694	RBM47
uniq_5773	31	1	31	TGCTAAATGCTGTTGTTAATTCTAATGTATT	X	31	27396540	27396570	AATACATTAGAATTAACAACAGCATTTAGCA	-	0	mmmmmmmmmmmmmmmmmmmmmmmmmmmmmmm	ENST00000668407	ENSG00000228933	AC107419.1
uniq_5797	26	1	26	GAGGTGTCTGTTAAGGTCTTTGATTC	11	26	100427317	100427342	GAATCAAAGACCTTAACAGACACCTC	-	0	mmmmmmmmmmmmmmmmmmmmmmmmmm	--	--	--
uniq_5794	25	1	25	TCTTCTGTTCTCTGCTTTCTACTGA	X	25	77565912	77565936	TCAGTAGAAAGCAGAGAACAGAAGA	-	0	mmmmmmmmmmmmmmmmmmmmmmmmm	--	ENSG00000085224	ATRX
uniq_5811	27	1	27	CTCTTATTCTGTCTTTCCTATGCAGAT	8	27	143903577	143903603	ATCTGCATAGGAAAGACAGAATAAGAG	-	0	mmmmmmmmmmmmmmmmmmmmmmmmmmm	--	--	--
uniq_5807	28	1	28	CAGAGGTGTGCATCAATTTTTAGAAGTC	2	28	134925396	134925423	CAGAGGTGTGCATCAATTTTTAGAAGTC	+	0	mmmmmmmmmmmmmmmmmmmmmmmmmmmm	--	ENSG00000082258	CCNT2
uniq_5818	29	1	29	TACAACTTGTGTGTTTTCTGCGATTTGAA	15	29	71559443	71559471	TACAACTTGTGTGTTTTCTGCGATTTGAA	+	0	mmmmmmmmmmmmmmmmmmmmmmmmmmmmm	--	ENSG00000187720	THSD4
uniq_5824	29	1	29	TTGATACCTGCAATCTGTTGTGACAGTCA	1	29	180379291	180379319	TGACTGTCACAACAGATTGCAGGTATCAA	-	0	mmmmmmmmmmmmmmmmmmmmmmmmmmmmm	--	ENSG00000230124	ACBD6
uniq_5832	25	1	25	TGGTAAACTTTGTTGTGCTCTCTGT	11	25	65438572	65438596	TGGTAAACTTTGTTGTGCTCTCTGT	+	0	mmmmmmmmmmmmmmmmmmmmmmmmm	ENST00000501122	ENSG00000245532	NEAT1
uniq_5836	28	1	28	ACAGTGGATCTGAGCAGCAGAAGAAAGT	7	28	93771920	93771947	ACAGTGGATCTGAGCAGCAGAAGAAAGT	+	0	mmmmmmmmmmmmmmmmmmmmmmmmmmmm	--	ENSG00000127928	GNGT1
uniq_5827	29	1	29	AGTATTTGTCTGTCTGTGCCTGGCTTATT	10	29	126362674	126362702	AATAAGCCAGGCACAGACAGACAAATACT	-	0	mmmmmmmmmmmmmmmmmmmmmmmmmmmmm	--	ENSG00000148848	ADAM12
uniq_5839	26	1	26	TTTCTGACTTGCCACTCTGTGCTTTT	3	26	21104431	21104456	TTTCTGACTTGCCACTCTGTGCTTTT	+	0	mmmmmmmmmmmmmmmmmmmmmmmmmm	--	ENSG00000231304	SGO1-AS1
uniq_5837	29	1	29	TGTTTGGCCTGCTCCTCTCCACAGTGGTT	14	29	63715824	63715852	AACCACTGTGGAGAGGAGCAGGCCAAACA	-	0	mmmmmmmmmmmmmmmmmmmmmmmmmmmmm	--	ENSG00000126821	SGPP1
uniq_5847	25	1	25	TGAGCCTGTGTGTGTCTTTGCACAT	9	25	100235245	100235269	TGAGCCTGTGTGTGTCTTTGCACAT	+	0	mmmmmmmmmmmmmmmmmmmmmmmmm	--	ENSG00000119509	INVS
uniq_5857	27	1	27	TATCTCTGTTTTGGTACCAGTACCATG	3	27	136965053	136965079	TATCTCTGTTTTGGTACCAGTACCATG	+	0	mmmmmmmmmmmmmmmmmmmmmmmmmmm	--	ENSG00000174564	IL20RB
uniq_5867	27	1	27	CTCACAGGTGGGAATTGAACAATGAGA	1	27	146362966	146362992	CTCACAGGTGGGAATTGAACAATGAGA	+	0	mmmmmmmmmmmmmmmmmmmmmmmmmmm	--	--	--
uniq_5869	25	1	25	TGGTCCAGATCTTTGAAAGATGCAA	5	25	101624729	101624753	TTGCATCTTTCAAAGATCTGGACCA	-	0	mmmmmmmmmmmmmmmmmmmmmmmmm	--	--	--
uniq_5858	25	1	25	TTGGATTTGCATTTCTCTGATGGCC	2	25	11882190	11882214	TTGGATTTGCATTTCTCTGATGGCC	+	0	mmmmmmmmmmmmmmmmmmmmmmmmm	--	ENSG00000224184	MIR3681HG
uniq_5851	27	1	27	GTGTGCATCTGAAGGTATTTCTGTAGA	8	27	101663102	101663128	GTGTGCATCTGAAGGTATTTCTGTAGA	+	0	mmmmmmmmmmmmmmmmmmmmmmmmmmm	--	ENSG00000083307	GRHL2
uniq_5877	27	1	27	TGCTGTGCTGTGCTGTGCTGTGCTGTG	18	27	12143279	12143305	TGCTGTGCTGTGCTGTGCTGTGCTGTG	+	0	mmmmmmmmmmmmmmmmmmmmmmmmmmm	--	--	--
uniq_5876	27	1	27	GAAATGTAACATTGATTCAATACTGTG	2	27	203507838	203507864	CACAGTATTGAATCAATGTTACATTTC	-	0	mmmmmmmmmmmmmmmmmmmmmmmmmmm	--	ENSG00000173166	RAPH1
uniq_5875	31	1	31	CTGGTGCTGCTCTGTGACTTCTCCTGGATGT	8	31	61602684	61602714	ACATCCAGGAGAAGTCACAGAGCAGCACCAG	-	0	mmmmmmmmmmmmmmmmmmmmmmmmmmmmmmm	--	ENSG00000198363	ASPH
uniq_5891	27	1	27	TATTGGTGAATAGTGCTGCTTAGAACA	21	27	33952165	33952191	TATTGGTGAATAGTGCTGCTTAGAACA	+	0	mmmmmmmmmmmmmmmmmmmmmmmmmmm	--	ENSG00000237945	LINC00649
uniq_5884	28	1	28	CTGCTGTGAACATGGGTGTGCAAGTATT	7	28	75655082	75655109	AATACTTGCACACCCATGTTCACAGCAG	-	0	mmmmmmmmmmmmmmmmmmmmmmmmmmmm	--	ENSG00000127946	HIP1
uniq_5924	27	1	27	CAGTCAGAAGATGAGCCTGAATATGGA	11	27	105450319	105450345	TCCATATTCAGGCTCATCTTCTGACTG	-	0	mmmmmmmmmmmmmmmmmmmmmmmmmmm	--	ENSG00000255501	CARD18
uniq_5915	28	1	28	CAGAATAGTATGTATTGCTGGACAGACA	7	28	11383063	11383090	TGTCTGTCCAGCAATACATACTATTCTG	-	0	mmmmmmmmmmmmmmmmmmmmmmmmmmmm	--	ENSG00000005108	THSD7A
uniq_5916	27	1	27	AGACTGTTGCCTAGCTATCACTGATGT	7	27	37781891	37781917	AGACTGTTGCCTAGCTATCACTGATGT	+	0	mmmmmmmmmmmmmmmmmmmmmmmmmmm	--	ENSG00000086289	EPDR1
uniq_5916	27	1	27	AGACTGTTGCCTAGCTATCACTGATGT	7	27	37781891	37781917	AGACTGTTGCCTAGCTATCACTGATGT	+	0	mmmmmmmmmmmmmmmmmmmmmmmmmmm	--	ENSG00000187037	GPR141
uniq_5934	27	1	27	TTCCATGGTTCTGTCTACTGAAAGGTC	12	27	10706064	10706090	GACCTTTCAGTAGACAGAACCATGGAA	-	0	mmmmmmmmmmmmmmmmmmmmmmmmmmm	--	ENSG00000060138	YBX3
uniq_5937	32	1	32	TTTTGCAGTGGCTGGTACCAGTTGTTCCTTTC	7	32	146821285	146821316	TTTTGCAGTGGCTGGTACCAGTTGTTCCTTTC	+	0	mmmmmmmmmmmmmmmmmmmmmmmmmmmmmmmm	--	ENSG00000174469	CNTNAP2
uniq_5940	30	1	30	CTCTGATGATGATAAAAGAAAAACCTGATG	3	30	37075676	37075705	CATCAGGTTTTTCTTTTATCATCATCAGAG	-	0	mmmmmmmmmmmmmmmmmmmmmmmmmmmmmm	--	ENSG00000093167	LRRFIP2
uniq_5946	31	1	31	ACTGAAATCATGGACTAGGACAAGGTTAGCC	2	31	241890525	241890555	ACTGAAATCATGGACTAGGACAAGGTTAGCC	+	0	mmmmmmmmmmmmmmmmmmmmmmmmmmmmmmm	--	ENSG00000233806	LINC01237
uniq_5942	31	1	31	TTCATGGCTGTATAATATTGCATTATTTGGA	3	31	106870317	106870347	TCCAAATAATGCAATATTATACAGCCATGAA	-	0	mmmmmmmmmmmmmmmmmmmmmmmmmmmmmmm	--	ENSG00000242759	LINC00882
uniq_5980	26	1	26	TCCATGTTTTTGCTGTTGTGAATAGT	8	26	117080757	117080782	TCCATGTTTTTGCTGTTGTGAATAGT	+	0	mmmmmmmmmmmmmmmmmmmmmmmmmm	--	ENSG00000164756	SLC30A8
uniq_5955	26	1	26	GTGATAGTTTGCTGAGAATGATGGTT	2	26	167478835	167478860	GTGATAGTTTGCTGAGAATGATGGTT	+	0	mmmmmmmmmmmmmmmmmmmmmmmmmm	--	ENSG00000228222	AC073050.1
uniq_5951	30	1	30	TGTACTGATTAGTGTTCATTATGCATTCTG	3	30	177029750	177029779	CAGAATGCATAATGAACACTAATCAGTACA	-	0	mmmmmmmmmmmmmmmmmmmmmmmmmmmmmm	--	ENSG00000177565	TBL1XR1
uniq_5960	27	1	27	AGGAATAGACTATGAGAAGATACTTGT	5	27	74749730	74749756	ACAAGTATCTTCTCATAGTCTATTCCT	-	0	mmmmmmmmmmmmmmmmmmmmmmmmmmm	--	ENSG00000164347	GFM2
uniq_5984	27	1	27	CATCTATGTTCATCAGGGATCTGTAGT	4	27	73174145	73174171	ACTACAGATCCCTGATGAACATAGATG	-	0	mmmmmmmmmmmmmmmmmmmmmmmmmmm	--	ENSG00000132466	ANKRD17
uniq_5985	29	1	29	GAGAACTGTGCTTATTGCCTGGGTGATGA	10	29	126073491	126073519	TCATCACCCAGGCAATAAGCACAGTTCTC	-	0	mmmmmmmmmmmmmmmmmmmmmmmmmmmmm	--	ENSG00000148848	ADAM12
uniq_6011	26	1	26	ATGGCTGAACCCTGAGGATATTAGGC	2	26	45742974	45742999	ATGGCTGAACCCTGAGGATATTAGGC	+	0	mmmmmmmmmmmmmmmmmmmmmmmmmm	--	ENSG00000171132	PRKCE
uniq_5989	27	1	27	TGGATATTTCAGGTCTGTAAGAGTTTC	3	27	172163775	172163801	TGGATATTTCAGGTCTGTAAGAGTTTC	+	0	mmmmmmmmmmmmmmmmmmmmmmmmmmm	--	ENSG00000075420	FNDC3B
uniq_6030	31	1	31	TGTCTGTTAATTGGATTTTAGACCTCTTGTC	15	31	30547394	30547424	TGTCTGTTAATTGGATTTTAGACCTCTTGTC	+	0	mmmmmmmmmmmmmmmmmmmmmmmmmmmmmmm	--	--	--
uniq_5993	30	1	30	CGGGACAGGGCAAGTCTGATCTGAATGAGC	11	30	5461466	5461495	GCTCATTCAGATCAGACTTGCCCTGTCCCG	-	0	mmmmmmmmmmmmmmmmmmmmmmmmmmmmmm	--	ENSG00000213931	HBE1
uniq_5993	30	1	30	CGGGACAGGGCAAGTCTGATCTGAATGAGC	11	30	5461466	5461495	GCTCATTCAGATCAGACTTGCCCTGTCCCG	-	0	mmmmmmmmmmmmmmmmmmmmmmmmmmmmmm	--	ENSG00000196565	HBG2
uniq_5993	30	1	30	CGGGACAGGGCAAGTCTGATCTGAATGAGC	11	30	5461466	5461495	GCTCATTCAGATCAGACTTGCCCTGTCCCG	-	0	mmmmmmmmmmmmmmmmmmmmmmmmmmmmmm	--	ENSG00000239920	AC104389.4
uniq_5993	30	1	30	CGGGACAGGGCAAGTCTGATCTGAATGAGC	11	30	5461466	5461495	GCTCATTCAGATCAGACTTGCCCTGTCCCG	-	0	mmmmmmmmmmmmmmmmmmmmmmmmmmmmmm	--	ENSG00000167355	OR51B5
uniq_6033	26	1	26	TCCGATGGGGTTTCTGTGTGGACATC	11	26	87170455	87170480	TCCGATGGGGTTTCTGTGTGGACATC	+	0	mmmmmmmmmmmmmmmmmmmmmmmmmm	--	ENSG00000166575	TMEM135
uniq_6031	27	1	27	GTCTGGGTTTGTTTTTGACTGTTTCTC	9	27	63873026	63873052	GTCTGGGTTTGTTTTTGACTGTTTCTC	+	0	mmmmmmmmmmmmmmmmmmmmmmmmmmm	--	--	--
uniq_6034	27	1	27	ACCCATGGTAACTACTGATCTTTTAAT	11	27	105213996	105214022	ATTAAAAGATCAGTAGTTACCATGGGT	-	0	mmmmmmmmmmmmmmmmmmmmmmmmmmm	--	ENSG00000255501	CARD18
uniq_6052	25	1	25	TAGGTTGCCTGTTCACTCTGATGGC	1	25	199881894	199881918	TAGGTTGCCTGTTCACTCTGATGGC	+	0	mmmmmmmmmmmmmmmmmmmmmmmmm	--	--	--
uniq_6054	27	1	27	CTCTCCAGCATCTGTTGTTTCCTGACA	2	27	194440548	194440574	CTCTCCAGCATCTGTTGTTTCCTGACA	+	0	mmmmmmmmmmmmmmmmmmmmmmmmmmm	--	ENSG00000225539	LINC01821
uniq_6049	31	1	31	TAGGCAAAAGACTTGAGCAGATATTTCAGCA	10	31	60948117	60948147	TGCTGAAATATCTGCTCAAGTCTTTTGCCTA	-	0	mmmmmmmmmmmmmmmmmmmmmmmmmmmmmmm	--	ENSG00000072422	RHOBTB1
uniq_6037	26	1	26	TGGTTGTGCACTTCCTGTAACTGTAT	7	26	23406246	23406271	ATACAGTTACAGGAAGTGCACAACCA	-	0	mmmmmmmmmmmmmmmmmmmmmmmmmm	--	ENSG00000136231	IGF2BP3
uniq_6055	28	1	28	GTGTCTGTTCAGGTCTCTTGCCTGTTTT	21	28	44123595	44123622	GTGTCTGTTCAGGTCTCTTGCCTGTTTT	+	0	mmmmmmmmmmmmmmmmmmmmmmmmmmmm	--	ENSG00000241945	PWP2
uniq_6063	26	1	26	CGGGTGATTTCTGCATTTCCAACTGA	1	26	182218529	182218554	CGGGTGATTTCTGCATTTCCAACTGA	+	0	mmmmmmmmmmmmmmmmmmmmmmmmmm	--	--	--
uniq_6057	30	1	30	TGGCAATCAGATTTAGAGGCTAAGAGCTCT	12	30	66930834	66930863	AGAGCTCTTAGCCTCTAAATCTGATTGCCA	-	0	mmmmmmmmmmmmmmmmmmmmmmmmmmmmmm	--	ENSG00000155974	GRIP1
uniq_6059	26	1	26	ATTGTCAGAAGGTTACACAGATGGAT	11	26	124353974	124353999	ATTGTCAGAAGGTTACACAGATGGAT	+	0	mmmmmmmmmmmmmmmmmmmmmmmmmm	--	--	--
uniq_6050	28	1	28	TTGATGGGTATGGCATTGAATCTGTAAA	2	28	155468172	155468199	TTGATGGGTATGGCATTGAATCTGTAAA	+	0	mmmmmmmmmmmmmmmmmmmmmmmmmmmm	--	--	--
uniq_6065	27	1	27	TACAGGCTGAGAAACAAACATAAACTC	5	27	87248955	87248981	GAGTTTATGTTTGTTTCTCAGCCTGTA	-	0	mmmmmmmmmmmmmmmmmmmmmmmmmmm	--	--	--
uniq_6069	26	1	26	TAGTTCTCTGTCCTGGATGTTAATCC	1	26	2064245	2064270	TAGTTCTCTGTCCTGGATGTTAATCC	+	0	mmmmmmmmmmmmmmmmmmmmmmmmmm	--	ENSG00000067606	PRKCZ
uniq_6086	26	1	26	CTGTGATGTGAACTGTCTGTGTGAGT	3	26	196157741	196157766	CTGTGATGTGAACTGTCTGTGTGAGT	+	0	mmmmmmmmmmmmmmmmmmmmmmmmmm	--	ENSG00000224652	LINC00885
uniq_6095	28	1	28	CTGTACGTTGCCTGTTCACTCTGATGAT	4	28	188314574	188314601	CTGTACGTTGCCTGTTCACTCTGATGAT	+	0	mmmmmmmmmmmmmmmmmmmmmmmmmmmm	--	--	--
uniq_6091	32	1	32	GGTTCTGCAGTAGGAGTGTATACCCTGAAGGC	2	32	188396981	188397012	GGTTCTGCAGTAGGAGTGTATACCCTGAAGGC	+	0	mmmmmmmmmmmmmmmmmmmmmmmmmmmmmmmm	--	ENSG00000144366	GULP1
uniq_6098	29	1	29	TCCATTGTGGCCTGTCATATTCTGTGAGC	21	29	7447273	7447301	TCCATTGTGGCCTGTCATATTCTGTGAGC	+	0	mmmmmmmmmmmmmmmmmmmmmmmmmmmmm	--	ENSG00000276077	CU633904.1
uniq_6094	29	1	29	CACAGTTTGTTGAGCTGATGGATATTTGG	6	29	38011188	38011216	CACAGTTTGTTGAGCTGATGGATATTTGG	+	0	mmmmmmmmmmmmmmmmmmmmmmmmmmmmm	--	ENSG00000156639	ZFAND3
uniq_6117	27	1	27	CTGATTCTGATGTTTGCTTAGCTGCTT	2	27	148722035	148722061	CTGATTCTGATGTTTGCTTAGCTGCTT	+	0	mmmmmmmmmmmmmmmmmmmmmmmmmmm	--	ENSG00000135999	EPC2
uniq_6100	30	1	30	AAAGATTGTCTGGAATAAGGAGAGCTAGCA	18	30	62247410	62247439	AAAGATTGTCTGGAATAAGGAGAGCTAGCA	+	0	mmmmmmmmmmmmmmmmmmmmmmmmmmmmmm	--	ENSG00000134444	RELCH
uniq_6119	25	1	25	CTGGATATGAAATTCTAGGTTGATA	10	25	123183918	123183942	CTGGATATGAAATTCTAGGTTGATA	+	0	mmmmmmmmmmmmmmmmmmmmmmmmm	--	--	--
uniq_6129	27	1	27	TTCACTACCCTAGCAGTCCTCTGTACT	9	27	33286167	33286193	TTCACTACCCTAGCAGTCCTCTGTACT	+	0	mmmmmmmmmmmmmmmmmmmmmmmmmmm	--	--	--
uniq_6131	27	1	27	CCCTCTGCCCCAGGCAGCCACTGTTGT	17	27	46937597	46937623	CCCTCTGCCCCAGGCAGCCACTGTTGT	+	0	mmmmmmmmmmmmmmmmmmmmmmmmmmm	ENST00000640621	ENSG00000108433	GOSR2
uniq_6134	25	1	25	TAGAATGTTTCTACTTGCTGAACTG	20	25	13042710	13042734	TAGAATGTTTCTACTTGCTGAACTG	+	0	mmmmmmmmmmmmmmmmmmmmmmmmm	--	ENSG00000172296	SPTLC3
uniq_6140	27	1	27	TGTGTTCGAGTATGCCAGTATCTGGAT	12	27	91497581	91497607	ATCCAGATACTGGCATACTCGAACACA	-	0	mmmmmmmmmmmmmmmmmmmmmmmmmmm	--	--	--
uniq_6132	27	1	27	TGAGGCTTCTGCATTCTTCACATAGTT	5	27	152767466	152767492	TGAGGCTTCTGCATTCTTCACATAGTT	+	0	mmmmmmmmmmmmmmmmmmmmmmmmmmm	--	--	--
uniq_6143	27	1	27	TGACGTGTCTGTGTATTCTCATCATTC	21	27	18059688	18059714	TGACGTGTCTGTGTATTCTCATCATTC	+	0	mmmmmmmmmmmmmmmmmmmmmmmmmmm	--	ENSG00000154645	CHODL
uniq_6144	26	1	26	TCCATTTCTGCAGAAAAGCCTTTTGA	8	26	31039096	31039121	TCCATTTCTGCAGAAAAGCCTTTTGA	+	0	mmmmmmmmmmmmmmmmmmmmmmmmmm	--	ENSG00000165392	WRN
uniq_6148	30	1	30	AAAAACTGTTAAAGCAAGTTGCCTCTGAGA	2	30	164701436	164701465	TCTCAGAGGCAACTTGCTTTAACAGTTTTT	-	0	mmmmmmmmmmmmmmmmmmmmmmmmmmmmmm	--	ENSG00000082438	COBLL1
uniq_6153	32	1	32	TGATTTTGTGACTGGCTTCTTTGACATTGCAT	21	32	39246751	39246782	ATGCAATGTCAAAGAAGCCAGTCACAAAATCA	-	0	mmmmmmmmmmmmmmmmmmmmmmmmmmmmmmmm	--	ENSG00000185658	BRWD1
uniq_6156	25	1	25	CGGAAATCACAACAGTCTCTCAGAC	5	25	87215214	87215238	GTCTGAGAGACTGTTGTGATTTCCG	-	0	mmmmmmmmmmmmmmmmmmmmmmmmm	--	ENSG00000233828	LINC01949
uniq_6145	32	1	32	TGTGTGTGTGTTTGATAGTAGCAATTCTAATT	3	32	115035524	115035555	AATTAGAATTGCTACTATCAAACACACACACA	-	0	mmmmmmmmmmmmmmmmmmmmmmmmmmmmmmmm	--	ENSG00000181722	ZBTB20
uniq_6155	27	1	27	TCTAATGATCAGTGATGTTGAACATTT	7	27	113020256	113020282	TCTAATGATCAGTGATGTTGAACATTT	+	0	mmmmmmmmmmmmmmmmmmmmmmmmmmm	--	--	--
uniq_6161	28	1	28	TGTCTTTTCTTTGTCTCTCATTGCTGAA	6	28	56795521	56795548	TTCAGCAATGAGAGACAAAGAAAAGACA	-	0	mmmmmmmmmmmmmmmmmmmmmmmmmmmm	--	ENSG00000151914	DST
uniq_6168	28	1	28	GATATTAGCCCTTTGTCAGATGAGTAGA	X	28	109092784	109092811	GATATTAGCCCTTTGTCAGATGAGTAGA	+	0	mmmmmmmmmmmmmmmmmmmmmmmmmmmm	--	--	--
uniq_6170	27	1	27	CTGGTAGAATTCGGCTGTGAATCCATC	X	27	17345080	17345106	CTGGTAGAATTCGGCTGTGAATCCATC	+	0	mmmmmmmmmmmmmmmmmmmmmmmmmmm	--	--	--
uniq_6179	25	1	25	GTGTCTGTGAAATCCTGTTTTCCCC	20	25	25015772	25015796	GGGGAAAACAGGATTTCACAGACAC	-	0	mmmmmmmmmmmmmmmmmmmmmmmmm	--	ENSG00000154930	ACSS1
uniq_6163	28	1	28	TACAATCATCTGATCTTTGACAAAAACA	3	28	98091364	98091391	TGTTTTTGTCAAAGATCAGATGATTGTA	-	0	mmmmmmmmmmmmmmmmmmmmmmmmmmmm	--	--	--
uniq_6184	25	1	25	TTGTTGTGTCTCTGCCAGGCTTTGG	11	25	124965108	124965132	TTGTTGTGTCTCTGCCAGGCTTTGG	+	0	mmmmmmmmmmmmmmmmmmmmmmmmm	--	ENSG00000149548	CCDC15
uniq_6181	31	1	31	TGGACTCTCAGATCTGTGTTCTCAATTCAGA	1	31	186350672	186350702	TCTGAATTGAGAACACAGATCTGAGAGTCCA	-	0	mmmmmmmmmmmmmmmmmmmmmmmmmmmmmmm	--	ENSG00000047410	TPR
uniq_6192	28	1	28	TAGGAAGAAACTGCATCAACTAATGAGC	2	28	177975010	177975037	TAGGAAGAAACTGCATCAACTAATGAGC	+	0	mmmmmmmmmmmmmmmmmmmmmmmmmmmm	--	--	--
uniq_6191	26	1	26	TCTCTGTATAGCTGCAAGTTACTGTG	3	26	45729402	45729427	TCTCTGTATAGCTGCAAGTTACTGTG	+	0	mmmmmmmmmmmmmmmmmmmmmmmmmm	--	ENSG00000211456	SACM1L
uniq_6193	30	1	30	TTGTTCTGTGTACATTTCAATTGACTGATT	6	30	156977628	156977657	TTGTTCTGTGTACATTTCAATTGACTGATT	+	0	mmmmmmmmmmmmmmmmmmmmmmmmmmmmmm	--	ENSG00000049618	ARID1B
uniq_6194	26	1	26	CTGTGTTGAAGGTCCTGCCCTGTGCA	20	26	17669940	17669965	TGCACAGGGCAGGACCTTCAACACAG	-	0	mmmmmmmmmmmmmmmmmmmmmmmmmm	--	ENSG00000125844	RRBP1
uniq_6220	28	1	28	TGGTAGTGGGATTGCTGGATCATATGGT	6	28	53871153	53871180	TGGTAGTGGGATTGCTGGATCATATGGT	+	0	mmmmmmmmmmmmmmmmmmmmmmmmmmmm	--	ENSG00000137269	LRRC1
uniq_6230	26	1	26	TATTCTGCCTGTTCTCCAATGCCTGA	1	26	35301951	35301976	TATTCTGCCTGTTCTCCAATGCCTGA	+	0	mmmmmmmmmmmmmmmmmmmmmmmmmm	--	ENSG00000146463	ZMYM4
uniq_6232	26	1	26	TTTGAGGAACAGGTGGTGTTTAGTTG	4	26	40572053	40572078	CAACTAAACACCACCTGTTCCTCAAA	-	0	mmmmmmmmmmmmmmmmmmmmmmmmmm	--	ENSG00000163694	RBM47
uniq_6195	27	1	27	CAGTCTGCCCATTCTCAGATCTCCAGC	11	27	89318584	89318610	CAGTCTGCCCATTCTCAGATCTCCAGC	+	0	mmmmmmmmmmmmmmmmmmmmmmmmmmm	--	--	--
uniq_6234	31	1	31	TATTGTTATGTGTGAATTTGATCCTGTCATT	9	31	105781067	105781097	TATTGTTATGTGTGAATTTGATCCTGTCATT	+	0	mmmmmmmmmmmmmmmmmmmmmmmmmmmmmmm	--	--	--
uniq_6241	29	1	29	TCTCCGTCTAGCTTTGTTCCACTGCTGGT	5	29	142990475	142990503	TCTCCGTCTAGCTTTGTTCCACTGCTGGT	+	0	mmmmmmmmmmmmmmmmmmmmmmmmmmmmm	--	ENSG00000145819	ARHGAP26
uniq_6237	31	1	31	CATCAGTGGAGGCTGCAGAACAGCAAAGATT	2	31	232036841	232036871	CATCAGTGGAGGCTGCAGAACAGCAAAGATT	+	0	mmmmmmmmmmmmmmmmmmmmmmmmmmmmmmm	--	ENSG00000144535	DIS3L2
uniq_6238	26	1	26	TTGGAGAAATTTGAATACTGACTGGA	9	26	724115	724140	TTGGAGAAATTTGAATACTGACTGGA	+	0	mmmmmmmmmmmmmmmmmmmmmmmmmm	--	ENSG00000107104	KANK1
uniq_6248	32	1	32	CTGCCTCTCATGAAAGCCTGACCTGGAAAGTG	6	32	122570088	122570119	CACTTTCCAGGTCAGGCTTTCATGAGAGGCAG	-	0	mmmmmmmmmmmmmmmmmmmmmmmmmmmmmmmm	--	ENSG00000287258	AL512283.2
uniq_6278	26	1	26	TACTGAAAGCACTCCTGCCTTAACCA	18	26	74930698	74930723	TACTGAAAGCACTCCTGCCTTAACCA	+	0	mmmmmmmmmmmmmmmmmmmmmmmmmm	--	ENSG00000215421	ZNF407
uniq_6283	26	1	26	CCATTGATGGACAGTTGGGTTGCTTC	22	26	29922541	29922566	CCATTGATGGACAGTTGGGTTGCTTC	+	0	mmmmmmmmmmmmmmmmmmmmmmmmmm	--	ENSG00000100330	MTMR3
uniq_6276	29	1	29	TAGTAGATACTGCCAGTTTTCTGAAGTGT	5	29	134181885	134181913	ACACTTCAGAAAACTGGCAGTATCTACTA	-	0	mmmmmmmmmmmmmmmmmmmmmmmmmmmmm	--	ENSG00000272772	AC104109.3
uniq_6307	27	1	27	CTTTGGTGAATCTGACAATTAGGTGTC	7	27	40952904	40952930	CTTTGGTGAATCTGACAATTAGGTGTC	+	0	mmmmmmmmmmmmmmmmmmmmmmmmmmm	--	--	--
uniq_6291	26	1	26	TGCTGTGCAGAAGCTCTTTAGTTTAA	X	26	102811945	102811970	TGCTGTGCAGAAGCTCTTTAGTTTAA	+	0	mmmmmmmmmmmmmmmmmmmmmmmmmm	--	ENSG00000223546	LINC00630
uniq_6261	27	1	27	ATCTTTAACGTATGACAGTCTGCCTTC	6	27	37893488	37893514	ATCTTTAACGTATGACAGTCTGCCTTC	+	0	mmmmmmmmmmmmmmmmmmmmmmmmmmm	--	ENSG00000156639	ZFAND3
uniq_6309	28	1	28	TGGTCTGAAAGGAGGTATTGTATAATTC	4	28	286822	286849	GAATTATACAATACCTCCTTTCAGACCA	-	0	mmmmmmmmmmmmmmmmmmmmmmmmmmmm	--	ENSG00000186777	ZNF732
uniq_6312	27	1	27	TGATGAAAACTATAAAACACTGATGCA	17	27	82996054	82996080	TGATGAAAACTATAAAACACTGATGCA	+	0	mmmmmmmmmmmmmmmmmmmmmmmmmmm	--	--	--
uniq_6346	26	1	26	TAGAAAGCTGAAACTGGATCCCTTCC	5	26	130088168	130088193	TAGAAAGCTGAAACTGGATCCCTTCC	+	0	mmmmmmmmmmmmmmmmmmmmmmmmmm	--	ENSG00000198108	CHSY3
uniq_6321	27	1	27	TACAACCATCTAGTCTTTGACAAACCT	10	27	75580771	75580797	TACAACCATCTAGTCTTTGACAAACCT	+	0	mmmmmmmmmmmmmmmmmmmmmmmmmmm	--	ENSG00000148655	LRMDA
uniq_6324	27	1	27	TTGAGTCTTGTGTCCATGAGTGTGGCA	3	27	31641261	31641287	TTGAGTCTTGTGTCCATGAGTGTGGCA	+	0	mmmmmmmmmmmmmmmmmmmmmmmmmmm	--	--	--
uniq_6331	29	1	29	AGCAAAGACACAGAATAACCTAAGTGGCC	4	29	107875235	107875263	AGCAAAGACACAGAATAACCTAAGTGGCC	+	0	mmmmmmmmmmmmmmmmmmmmmmmmmmmmm	--	ENSG00000164023	SGMS2
uniq_6350	29	1	29	CTGTTGACTCTGCTGATTATTCCTTTTGC	17	29	5729070	5729098	GCAAAAGGAATAATCAGCAGAGTCAACAG	-	0	mmmmmmmmmmmmmmmmmmmmmmmmmmmmm	--	--	--
uniq_6357	26	1	26	TTCTGATCTGTGAATATGGTATTTCT	3	26	31586984	31587009	TTCTGATCTGTGAATATGGTATTTCT	+	0	mmmmmmmmmmmmmmmmmmmmmmmmmm	--	ENSG00000163527	STT3B
uniq_6370	29	1	29	CAGGACAGTGTTCTGTTGGTGAAAGAATG	4	29	28293294	28293322	CAGGACAGTGTTCTGTTGGTGAAAGAATG	+	0	mmmmmmmmmmmmmmmmmmmmmmmmmmmmm	--	--	--
uniq_6367	30	1	30	TGTCCTGGTATTCTGTAATCACACTATGAT	7	30	149552519	149552548	ATCATAGTGTGATTACAGAATACCAGGACA	-	0	mmmmmmmmmmmmmmmmmmmmmmmmmmmmmm	--	ENSG00000133624	ZNF767P
uniq_6373	29	1	29	TGTTATTCAGCTCTGTCAGATCCTTTAGG	2	29	121548220	121548248	CCTAAAGGATCTGACAGAGCTGAATAACA	-	0	mmmmmmmmmmmmmmmmmmmmmmmmmmmmm	--	ENSG00000074054	CLASP1
uniq_6364	28	1	28	TGCTAACTTTGGGCATCCATTTGAATGG	5	28	148893711	148893738	CCATTCAAATGGATGCCCAAAGTTAGCA	-	0	mmmmmmmmmmmmmmmmmmmmmmmmmmmm	--	--	--
uniq_6380	27	1	27	TCCACATCCTCTCCAGCATCTGTTGTT	3	27	100934623	100934649	TCCACATCCTCTCCAGCATCTGTTGTT	+	0	mmmmmmmmmmmmmmmmmmmmmmmmmmm	--	--	--
uniq_6400	26	1	26	AGCTGAACTGAAAATTACAAACCCAC	2	26	102131812	102131837	AGCTGAACTGAAAATTACAAACCCAC	+	0	mmmmmmmmmmmmmmmmmmmmmmmmmm	--	ENSG00000115594	IL1R1
uniq_6405	27	1	27	GTATTCCATTGCATGACTGTCCTGTGC	4	27	3511348	3511374	GCACAGGACAGTCATGCAATGGAATAC	-	0	mmmmmmmmmmmmmmmmmmmmmmmmmmm	ENST00000650182	ENSG00000163956	LRPAP1
uniq_6372	30	1	30	TTTGGATTTCTCTGATGATTAGTGATGTGA	2	30	188283145	188283174	TCACATCACTAATCATCAGAGAAATCCAAA	-	0	mmmmmmmmmmmmmmmmmmmmmmmmmmmmmm	--	ENSG00000231689	LINC01090
uniq_6419	27	1	27	TCTTTCCTCTGGGATCTCTGACCTTGA	6	27	121261391	121261417	TCAAGGTCAGAGATCCCAGAGGAAAGA	-	0	mmmmmmmmmmmmmmmmmmmmmmmmmmm	--	ENSG00000146350	TBC1D32
uniq_6423	31	1	31	TGAAGATCAGTTGGCTGTAAGCATTTGCCTT	5	31	42448926	42448956	TGAAGATCAGTTGGCTGTAAGCATTTGCCTT	+	0	mmmmmmmmmmmmmmmmmmmmmmmmmmmmmmm	--	ENSG00000112964	GHR
uniq_6424	26	1	26	AACCAAGATCAGAGCTGAACTGAAGG	12	26	3400151	3400176	AACCAAGATCAGAGCTGAACTGAAGG	+	0	mmmmmmmmmmmmmmmmmmmmmmmmmm	--	ENSG00000111218	PRMT8
uniq_6428	27	1	27	CAGAGGGCTTCAACAGAAACTGAGATG	6	27	63901253	63901279	CAGAGGGCTTCAACAGAAACTGAGATG	+	0	mmmmmmmmmmmmmmmmmmmmmmmmmmm	--	--	--
uniq_6427	26	1	26	CTGCCGTGCTAGCAATCAGCGAGACT	8	26	126805249	126805274	CTGCCGTGCTAGCAATCAGCGAGACT	+	0	mmmmmmmmmmmmmmmmmmmmmmmmmm	--	ENSG00000253438	PCAT1
uniq_6439	28	1	28	TCTGACTGGTGTGAGATGGTATCTCATT	6	28	151921630	151921657	TCTGACTGGTGTGAGATGGTATCTCATT	+	0	mmmmmmmmmmmmmmmmmmmmmmmmmmmm	--	ENSG00000091831	ESR1
uniq_6446	26	1	26	AGTGATAGTGATCTGGGACTCCTGGT	12	26	103831027	103831052	ACCAGGAGTCCCAGATCACTATCACT	-	0	mmmmmmmmmmmmmmmmmmmmmmmmmm	--	ENSG00000111696	NT5DC3
uniq_6450	26	1	26	TCTTCTGGCTTGCAGAGTTTCTGCCG	4	26	135182065	135182090	TCTTCTGGCTTGCAGAGTTTCTGCCG	+	0	mmmmmmmmmmmmmmmmmmmmmmmmmm	--	--	--
uniq_6442	29	1	29	TGGAGGACATTATGCTAATTGAAATAAGC	8	29	48722855	48722883	TGGAGGACATTATGCTAATTGAAATAAGC	+	0	mmmmmmmmmmmmmmmmmmmmmmmmmmmmm	--	--	--
uniq_6445	29	1	29	TGAAAAGACTGTTCTTTCTCCATTGAATT	4	29	77813084	77813112	AATTCAATGGAGAAAGAACAGTCTTTTCA	-	0	mmmmmmmmmmmmmmmmmmmmmmmmmmmmm	--	ENSG00000138767	CNOT6L
uniq_6438	27	1	27	TAAAAAATCTGTGCTCTGTCTGTTCAT	19	27	53240697	53240723	ATGAACAGACAGAGCACAGATTTTTTA	-	0	mmmmmmmmmmmmmmmmmmmmmmmmmmm	ENST00000599328	ENSG00000197928	ZNF677
uniq_6455	29	1	29	TGGTCTGAGAGACAGTTTGTTATAATTTG	X	29	63463663	63463691	TGGTCTGAGAGACAGTTTGTTATAATTTG	+	0	mmmmmmmmmmmmmmmmmmmmmmmmmmmmm	--	--	--
uniq_6463	32	1	32	AAATTTGCCAGTCTGTGTCTTTTAGTTGGAGC	13	32	49017554	49017585	AAATTTGCCAGTCTGTGTCTTTTAGTTGGAGC	+	0	mmmmmmmmmmmmmmmmmmmmmmmmmmmmmmmm	--	ENSG00000102531	FNDC3A
uniq_6466	27	1	27	TGGTTTTGGTATCATGGTGATTCTGGC	11	27	76942669	76942695	TGGTTTTGGTATCATGGTGATTCTGGC	+	0	mmmmmmmmmmmmmmmmmmmmmmmmmmm	--	ENSG00000078124	ACER3
uniq_6467	29	1	29	TGCAACAAAAACTGACAAATGGGACTTAA	15	29	56220688	56220716	TTAAGTCCCATTTGTCAGTTTTTGTTGCA	-	0	mmmmmmmmmmmmmmmmmmmmmmmmmmmmm	--	ENSG00000181827	RFX7
uniq_6473	26	1	26	ATGTGGCTCTAGTTCTCTGCTGACTT	10	26	126298341	126298366	AAGTCAGCAGAGAACTAGAGCCACAT	-	0	mmmmmmmmmmmmmmmmmmmmmmmmmm	--	ENSG00000148848	ADAM12
uniq_6477	29	1	29	TAGGATGAAAGCTTCTCTGAACACTTGGA	16	29	50264405	50264433	TAGGATGAAAGCTTCTCTGAACACTTGGA	+	0	mmmmmmmmmmmmmmmmmmmmmmmmmmmmm	--	ENSG00000121281	ADCY7
uniq_6478	30	1	30	AAGTGTCCCTGTCTGACAGCTTTGAAGAGA	7	30	7465695	7465724	AAGTGTCCCTGTCTGACAGCTTTGAAGAGA	+	0	mmmmmmmmmmmmmmmmmmmmmmmmmmmmmm	--	--	--
uniq_6464	29	1	29	TTAATCTCTTGTCAGATGGATAGTTTGCA	14	29	47923854	47923882	TTAATCTCTTGTCAGATGGATAGTTTGCA	+	0	mmmmmmmmmmmmmmmmmmmmmmmmmmmmm	--	--	--
uniq_6487	27	1	27	CAGAGTTATAAACTGCCTTCCTGAACA	2	27	98527658	98527684	CAGAGTTATAAACTGCCTTCCTGAACA	+	0	mmmmmmmmmmmmmmmmmmmmmmmmmmm	--	ENSG00000040933	INPP4A
uniq_6498	29	1	29	CTTTGTTTTCTGGCCTCTGCAAATTAGGA	Y	29	5288474	5288502	CTTTGTTTTCTGGCCTCTGCAAATTAGGA	+	0	mmmmmmmmmmmmmmmmmmmmmmmmmmmmm	--	ENSG00000099715	PCDH11Y
uniq_6479	28	1	28	TTCCTTCTTGATCTTCTGTGTAGATGTT	19	28	36542915	36542942	AACATCTACACAGAAGATCAAGAAGGAA	-	0	mmmmmmmmmmmmmmmmmmmmmmmmmmmm	--	ENSG00000186020	ZNF529
uniq_6482	25	1	25	AGATTGCAGCTCTGGACAGAGCAGC	1	25	166096880	166096904	AGATTGCAGCTCTGGACAGAGCAGC	+	0	mmmmmmmmmmmmmmmmmmmmmmmmm	--	--	--
uniq_6499	27	1	27	GCTGATTGGAGTCTCGGGATGAGGTCC	13	27	99275797	99275823	GCTGATTGGAGTCTCGGGATGAGGTCC	+	0	mmmmmmmmmmmmmmmmmmmmmmmmmmm	--	ENSG00000134882	UBAC2
uniq_6506	27	1	27	CAGGAACTAGTCTGAATCTGTTGCAAC	8	27	78681149	78681175	CAGGAACTAGTCTGAATCTGTTGCAAC	+	0	mmmmmmmmmmmmmmmmmmmmmmmmmmm	--	ENSG00000104427	ZC2HC1A
uniq_6502	26	1	26	TACTTACTGATAAAAGACTGAACCCT	8	26	16617716	16617741	AGGGTTCAGTCTTTTATCAGTAAGTA	-	0	mmmmmmmmmmmmmmmmmmmmmmmmmm	--	ENSG00000253496	AC011586.2
uniq_6507	29	1	29	CAGTCTGCTGAGGCACTTTATGCACATGT	3	29	138674344	138674372	ACATGTGCATAAAGTGCCTCAGCAGACTG	-	0	mmmmmmmmmmmmmmmmmmmmmmmmmmmmm	--	ENSG00000051382	PIK3CB
uniq_6504	25	1	25	CTGGAATATTTGATGGAACTTAACC	2	25	109579324	109579348	GGTTAAGTTCCATCAAATATTCCAG	-	0	mmmmmmmmmmmmmmmmmmmmmmmmm	--	ENSG00000186522	2021-09-10
uniq_6512	28	1	28	TGGATAAATCTATGATTCTAGTGGGAAG	9	28	131566001	131566028	CTTCCCACTAGAATCATAGATTTATCCA	-	0	mmmmmmmmmmmmmmmmmmmmmmmmmmmm	--	--	--
uniq_6515	27	1	27	CTGTTAGTCTGATGGTCTTCCCTTTGT	9	27	40680049	40680075	CTGTTAGTCTGATGGTCTTCCCTTTGT	+	0	mmmmmmmmmmmmmmmmmmmmmmmmmmm	--	--	--
uniq_6517	26	1	26	TCAGTGTGGATCTTTTTGAGCTTATT	6	26	4828590	4828615	TCAGTGTGGATCTTTTTGAGCTTATT	+	0	mmmmmmmmmmmmmmmmmmmmmmmmmm	--	ENSG00000153046	CDYL
uniq_6519	31	1	31	TACTTAGTGTGCTGAGAGTTTTTAACATGAA	X	31	85988309	85988339	TTCATGTTAAAAACTCTCAGCACACTAAGTA	-	0	mmmmmmmmmmmmmmmmmmmmmmmmmmmmmmm	--	ENSG00000188419	CHM
uniq_6523	27	1	27	TAGTTGTTTTTCCTGATCTTCTCCCTC	3	27	56873347	56873373	TAGTTGTTTTTCCTGATCTTCTCCCTC	+	0	mmmmmmmmmmmmmmmmmmmmmmmmmmm	--	--	--
uniq_6539	26	1	26	AGAGTAGCTGTGTCCCTGAATTCTCC	2	26	201163104	201163129	AGAGTAGCTGTGTCCCTGAATTCTCC	+	0	mmmmmmmmmmmmmmmmmmmmmmmmmm	ENST00000479953,ENST00000457277	ENSG00000003402,ENSG00000003402	CFLAR,CFLAR
uniq_6525	27	1	27	CAGGTGGGCAAAGGACATGAAGAGACA	20	27	12365902	12365928	CAGGTGGGCAAAGGACATGAAGAGACA	+	0	mmmmmmmmmmmmmmmmmmmmmmmmmmm	--	--	--
uniq_6533	29	1	29	TTCTGACTGGTGTGAGATTGTAACTCATT	3	29	156048236	156048264	TTCTGACTGGTGTGAGATTGTAACTCATT	+	0	mmmmmmmmmmmmmmmmmmmmmmmmmmmmm	--	ENSG00000169282	KCNAB1
uniq_6547	27	1	27	TTTGATGTGCTGCTAGATTCTGTTTGC	Y	27	20627897	20627923	TTTGATGTGCTGCTAGATTCTGTTTGC	+	0	mmmmmmmmmmmmmmmmmmmmmmmmmmm	--	--	--
uniq_6544	29	1	29	AATATCCAGTCACTGTTCAATTTCCCAGT	8	29	11722438	11722466	AATATCCAGTCACTGTTCAATTTCCCAGT	+	0	mmmmmmmmmmmmmmmmmmmmmmmmmmmmm	--	ENSG00000136574	GATA4
uniq_6548	32	1	32	GCTGCTGCCTTGCAGTTTGATCTCAGACTGCT	5	32	106628386	106628417	GCTGCTGCCTTGCAGTTTGATCTCAGACTGCT	+	0	mmmmmmmmmmmmmmmmmmmmmmmmmmmmmmmm	--	--	--
uniq_6549	26	1	26	CTAGTTTGATTGCACTGTGGTCTGAG	7	26	141924022	141924047	CTAGTTTGATTGCACTGTGGTCTGAG	+	0	mmmmmmmmmmmmmmmmmmmmmmmmmm	--	ENSG00000257335	MGAM
uniq_6555	32	1	32	TATGTGTGAATTTGATCCTGTCATTATGATGC	4	32	173082858	173082889	TATGTGTGAATTTGATCCTGTCATTATGATGC	+	0	mmmmmmmmmmmmmmmmmmmmmmmmmmmmmmmm	--	--	--
uniq_6552	26	1	26	TAGCTGGTTGTTTCATAGATTTGATT	2	26	72665786	72665811	AATCAAATCTATGAAACAACCAGCTA	-	0	mmmmmmmmmmmmmmmmmmmmmmmmmm	--	ENSG00000144036	EXOC6B
uniq_6568	29	1	29	CTAAGGACTTGCTTTATGAATCTGGGTGC	8	29	92560477	92560505	CTAAGGACTTGCTTTATGAATCTGGGTGC	+	0	mmmmmmmmmmmmmmmmmmmmmmmmmmmmm	--	--	--
uniq_6557	30	1	30	CAGTGTGGCAATTCCTCAAGGATCTAGAAC	2	30	6824490	6824519	CAGTGTGGCAATTCCTCAAGGATCTAGAAC	+	0	mmmmmmmmmmmmmmmmmmmmmmmmmmmmmm	--	--	--
uniq_6567	29	1	29	ATGTTACAGCATCTGTCAGAGTTTTCTTC	12	29	66844787	66844815	GAAGAAAACTCTGACAGATGCTGTAACAT	-	0	mmmmmmmmmmmmmmmmmmmmmmmmmmmmm	--	ENSG00000155974	GRIP1
uniq_6569	26	1	26	ATCCAGAATCTACAATGAACTCAAAC	11	26	54952094	54952119	ATCCAGAATCTACAATGAACTCAAAC	+	0	mmmmmmmmmmmmmmmmmmmmmmmmmm	--	--	--
uniq_6576	26	1	26	CTGTGTGTTGTTGATCTGATTGGTTC	11	26	121595253	121595278	CTGTGTGTTGTTGATCTGATTGGTTC	+	0	mmmmmmmmmmmmmmmmmmmmmmmmmm	--	ENSG00000137642	SORL1
uniq_6581	30	1	30	TGTTTGTTGTTCTACTCTGTATGCCCATGT	18	30	55839378	55839407	TGTTTGTTGTTCTACTCTGTATGCCCATGT	+	0	mmmmmmmmmmmmmmmmmmmmmmmmmmmmmm	--	--	--
uniq_6570	27	1	27	TCACCCATCTTCTGTATTGCTCACACT	13	27	49163697	49163723	TCACCCATCTTCTGTATTGCTCACACT	+	0	mmmmmmmmmmmmmmmmmmmmmmmmmmm	--	ENSG00000102531	FNDC3A
uniq_6598	26	1	26	GTTGTTGACCTGAGCTCTTTCTTCTT	19	26	42903342	42903367	AAGAAGAAAGAGCTCAGGTCAACAAC	-	0	mmmmmmmmmmmmmmmmmmmmmmmmmm	--	ENSG00000170848	PSG6
uniq_6612	26	1	26	GTGTCTTCCTTTCTCCTGTACATGCC	X	26	50631547	50631572	GGCATGTACAGGAGAAAGGAAGACAC	-	0	mmmmmmmmmmmmmmmmmmmmmmmmmm	--	ENSG00000158352	SHROOM4
uniq_6624	28	1	28	CAGACTGTGAAACTTTCAAGGGATTAAT	10	28	35051813	35051840	ATTAATCCCTTGAAAGTTTCACAGTCTG	-	0	mmmmmmmmmmmmmmmmmmmmmmmmmmmm	--	ENSG00000108094	CUL2
uniq_6617	25	1	25	TTCATGTATGCACAGCTGACTCAAT	6	25	140726010	140726034	TTCATGTATGCACAGCTGACTCAAT	+	0	mmmmmmmmmmmmmmmmmmmmmmmmm	--	--	--
uniq_6631	30	1	30	CCAGTTAAATTGTTTTGCTAGGGACAGTGT	1	30	99868080	99868109	CCAGTTAAATTGTTTTGCTAGGGACAGTGT	+	0	mmmmmmmmmmmmmmmmmmmmmmmmmmmmmm	--	ENSG00000162688	AGL
uniq_6618	27	1	27	ACCATGCTGTTTTGGTTACTGTAGACT	5	27	67226104	67226130	ACCATGCTGTTTTGGTTACTGTAGACT	+	0	mmmmmmmmmmmmmmmmmmmmmmmmmmm	--	--	--
uniq_6625	29	1	29	CTGAGTTCTAATTTGATTGCACTGTGCTC	5	29	110133735	110133763	CTGAGTTCTAATTTGATTGCACTGTGCTC	+	0	mmmmmmmmmmmmmmmmmmmmmmmmmmmmm	--	--	--
uniq_6640	27	1	27	TTGTGTATGTTAAACTACTCCTGCATC	7	27	111398304	111398330	GATGCAGGAGTAGTTTAACATACACAA	-	0	mmmmmmmmmmmmmmmmmmmmmmmmmmm	--	ENSG00000184903	IMMP2L
uniq_6641	31	1	31	TACCCAGTAGTGGGATTGCTGGATCAAATGG	13	31	29205920	29205950	TACCCAGTAGTGGGATTGCTGGATCAAATGG	+	0	mmmmmmmmmmmmmmmmmmmmmmmmmmmmmmm	--	ENSG00000132938	MTUS2
uniq_6647	27	1	27	CAGAACTTTTTCATTTTCCCAAACTGA	9	27	110082801	110082827	CAGAACTTTTTCATTTTCCCAAACTGA	+	0	mmmmmmmmmmmmmmmmmmmmmmmmmmm	--	ENSG00000241978	AKAP2
uniq_6647	27	1	27	CAGAACTTTTTCATTTTCCCAAACTGA	9	27	110082801	110082827	CAGAACTTTTTCATTTTCCCAAACTGA	+	0	mmmmmmmmmmmmmmmmmmmmmmmmmmm	--	ENSG00000157654	PALM2-AKAP2
uniq_6644	30	1	30	AATCTTCCACAATCTGCTGGTAACTTGGGA	10	30	126308358	126308387	TCCCAAGTTACCAGCAGATTGTGGAAGATT	-	0	mmmmmmmmmmmmmmmmmmmmmmmmmmmmmm	--	ENSG00000148848	ADAM12
uniq_6648	30	1	30	GTGGTGCTGAGATGAATGTATATTCTGCTC	2	30	72645474	72645503	GAGCAGAATATACATTCATCTCAGCACCAC	-	0	mmmmmmmmmmmmmmmmmmmmmmmmmmmmmm	--	ENSG00000144036	EXOC6B
uniq_6664	26	1	26	TAATATAATGGACATTGGAGACTCAG	16	26	13725083	13725108	TAATATAATGGACATTGGAGACTCAG	+	0	mmmmmmmmmmmmmmmmmmmmmmmmmm	--	--	--
uniq_6646	29	1	29	TCTGTGGGTATTCCAATCCTTTGCCTTTA	12	29	46475546	46475574	TCTGTGGGTATTCCAATCCTTTGCCTTTA	+	0	mmmmmmmmmmmmmmmmmmmmmmmmmmmmm	--	ENSG00000257261	AC008014.1
uniq_6665	26	1	26	GCTGCTGTGAACATTTGCATATAAGT	6	26	13476131	13476156	ACTTATATGCAAATGTTCACAGCAGC	-	0	mmmmmmmmmmmmmmmmmmmmmmmmmm	--	ENSG00000145990	GFOD1
uniq_6673	26	1	26	TTTTTGCTCATGCCTATGTCCTGAAT	2	26	99774664	99774689	ATTCAGGACATAGGCATGAGCAAAAA	-	0	mmmmmmmmmmmmmmmmmmmmmmmmmm	--	ENSG00000144218	AFF3
uniq_6675	30	1	30	ACTGCTCATTCATTCCTCAGACTCTGACAG	13	30	48242310	48242339	ACTGCTCATTCATTCCTCAGACTCTGACAG	+	0	mmmmmmmmmmmmmmmmmmmmmmmmmmmmmm	--	ENSG00000136156	ITM2B
uniq_6662	29	1	29	TAAATAAATGGAAAGATATTCTGGTTAAC	3	29	31658456	31658484	TAAATAAATGGAAAGATATTCTGGTTAAC	+	0	mmmmmmmmmmmmmmmmmmmmmmmmmmmmm	--	--	--
uniq_6660	31	1	31	CTGAAGCCTCTGCATGGTTATCTTGGTAGTC	4	31	10233551	10233581	CTGAAGCCTCTGCATGGTTATCTTGGTAGTC	+	0	mmmmmmmmmmmmmmmmmmmmmmmmmmmmmmm	--	--	--
uniq_6681	26	1	26	CTCCCCAGTCTCTGCTAACTACTGTT	9	26	14624619	14624644	AACAGTAGTTAGCAGAGACTGGGGAG	-	0	mmmmmmmmmmmmmmmmmmmmmmmmmm	--	ENSG00000175893	ZDHHC21
uniq_6680	26	1	26	TCTGCGTTGCTCAGGCTGGGAGCTGT	1	26	90063247	90063272	TCTGCGTTGCTCAGGCTGGGAGCTGT	+	0	mmmmmmmmmmmmmmmmmmmmmmmmmm	--	--	--
uniq_6684	28	1	28	CAGTTTGATCTCAGACTGCTGTGCTAGC	7	28	111249135	111249162	CAGTTTGATCTCAGACTGCTGTGCTAGC	+	0	mmmmmmmmmmmmmmmmmmmmmmmmmmmm	--	--	--
uniq_6685	27	1	27	GAATCTGGGTGCTCCTGTATTGGGTGC	9	27	18965420	18965446	GAATCTGGGTGCTCCTGTATTGGGTGC	+	0	mmmmmmmmmmmmmmmmmmmmmmmmmmm	--	--	--
uniq_6692	28	1	28	CCTTTGATCCTGAGCTCTTCCCTCTGAC	5	28	24023983	24024010	CCTTTGATCCTGAGCTCTTCCCTCTGAC	+	0	mmmmmmmmmmmmmmmmmmmmmmmmmmmm	--	ENSG00000248874	C5orf17
uniq_6706	26	1	26	GCAGCTGAATGATCTATTGATTTGTC	2	26	105792566	105792591	GCAGCTGAATGATCTATTGATTTGTC	+	0	mmmmmmmmmmmmmmmmmmmmmmmmmm	--	ENSG00000071051	NCK2
uniq_6687	30	1	30	TTGAATTTTGTGCCATGTGAGTGTATCATT	3	30	123710177	123710206	AATGATACACTCACATGGCACAAAATTCAA	-	0	mmmmmmmmmmmmmmmmmmmmmmmmmmmmmm	--	ENSG00000065534	MYLK
uniq_6699	28	1	28	TAGCATCTGTAGCAGTATTCTCTGTTTC	5	28	138838396	138838423	TAGCATCTGTAGCAGTATTCTCTGTTTC	+	0	mmmmmmmmmmmmmmmmmmmmmmmmmmmm	--	ENSG00000044115	CTNNA1
uniq_6714	26	1	26	TCTGGCAGTGTCTGTTTAAGCTAAAC	11	26	46640904	46640929	TCTGGCAGTGTCTGTTTAAGCTAAAC	+	0	mmmmmmmmmmmmmmmmmmmmmmmmmm	--	ENSG00000175224	ATG13
uniq_6713	27	1	27	AGGATTGTCTTGGCAATGTGTGCTCTT	13	27	72705725	72705751	AGGATTGTCTTGGCAATGTGTGCTCTT	+	0	mmmmmmmmmmmmmmmmmmmmmmmmmmm	--	--	--
uniq_6704	29	1	29	TCCTCTTCCCTGTGATAGGCCCCAGTGTT	9	29	116348655	116348683	TCCTCTTCCCTGTGATAGGCCCCAGTGTT	+	0	mmmmmmmmmmmmmmmmmmmmmmmmmmmmm	--	ENSG00000182752	PAPPA
uniq_6722	25	1	25	CACAGAGCCTTGCTCACTGCTAGCA	14	25	28168338	28168362	CACAGAGCCTTGCTCACTGCTAGCA	+	0	mmmmmmmmmmmmmmmmmmmmmmmmm	--	--	--
uniq_6736	29	1	29	TTTGAGGATCTGCCAACTGTTATCTGAAG	1	29	114490461	114490489	CTTCAGATAACAGTTGGCAGATCCTCAAA	-	0	mmmmmmmmmmmmmmmmmmmmmmmmmmmmm	--	ENSG00000197323	TRIM33
uniq_6719	29	1	29	AGACATTACAACTGATACTGCAGAAATTC	X	29	101870814	101870842	AGACATTACAACTGATACTGCAGAAATTC	+	0	mmmmmmmmmmmmmmmmmmmmmmmmmmmmm	--	--	--
uniq_6737	26	1	26	GATTAGTGATTTGTAGTGCTCTGGGT	6	26	66099573	66099598	GATTAGTGATTTGTAGTGCTCTGGGT	+	0	mmmmmmmmmmmmmmmmmmmmmmmmmm	--	--	--
uniq_6716	30	1	30	GTTCTGCTCTGTTTGCTTTGCTGTTTCATC	17	30	32423024	32423053	GTTCTGCTCTGTTTGCTTTGCTGTTTCATC	+	0	mmmmmmmmmmmmmmmmmmmmmmmmmmmmmm	--	--	--
uniq_6731	28	1	28	TTTTGTGATGACAGGTTGACCACTGAGT	10	28	126265480	126265507	ACTCAGTGGTCAACCTGTCATCACAAAA	-	0	mmmmmmmmmmmmmmmmmmmmmmmmmmmm	--	ENSG00000148848	ADAM12
uniq_6740	29	1	29	GTGGAGTGTCATCTTTGAAGTGCCAAAAG	15	29	71604781	71604809	GTGGAGTGTCATCTTTGAAGTGCCAAAAG	+	0	mmmmmmmmmmmmmmmmmmmmmmmmmmmmm	--	ENSG00000187720	THSD4
uniq_6750	26	1	26	TCTGCTCTCAAGGATGTAGAATGTGT	1	26	173987226	173987251	ACACATTCTACATCCTTGAGAGCAGA	-	0	mmmmmmmmmmmmmmmmmmmmmmmmmm	--	ENSG00000135870	RC3H1
uniq_6744	27	1	27	GTGAATCTGTCTGGTCCTGGACTCTTT	2	27	153628959	153628985	GTGAATCTGTCTGGTCCTGGACTCTTT	+	0	mmmmmmmmmmmmmmmmmmmmmmmmmmm	--	--	--
uniq_6752	29	1	29	TCCCCTAATCTGTCACGTGTCTTTTGATT	16	29	50278500	50278528	TCCCCTAATCTGTCACGTGTCTTTTGATT	+	0	mmmmmmmmmmmmmmmmmmmmmmmmmmmmm	--	ENSG00000121281	ADCY7
uniq_6746	29	1	29	CTGTGCTTTCTAGACCTGGAAATGAGTCC	12	29	120167402	120167430	GGACTCATTTCCAGGTCTAGAAAGCACAG	-	0	mmmmmmmmmmmmmmmmmmmmmmmmmmmmm	--	ENSG00000089154	GCN1
uniq_6755	27	1	27	CATTGCAATTCTGACTGGCATGAGATG	22	27	24300656	24300682	CATTGCAATTCTGACTGGCATGAGATG	+	0	mmmmmmmmmmmmmmmmmmmmmmmmmmm	--	ENSG00000100014	SPECC1L
uniq_6755	27	1	27	CATTGCAATTCTGACTGGCATGAGATG	22	27	24300656	24300682	CATTGCAATTCTGACTGGCATGAGATG	+	0	mmmmmmmmmmmmmmmmmmmmmmmmmmm	--	ENSG00000258555	SPECC1L-ADORA2A
uniq_6758	26	1	26	TTCCCTGATGATTAGAGATGCTGATT	18	26	68953432	68953457	TTCCCTGATGATTAGAGATGCTGATT	+	0	mmmmmmmmmmmmmmmmmmmmmmmmmm	--	ENSG00000150636	CCDC102B
uniq_6753	26	1	26	CATAGGTGTGTCTGGTTCTGATGATC	3	26	75732882	75732907	GATCATCAGAACCAGACACACCTATG	-	0	mmmmmmmmmmmmmmmmmmmmmmmmmm	--	ENSG00000227124	ZNF717
uniq_6762	27	1	27	TAATTCTCACATCTGGATTGTCTCAGG	6	27	13662302	13662328	CCTGAGACAATCCAGATGTGAGAATTA	-	0	mmmmmmmmmmmmmmmmmmmmmmmmmmm	--	ENSG00000010017	RANBP9
uniq_6748	26	1	26	TTGTGTCCTTTCTGTTTTCTTTGAGC	11	26	20471856	20471881	TTGTGTCCTTTCTGTTTTCTTTGAGC	+	0	mmmmmmmmmmmmmmmmmmmmmmmmmm	--	ENSG00000185238	PRMT3
uniq_6767	26	1	26	TTGTGTAAATTCTGAACTGTGGGTGC	5	26	17717231	17717256	TTGTGTAAATTCTGAACTGTGGGTGC	+	0	mmmmmmmmmmmmmmmmmmmmmmmmmm	--	ENSG00000249937	LINC02223
uniq_6769	29	1	29	AGGTTGATCTCAGACTGCTGCACTAGCAG	8	29	98506141	98506169	AGGTTGATCTCAGACTGCTGCACTAGCAG	+	0	mmmmmmmmmmmmmmmmmmmmmmmmmmmmm	--	--	--
uniq_6768	31	1	31	TTTCTGAGTCTGTGTCTATTTGAAAGGGACC	5	31	65467708	65467738	GGTCCCTTTCAAATAGACACAGACTCAGAAA	-	0	mmmmmmmmmmmmmmmmmmmmmmmmmmmmmmm	--	ENSG00000049192	ADAMTS6
uniq_6775	28	1	28	TGCCTGCATGTGGCTGAGAACTGGAAAA	5	28	59973320	59973347	TTTTCCAGTTCTCAGCCACATGCAGGCA	-	0	mmmmmmmmmmmmmmmmmmmmmmmmmmmm	--	ENSG00000113448	PDE4D
uniq_6776	29	1	29	AGCAAAAAGCTGTAATTCTGTGTGCGTGT	5	29	32068816	32068844	AGCAAAAAGCTGTAATTCTGTGTGCGTGT	+	0	mmmmmmmmmmmmmmmmmmmmmmmmmmmmm	--	ENSG00000133401	PDZD2
uniq_6790	27	1	27	GTGCTCTGATTGTCTGGAGATCTGCCT	12	27	44318293	44318319	GTGCTCTGATTGTCTGGAGATCTGCCT	+	0	mmmmmmmmmmmmmmmmmmmmmmmmmmm	--	ENSG00000139173	TMEM117
uniq_6789	28	1	28	CTGTGTCTGACTTGTTTCACTTAAGATA	18	28	42238405	42238432	CTGTGTCTGACTTGTTTCACTTAAGATA	+	0	mmmmmmmmmmmmmmmmmmmmmmmmmmmm	--	ENSG00000267586	LINC00907
uniq_6805	27	1	27	ACTATCACTGCCTCACCTGCCTCAGTA	4	27	42084197	42084223	ACTATCACTGCCTCACCTGCCTCAGTA	+	0	mmmmmmmmmmmmmmmmmmmmmmmmmmm	--	ENSG00000014824	SLC30A9
uniq_6780	31	1	31	CAAAAGGAAAGGAGCCATCTTGAAGACAGTC	19	31	9664477	9664507	GACTGTCTTCAAGATGGCTCCTTTCCTTTTG	-	0	mmmmmmmmmmmmmmmmmmmmmmmmmmmmmmm	--	ENSG00000171466	ZNF562
uniq_6797	26	1	26	TACTAATCTTCCTGTTTCTTTGGATT	20	26	2883927	2883952	TACTAATCTTCCTGTTTCTTTGGATT	+	0	mmmmmmmmmmmmmmmmmmmmmmmmmm	--	ENSG00000132670	PTPRA
uniq_6808	26	1	26	TGAAAACTATAAAACACTGGTGAAAG	2	26	134757643	134757668	TGAAAACTATAAAACACTGGTGAAAG	+	0	mmmmmmmmmmmmmmmmmmmmmmmmmm	--	--	--
uniq_6816	26	1	26	CTTTTTGATGTGCTGCTGAATTCAGC	14	26	42796634	42796659	CTTTTTGATGTGCTGCTGAATTCAGC	+	0	mmmmmmmmmmmmmmmmmmmmmmmmmm	--	--	--
uniq_6812	26	1	26	CTGTACCCACTCACCCACTGAACAAC	2	26	11324534	11324559	GTTGTTCAGTGGGTGAGTGGGTACAG	-	0	mmmmmmmmmmmmmmmmmmmmmmmmmm	--	ENSG00000134318	ROCK2
uniq_6820	26	1	26	CCATCTGGTCCAGGGCTTTCTTTGGC	3	26	109692007	109692032	CCATCTGGTCCAGGGCTTTCTTTGGC	+	0	mmmmmmmmmmmmmmmmmmmmmmmmmm	--	ENSG00000242029	AC078980.1
uniq_6820	26	1	26	CCATCTGGTCCAGGGCTTTCTTTGGC	3	26	109692007	109692032	CCATCTGGTCCAGGGCTTTCTTTGGC	+	0	mmmmmmmmmmmmmmmmmmmmmmmmmm	--	ENSG00000228980	LINC01205
uniq_6829	29	1	29	TGGTCTGAGAGATAGTTTGTTATAATTTC	6	29	44757837	44757865	TGGTCTGAGAGATAGTTTGTTATAATTTC	+	0	mmmmmmmmmmmmmmmmmmmmmmmmmmmmm	--	ENSG00000286417	AL133334.1
uniq_6798	29	1	29	GTCTTTCCTTTGAGGTACCATGTGCTCTT	7	29	12030868	12030896	GTCTTTCCTTTGAGGTACCATGTGCTCTT	+	0	mmmmmmmmmmmmmmmmmmmmmmmmmmmmm	--	--	--
uniq_6830	27	1	27	CTTTGGTGAATCTGACAATTATGTGTC	3	27	173450513	173450539	CTTTGGTGAATCTGACAATTATGTGTC	+	0	mmmmmmmmmmmmmmmmmmmmmmmmmmm	--	ENSG00000169760	NLGN1
uniq_6838	27	1	27	AATGATAGACTGGATTAAGAAAATGTG	2	27	55467906	55467932	AATGATAGACTGGATTAAGAAAATGTG	+	0	mmmmmmmmmmmmmmmmmmmmmmmmmmm	--	--	--
uniq_6842	26	1	26	GTGTCTATTTGTTTCCTGAATCAATC	10	26	126024817	126024842	GATTGATTCAGGAAACAAATAGACAC	-	0	mmmmmmmmmmmmmmmmmmmmmmmmmm	--	ENSG00000148848	ADAM12
uniq_6849	26	1	26	CAGGTCGACCTCAGACTGCTGTGCTA	9	26	24765268	24765293	CAGGTCGACCTCAGACTGCTGTGCTA	+	0	mmmmmmmmmmmmmmmmmmmmmmmmmm	--	--	--
uniq_6841	29	1	29	TCTCTTCTGGCTTGTAGGATTTCTGCTGA	2	29	79153464	79153492	TCTCTTCTGGCTTGTAGGATTTCTGCTGA	+	0	mmmmmmmmmmmmmmmmmmmmmmmmmmmmm	--	--	--
uniq_6856	26	1	26	CAACAATGTGTACTGCTGGTGGGAGT	6	26	106556227	106556252	ACTCCCACCAGCAGTACACATTGTTG	-	0	mmmmmmmmmmmmmmmmmmmmmmmmmm	--	--	--
uniq_6857	26	1	26	GTGATTGCCGTTCTAACTGGTGTGAG	14	26	27193499	27193524	GTGATTGCCGTTCTAACTGGTGTGAG	+	0	mmmmmmmmmmmmmmmmmmmmmmmmmm	--	ENSG00000258081	AL110292.1
uniq_6862	28	1	28	TAAAGTAGAAAGAAAAGACACAGACTGG	9	28	91316814	91316841	CCAGTCTGTGTCTTTTCTTTCTACTTTA	-	0	mmmmmmmmmmmmmmmmmmmmmmmmmmmm	--	ENSG00000148090	AUH
uniq_6855	25	1	25	TGGACAGATCTGAAGCCAGCAAAGT	3	25	41050293	41050317	TGGACAGATCTGAAGCCAGCAAAGT	+	0	mmmmmmmmmmmmmmmmmmmmmmmmm	--	--	--
uniq_6867	31	1	31	AGGGCACAGAACTGATTGGAGGATGAGATGG	X	31	92021159	92021189	AGGGCACAGAACTGATTGGAGGATGAGATGG	+	0	mmmmmmmmmmmmmmmmmmmmmmmmmmmmmmm	--	ENSG00000102290	PCDH11X
uniq_6865	28	1	28	TTTCTGTCTGAATGATCTTTCCATTGTG	5	28	96847401	96847428	CACAATGGAAAGATCATTCAGACAGAAA	-	0	mmmmmmmmmmmmmmmmmmmmmmmmmmmm	--	ENSG00000247121	AC009126.1
uniq_6847	27	1	27	TTTGATGTGCTGCTGGATTCGTTTTGC	4	27	101408041	101408067	TTTGATGTGCTGCTGGATTCGTTTTGC	+	0	mmmmmmmmmmmmmmmmmmmmmmmmmmm	--	--	--
uniq_6873	27	1	27	TATTAGAATTTTTGGTATTGTCCCACT	15	27	42882058	42882084	AGTGGGACAATACCAAAAATTCTAATA	-	0	mmmmmmmmmmmmmmmmmmmmmmmmmmm	--	ENSG00000128881	TTBK2
uniq_6877	30	1	30	TTAAATAAAATCTTCTGGTTTGTTCTGTGT	3	30	111086888	111086917	TTAAATAAAATCTTCTGGTTTGTTCTGTGT	+	0	mmmmmmmmmmmmmmmmmmmmmmmmmmmmmm	--	ENSG00000177707	NECTIN3
uniq_6878	27	1	27	TTTTCCAGTTCTGATTCCTCTGATTGC	10	27	159949	159975	TTTTCCAGTTCTGATTCCTCTGATTGC	+	0	mmmmmmmmmmmmmmmmmmmmmmmmmmm	--	ENSG00000015171	ZMYND11
uniq_6894	27	1	27	GACAAAAACTGTCAGCAAAGAAGGAAT	2	27	200434230	200434256	GACAAAAACTGTCAGCAAAGAAGGAAT	+	0	mmmmmmmmmmmmmmmmmmmmmmmmmmm	--	ENSG00000196141	SPATS2L
uniq_6897	27	1	27	CAATATTGTTGAGATGTCTGTTCTTTC	3	27	182923900	182923926	GAAAGAACAGACATCTCAACAATATTG	-	0	mmmmmmmmmmmmmmmmmmmmmmmmmmm	--	--	--
uniq_6911	27	1	27	CAGTTCTGCTATTCATGATCTCTATTG	4	27	157604464	157604490	CAATAGAGATCATGAATAGCAGAACTG	-	0	mmmmmmmmmmmmmmmmmmmmmmmmmmm	--	ENSG00000286133	AC093817.2
uniq_6917	27	1	27	CAAAAGGTCAGACTGAACACATGCATC	19	27	58474689	58474715	CAAAAGGTCAGACTGAACACATGCATC	+	0	mmmmmmmmmmmmmmmmmmmmmmmmmmm	ENST00000536459,ENST00000196482,ENST00000596341	ENSG00000083812,ENSG00000083812,ENSG00000083838	ZNF324,ZNF324,ZNF446
uniq_6924	27	1	27	TGTGATTGTCAGGAACTGGGAGAGGGG	5	27	63410740	63410766	CCCCTCTCCCAGTTCCTGACAATCACA	-	0	mmmmmmmmmmmmmmmmmmmmmmmmmmm	--	--	--
uniq_6930	27	1	27	ACAAGTGGGAGCTAAATGATGAGAACA	22	27	43613541	43613567	ACAAGTGGGAGCTAAATGATGAGAACA	+	0	mmmmmmmmmmmmmmmmmmmmmmmmmmm	--	--	--
uniq_6901	29	1	29	TCCCAGACTGTTTGCAAAGTGACTGCATC	5	29	60551120	60551148	GATGCAGTCACTTTGCAAACAGTCTGGGA	-	0	mmmmmmmmmmmmmmmmmmmmmmmmmmmmm	--	--	--
uniq_6946	26	1	26	ATGACAGTGTGCCTAGGTGATGATAT	13	26	35245750	35245775	ATGACAGTGTGCCTAGGTGATGATAT	+	0	mmmmmmmmmmmmmmmmmmmmmmmmmm	--	ENSG00000172915	NBEA
uniq_6934	26	1	26	TAATGCTGCTGTGAACAATTATGTAT	X	26	154425136	154425161	ATACATAATTGTTCACAGCAGCATTA	-	0	mmmmmmmmmmmmmmmmmmmmmmmmmm	--	ENSG00000197180	AC244090.1
uniq_6968	28	1	28	GTTTCTGGGTGCTGGCTGTATTCTGTTT	7	28	130105718	130105745	GTTTCTGGGTGCTGGCTGTATTCTGTTT	+	0	mmmmmmmmmmmmmmmmmmmmmmmmmmmm	--	ENSG00000128607	KLHDC10
uniq_6958	26	1	26	TAATGATCTCCAGTTCCATCCCTGTT	4	26	37493863	37493888	TAATGATCTCCAGTTCCATCCCTGTT	+	0	mmmmmmmmmmmmmmmmmmmmmmmmmm	--	ENSG00000154274	C4orf19
uniq_6962	26	1	26	AAAGTGGGCTAATGACATGAATAGGC	3	26	136031322	136031347	GCCTATTCATGTCATTAGCCCACTTT	-	0	mmmmmmmmmmmmmmmmmmmmmmmmmm	--	--	--
uniq_6966	28	1	28	TAGATAGACCAATGGAACAGAACAGAGG	3	28	101429025	101429052	CCTCTGTTCTGTTCCATTGGTCTATCTA	-	0	mmmmmmmmmmmmmmmmmmmmmmmmmmmm	--	ENSG00000138468	SENP7
uniq_6972	27	1	27	TTGTGACTGGCTTCTTCCACTGAATGT	2	27	121222519	121222545	ACATTCAGTGGAAGAAGCCAGTCACAA	-	0	mmmmmmmmmmmmmmmmmmmmmmmmmmm	ENST00000263707	ENSG00000115112	TFCP2L1
uniq_6975	26	1	26	TTCACTCTGCCATCTATGCATGTAAT	9	26	116245250	116245275	TTCACTCTGCCATCTATGCATGTAAT	+	0	mmmmmmmmmmmmmmmmmmmmmmmmmm	--	ENSG00000182752	PAPPA
uniq_6971	27	1	27	CACTGTGATCAAGCTGTAGAACATTCC	2	27	156491035	156491061	CACTGTGATCAAGCTGTAGAACATTCC	+	0	mmmmmmmmmmmmmmmmmmmmmmmmmmm	--	ENSG00000115159	GPD2
uniq_6997	26	1	26	TATACTGGTAAACTTTGTTGTGCTCT	11	26	65438567	65438592	TATACTGGTAAACTTTGTTGTGCTCT	+	0	mmmmmmmmmmmmmmmmmmmmmmmmmm	ENST00000501122	ENSG00000245532	NEAT1
uniq_6999	27	1	27	TGTTAGTCTGATGGGCTTCCATTTGTG	X	27	74998382	74998408	TGTTAGTCTGATGGGCTTCCATTTGTG	+	0	mmmmmmmmmmmmmmmmmmmmmmmmmmm	--	--	--
uniq_6996	30	1	30	CATGGCTGTAGTTGTTTTCCTGATCAGTCC	X	30	57872704	57872733	CATGGCTGTAGTTGTTTTCCTGATCAGTCC	+	0	mmmmmmmmmmmmmmmmmmmmmmmmmmmmmm	--	--	--
uniq_6998	27	1	27	TAGCACAGGTGTGGGTGGCCTTCTCTG	9	27	5146497	5146523	TAGCACAGGTGTGGGTGGCCTTCTCTG	+	0	mmmmmmmmmmmmmmmmmmmmmmmmmmm	--	--	--
uniq_7001	26	1	26	TTAGAACTTCATTTGCTGCATTCCAT	5	26	149081270	149081295	ATGGAATGCAGCAAATGAAGTTCTAA	-	0	mmmmmmmmmmmmmmmmmmmmmmmmmm	--	--	--
uniq_6986	26	1	26	TAAGTGCTTTGACAGAATTATAAAAT	1	26	108993778	108993803	ATTTTATAATTCTGTCAAAGCACTTA	-	0	mmmmmmmmmmmmmmmmmmmmmmmmmm	--	ENSG00000085433	WDR47
uniq_7007	31	1	31	CACCAGCAGTGTACACGAGTTCCAGTTTCCC	2	31	87691258	87691288	CACCAGCAGTGTACACGAGTTCCAGTTTCCC	+	0	mmmmmmmmmmmmmmmmmmmmmmmmmmmmmmm	--	ENSG00000284879	AC133644.3
uniq_7006	26	1	26	TTGATTTGTGTATGTTGAACCAGCCT	4	26	127901851	127901876	TTGATTTGTGTATGTTGAACCAGCCT	+	0	mmmmmmmmmmmmmmmmmmmmmmmmmm	--	--	--
uniq_7016	26	1	26	TCATTGTAGATTCTGGATATTAGCCC	10	26	76143570	76143595	TCATTGTAGATTCTGGATATTAGCCC	+	0	mmmmmmmmmmmmmmmmmmmmmmmmmm	--	ENSG00000148655	LRMDA
uniq_7020	29	1	29	GAGTCTAGGATGATAGCACTGATGGTGGC	12	29	70285556	70285584	GAGTCTAGGATGATAGCACTGATGGTGGC	+	0	mmmmmmmmmmmmmmmmmmmmmmmmmmmmm	ENST00000553078,ENST00000550641,ENST00000547867	ENSG00000111596,ENSG00000111596,ENSG00000111596	AC092881.1,AC092881.1,AC092881.1
uniq_7014	29	1	29	ATTTGAATGTTGGCCTGTCTTGCTAGGTT	18	29	79081938	79081966	ATTTGAATGTTGGCCTGTCTTGCTAGGTT	+	0	mmmmmmmmmmmmmmmmmmmmmmmmmmmmm	--	ENSG00000166377	ATP9B
uniq_7022	26	1	26	TGTTCAGATTCTTTAAGGACTAGATT	8	26	17095283	17095308	TGTTCAGATTCTTTAAGGACTAGATT	+	0	mmmmmmmmmmmmmmmmmmmmmmmmmm	--	ENSG00000155970	MICU3
uniq_7025	28	1	28	TTGATGAAGTGATTGTCCAGATCTTAGT	14	28	52895052	52895079	ACTAAGATCTGGACAATCACTTCATCAA	-	0	mmmmmmmmmmmmmmmmmmmmmmmmmmmm	--	ENSG00000073712	FERMT2
uniq_7024	27	1	27	TGCTCCTGATTTTTGTACATTAATTTT	2	27	188553012	188553038	TGCTCCTGATTTTTGTACATTAATTTT	+	0	mmmmmmmmmmmmmmmmmmmmmmmmmmm	--	ENSG00000144366	GULP1
uniq_7018	31	1	31	TGGAAGAAACTAAGGACATGTGATAACCAAA	4	31	159113139	159113169	TGGAAGAAACTAAGGACATGTGATAACCAAA	+	0	mmmmmmmmmmmmmmmmmmmmmmmmmmmmmmm	--	ENSG00000109756	RAPGEF2
uniq_7030	25	1	25	CTGAGTTTGGTCCTGTTTTCCTTTC	10	25	17975914	17975938	CTGAGTTTGGTCCTGTTTTCCTTTC	+	0	mmmmmmmmmmmmmmmmmmmmmmmmm	--	ENSG00000148482	SLC39A12
uniq_7038	26	1	26	TAGAATCAGAGAGTAGAATGGTAGCT	6	26	122719523	122719548	TAGAATCAGAGAGTAGAATGGTAGCT	+	0	mmmmmmmmmmmmmmmmmmmmmmmmmm	--	ENSG00000135549	PKIB
uniq_7040	27	1	27	CTGTCTCTGTGGATTTGCTTAGTCTAG	7	27	117066946	117066972	CTGTCTCTGTGGATTTGCTTAGTCTAG	+	0	mmmmmmmmmmmmmmmmmmmmmmmmmmm	--	ENSG00000004866	ST7
uniq_7040	27	1	27	CTGTCTCTGTGGATTTGCTTAGTCTAG	7	27	117066946	117066972	CTGTCTCTGTGGATTTGCTTAGTCTAG	+	0	mmmmmmmmmmmmmmmmmmmmmmmmmmm	--	ENSG00000214188	ST7-OT4
uniq_7043	25	1	25	TGAAAGACTGAATGCGTTTCTTCTA	3	25	6580982	6581006	TGAAAGACTGAATGCGTTTCTTCTA	+	0	mmmmmmmmmmmmmmmmmmmmmmmmm	--	ENSG00000189229	AC069277.1
uniq_7051	29	1	29	TGAGCTTGAAGACAAAACAATAGAAACCA	1	29	117448625	117448653	TGAGCTTGAAGACAAAACAATAGAAACCA	+	0	mmmmmmmmmmmmmmmmmmmmmmmmmmmmm	--	ENSG00000198162	MAN1A2
uniq_7053	28	1	28	CTGGGTGAGGTCTGTGACTGCCGGCTTT	12	28	22437303	22437330	CTGGGTGAGGTCTGTGACTGCCGGCTTT	+	0	mmmmmmmmmmmmmmmmmmmmmmmmmmmm	--	ENSG00000250166	AC053513.1
uniq_7062	28	1	28	TGCATCTCATTGGGATTGTTGGACAGTG	1	28	92635666	92635693	CACTGTCCAACAATCCCAATGAGATGCA	-	0	mmmmmmmmmmmmmmmmmmmmmmmmmmmm	--	ENSG00000067208	EVI5
uniq_7060	29	1	29	GTCCAGAAATGTTGTCTAAGAGCCTAGGC	11	29	5923565	5923593	GCCTAGGCTCTTAGACAACATTTCTGGAC	-	0	mmmmmmmmmmmmmmmmmmmmmmmmmmmmm	--	ENSG00000132256	TRIM5
uniq_7066	28	1	28	TGATGTGGCACAATTGGAACTCTCATTG	12	28	79899828	79899855	CAATGAGAGTTCCAATTGTGCCACATCA	-	0	mmmmmmmmmmmmmmmmmmmmmmmmmmmm	--	ENSG00000058272	PPP1R12A
uniq_7076	27	1	27	TTGACTTTCATGACTTTGACGCAGTTG	2	27	160266357	160266383	CAACTGCGTCAAAGTCATGAAAGTCAA	-	0	mmmmmmmmmmmmmmmmmmmmmmmmmmm	--	ENSG00000285155	AC092153.1
uniq_7076	27	1	27	TTGACTTTCATGACTTTGACGCAGTTG	2	27	160266357	160266383	CAACTGCGTCAAAGTCATGAAAGTCAA	-	0	mmmmmmmmmmmmmmmmmmmmmmmmmmm	--	ENSG00000285373	LINC02478
uniq_7074	28	1	28	TACTAAAAGCCACTGAACTGTGCACTTT	4	28	98621683	98621710	AAAGTGCACAGTTCAGTGGCTTTTAGTA	-	0	mmmmmmmmmmmmmmmmmmmmmmmmmmmm	--	ENSG00000168785	TSPAN5
uniq_7079	29	1	29	ATTGTGCTTTTTCTGTGTTCCTGTAGATT	10	29	126034477	126034505	AATCTACAGGAACACAGAAAAAGCACAAT	-	0	mmmmmmmmmmmmmmmmmmmmmmmmmmmmm	--	ENSG00000148848	ADAM12
uniq_7085	26	1	26	GTAGACTGTAGCTGTTCCTATTCGGC	9	26	28498762	28498787	GTAGACTGTAGCTGTTCCTATTCGGC	+	0	mmmmmmmmmmmmmmmmmmmmmmmmmm	--	--	--
uniq_7091	29	1	29	TAGTTCTGTTTTTAGCTCTTTGAGGAATT	X	29	136795072	136795100	TAGTTCTGTTTTTAGCTCTTTGAGGAATT	+	0	mmmmmmmmmmmmmmmmmmmmmmmmmmmmm	--	--	--
uniq_7082	27	1	27	TCCATGCTGCAGCGTGTCAGACTCTCC	7	27	99015620	99015646	TCCATGCTGCAGCGTGTCAGACTCTCC	+	0	mmmmmmmmmmmmmmmmmmmmmmmmmmm	--	ENSG00000196367	TRRAP
uniq_7107	28	1	28	ACTTGTTGCCACCAATTCTGTTCAGTAC	2	28	204998053	204998080	ACTTGTTGCCACCAATTCTGTTCAGTAC	+	0	mmmmmmmmmmmmmmmmmmmmmmmmmmmm	--	ENSG00000116117	PARD3B
uniq_7098	29	1	29	CACTCTGATGATTGTTTCTTTTGCTGAAC	2	29	185516943	185516971	CACTCTGATGATTGTTTCTTTTGCTGAAC	+	0	mmmmmmmmmmmmmmmmmmmmmmmmmmmmm	--	--	--
uniq_7110	26	1	26	GTGGCTCATAGATCTGAGTATGAAAG	2	26	232224355	232224380	GTGGCTCATAGATCTGAGTATGAAAG	+	0	mmmmmmmmmmmmmmmmmmmmmmmmmm	--	ENSG00000144535	DIS3L2
uniq_7106	28	1	28	TCATGTGTCTGTTGGCTGCATAGATGTT	X	28	57024634	57024661	TCATGTGTCTGTTGGCTGCATAGATGTT	+	0	mmmmmmmmmmmmmmmmmmmmmmmmmmmm	--	--	--
uniq_7121	28	1	28	CTTCTGCTAATACTGTACTGGCAAGATT	19	28	2907572	2907599	CTTCTGCTAATACTGTACTGGCAAGATT	+	0	mmmmmmmmmmmmmmmmmmmmmmmmmmmm	--	ENSG00000171970	ZNF57
uniq_7124	27	1	27	CTAACTGGTGTGACATGGTATCTCATT	3	27	82105577	82105603	CTAACTGGTGTGACATGGTATCTCATT	+	0	mmmmmmmmmmmmmmmmmmmmmmmmmmm	--	ENSG00000239440	LINC02008
uniq_7125	27	1	27	TTCTTTTGAGAAGTGTCTGTTCATATC	7	27	33827383	33827409	TTCTTTTGAGAAGTGTCTGTTCATATC	+	0	mmmmmmmmmmmmmmmmmmmmmmmmmmm	--	--	--
uniq_7115	26	1	26	TCCTACTCTGCCATCTTACTGATGTC	12	26	46507881	46507906	TCCTACTCTGCCATCTTACTGATGTC	+	0	mmmmmmmmmmmmmmmmmmmmmmmmmm	--	ENSG00000257261	AC008014.1
uniq_7132	27	1	27	ATTCTCTGTATTTCCTGAATCTGAACG	4	27	5443118	5443144	ATTCTCTGTATTTCCTGAATCTGAACG	+	0	mmmmmmmmmmmmmmmmmmmmmmmmmmm	--	ENSG00000152953	STK32B
uniq_7127	27	1	27	GCATTTCTCTGATGGCCAGTGATGGTG	10	27	80723242	80723268	GCATTTCTCTGATGGCCAGTGATGGTG	+	0	mmmmmmmmmmmmmmmmmmmmmmmmmmm	--	--	--
uniq_7136	26	1	26	TCTGGTTGAGGATGTTGCCTTCTGTA	9	26	5778537	5778562	TCTGGTTGAGGATGTTGCCTTCTGTA	+	0	mmmmmmmmmmmmmmmmmmmmmmmmmm	--	--	--
uniq_7129	28	1	28	TGCAAAGATTGTCTTTCTGTGCCTGGTT	20	28	6365857	6365884	TGCAAAGATTGTCTTTCTGTGCCTGGTT	+	0	mmmmmmmmmmmmmmmmmmmmmmmmmmmm	--	--	--
uniq_7139	27	1	27	AGGGTCAGTGTGCATTTCTCTAAAGAC	17	27	78895391	78895417	GTCTTTAGAGAAATGCACACTGACCCT	-	0	mmmmmmmmmmmmmmmmmmmmmmmmmmm	--	ENSG00000035862	TIMP2
uniq_7139	27	1	27	AGGGTCAGTGTGCATTTCTCTAAAGAC	17	27	78895391	78895417	GTCTTTAGAGAAATGCACACTGACCCT	-	0	mmmmmmmmmmmmmmmmmmmmmmmmmmm	--	ENSG00000178404	CEP295NL
uniq_7122	25	1	25	TGCTAGGTTGGTTCAAAACATGAAA	8	25	30787086	30787110	TTTCATGTTTTGAACCAACCTAGCA	-	0	mmmmmmmmmmmmmmmmmmmmmmmmm	--	ENSG00000104695	PPP2CB
uniq_7145	29	1	29	TATAGACCAGTGGAATAGAACAGAGCCCC	11	29	76913852	76913880	TATAGACCAGTGGAATAGAACAGAGCCCC	+	0	mmmmmmmmmmmmmmmmmmmmmmmmmmmmm	--	ENSG00000078124	ACER3
uniq_7143	28	1	28	TCTGTGTGTTGCCTCTTCACTTTGTTGA	11	28	91805774	91805801	TCTGTGTGTTGCCTCTTCACTTTGTTGA	+	0	mmmmmmmmmmmmmmmmmmmmmmmmmmmm	--	ENSG00000255332	AP003055.1
uniq_7142	29	1	29	ATGGACTCTGGGTGATGACGATCTGTCAA	8	29	11027953	11027981	TTGACAGATCGTCATCACCCAGAGTCCAT	-	0	mmmmmmmmmmmmmmmmmmmmmmmmmmmmm	--	ENSG00000171044	XKR6
uniq_7155	31	1	31	TAATTTTATACCTTTTGAAGAAGCTCAGAAA	6	31	118884190	118884220	TTTCTGAGCTTCTTCAAAAGGTATAAAATTA	-	0	mmmmmmmmmmmmmmmmmmmmmmmmmmmmmmm	--	ENSG00000111877	MCM9
uniq_7165	30	1	30	TGTTACACAGTAGATCTCCTGAACTTCTGG	5	30	80138233	80138262	CCAGAAGTTCAGGAGATCTACTGTGTAACA	-	0	mmmmmmmmmmmmmmmmmmmmmmmmmmmmmm	--	ENSG00000164300	SERINC5
uniq_7157	30	1	30	TGGTCTACATTCTGAAGTTGTCTGAAAATG	1	30	21484411	21484440	TGGTCTACATTCTGAAGTTGTCTGAAAATG	+	0	mmmmmmmmmmmmmmmmmmmmmmmmmmmmmm	ENST00000318220,ENST00000342104,ENST00000318249	ENSG00000142794,ENSG00000142794,ENSG00000142794	NBPF3,NBPF3,NBPF3
uniq_7170	26	1	26	TGATTGCACTGTGGTCTGAGAGACAG	20	26	18758614	18758639	TGATTGCACTGTGGTCTGAGAGACAG	+	0	mmmmmmmmmmmmmmmmmmmmmmmmmm	--	ENSG00000125821	DTD1
uniq_7166	26	1	26	TTTTGGTTTGCATTTCTCTGATGGCC	3	26	190287131	190287156	TTTTGGTTTGCATTTCTCTGATGGCC	+	0	mmmmmmmmmmmmmmmmmmmmmmmmmm	--	--	--
uniq_7182	26	1	26	CAGTCTGGGCTTGTTTGTAACTGTCT	21	26	27778546	27778571	AGACAGTTACAAACAAGCCCAGACTG	-	0	mmmmmmmmmmmmmmmmmmmmmmmmmm	--	--	--
uniq_7188	26	1	26	AGATTGTATGTATGAGGCTGTTCATC	X	26	101627089	101627114	AGATTGTATGTATGAGGCTGTTCATC	+	0	mmmmmmmmmmmmmmmmmmmmmmmmmm	ENST00000341189,ENST00000471229,ENST00000537169	ENSG00000102401,ENSG00000102401,ENSG00000102401	ARMCX3,ARMCX3,ARMCX3
uniq_7185	26	1	26	TTCCCTGATGATTAGTGATGCTGAGC	2	26	133796710	133796735	TTCCCTGATGATTAGTGATGCTGAGC	+	0	mmmmmmmmmmmmmmmmmmmmmmmmmm	--	--	--
uniq_7190	27	1	27	ATGCATTGTCTCTTATTCCTCTGAGGA	X	27	109655287	109655313	TCCTCAGAGGAATAAGAGACAATGCAT	-	0	mmmmmmmmmmmmmmmmmmmmmmmmmmm	--	ENSG00000068366	ACSL4
uniq_7191	27	1	27	TCTCCAGCTGACCCTGAACCATGCTTG	14	27	69447558	69447584	TCTCCAGCTGACCCTGAACCATGCTTG	+	0	mmmmmmmmmmmmmmmmmmmmmmmmmmm	--	ENSG00000029364	SLC39A9
uniq_7176	26	1	26	CTGTGTGTTGACTGAGATCTTCTCTA	12	26	98717844	98717869	CTGTGTGTTGACTGAGATCTTCTCTA	+	0	mmmmmmmmmmmmmmmmmmmmmmmmmm	--	ENSG00000120868	APAF1
uniq_7197	30	1	30	CAGGACTTGCTTTATGAATCTGGGTGCTCC	8	30	126984088	126984117	CAGGACTTGCTTTATGAATCTGGGTGCTCC	+	0	mmmmmmmmmmmmmmmmmmmmmmmmmmmmmm	--	ENSG00000253438	PCAT1
uniq_7209	27	1	27	TATTGGGAATAGTGCTGCTATGAATGT	8	27	27509311	27509337	TATTGGGAATAGTGCTGCTATGAATGT	+	0	mmmmmmmmmmmmmmmmmmmmmmmmmmm	--	ENSG00000120915	EPHX2
uniq_7230	26	1	26	TCTTTTGAGAAGTGTCTGTTCATATC	8	26	121278050	121278075	TCTTTTGAGAAGTGTCTGTTCATATC	+	0	mmmmmmmmmmmmmmmmmmmmmmmmmm	--	--	--
uniq_7203	28	1	28	TTGCCTTTAGTGAGAGTCTGTCTGTGGC	11	28	78359530	78359557	GCCACAGACAGACTCTCACTAAAGGCAA	-	0	mmmmmmmmmmmmmmmmmmmmmmmmmmmm	--	ENSG00000033327	GAB2
uniq_7228	27	1	27	ATGTTACTTGGTTGATGGACTTGATCA	11	27	76489273	76489299	ATGTTACTTGGTTGATGGACTTGATCA	+	0	mmmmmmmmmmmmmmmmmmmmmmmmmmm	--	ENSG00000158636	EMSY
uniq_7242	29	1	29	CAGCTGTGTATGAAGGATCTGGTTTCTCC	3	29	14995795	14995823	CAGCTGTGTATGAAGGATCTGGTTTCTCC	+	0	mmmmmmmmmmmmmmmmmmmmmmmmmmmmm	--	ENSG00000177463	NR2C2
uniq_7250	31	1	31	ACATTTCAAAAATGTCAGTGACAGAAAAGAA	16	31	68817758	68817788	ACATTTCAAAAATGTCAGTGACAGAAAAGAA	+	0	mmmmmmmmmmmmmmmmmmmmmmmmmmmmmmm	--	ENSG00000039068	CDH1
uniq_7217	31	1	31	TCTAAGGACTTGCTTTATGAATCTGGGTGCT	2	31	6331135	6331165	TCTAAGGACTTGCTTTATGAATCTGGGTGCT	+	0	mmmmmmmmmmmmmmmmmmmmmmmmmmmmmmm	--	--	--
uniq_7258	25	1	25	TTTGATTTGGGTTTCTCTGATGATC	X	25	106647717	106647741	TTTGATTTGGGTTTCTCTGATGATC	+	0	mmmmmmmmmmmmmmmmmmmmmmmmm	--	ENSG00000147231	RADX
uniq_7263	26	1	26	GTTTCTGACTTCCTCTTTTCTGACAT	12	26	5954613	5954638	ATGTCAGAAAAGAGGAAGTCAGAAAC	-	0	mmmmmmmmmmmmmmmmmmmmmmmmmm	--	ENSG00000110799	VWF
uniq_7269	28	1	28	ATGGTCTGTCTTGGAGAATGTTCCATGT	12	28	17320440	17320467	ATGGTCTGTCTTGGAGAATGTTCCATGT	+	0	mmmmmmmmmmmmmmmmmmmmmmmmmmmm	--	--	--
uniq_7248	27	1	27	GAATTCGGCTGTGAATCTGTCTTGTCC	6	27	95378365	95378391	GGACAAGACAGATTCACAGCCGAATTC	-	0	mmmmmmmmmmmmmmmmmmmmmmmmmmm	--	--	--
uniq_7264	25	1	25	TGACTACCCAGTTATGACCACTGAC	10	25	126366184	126366208	GTCAGTGGTCATAACTGGGTAGTCA	-	0	mmmmmmmmmmmmmmmmmmmmmmmmm	--	ENSG00000148848	ADAM12
uniq_7272	26	1	26	TGTCTGTTTACTCTGTTGATAGTTTC	5	26	37680348	37680373	TGTCTGTTTACTCTGTTGATAGTTTC	+	0	mmmmmmmmmmmmmmmmmmmmmmmmmm	--	ENSG00000082068	WDR70
uniq_7276	32	1	32	TAACAGCTTATGTCAGACTGACACTCTTTCTT	15	32	71981333	71981364	TAACAGCTTATGTCAGACTGACACTCTTTCTT	+	0	mmmmmmmmmmmmmmmmmmmmmmmmmmmmmmmm	--	ENSG00000261632	AC022872.1
uniq_7278	26	1	26	TTCCCTGATCATTAGTGATGTTGAGC	X	26	1778315	1778340	TTCCCTGATCATTAGTGATGTTGAGC	+	0	mmmmmmmmmmmmmmmmmmmmmmmmmm	--	--	--
uniq_7288	29	1	29	TGCCTGGGTGATGAAATAATCTGTACACC	4	29	3574360	3574388	TGCCTGGGTGATGAAATAATCTGTACACC	+	0	mmmmmmmmmmmmmmmmmmmmmmmmmmmmm	--	--	--
uniq_7287	26	1	26	TCTCAGTCCTTGTCACTCTTCCTTCT	11	26	122375894	122375919	AGAAGGAAGAGTGACAAGGACTGAGA	-	0	mmmmmmmmmmmmmmmmmmmmmmmmmm	--	ENSG00000255248	MIR100HG
uniq_7284	25	1	25	TCCCTGTCTGACAGCTTTGAAGAGA	12	25	26670167	26670191	TCCCTGTCTGACAGCTTTGAAGAGA	+	0	mmmmmmmmmmmmmmmmmmmmmmmmm	--	--	--
uniq_7296	26	1	26	TTACTTCTGAGGGCTCTGTTCTGTTT	21	26	17749392	17749417	TTACTTCTGAGGGCTCTGTTCTGTTT	+	0	mmmmmmmmmmmmmmmmmmmmmmmmmm	--	--	--
uniq_7293	27	1	27	CTGGGTTGTGAGAGTCTTTATCAGGAA	16	27	1805192	1805218	CTGGGTTGTGAGAGTCTTTATCAGGAA	+	0	mmmmmmmmmmmmmmmmmmmmmmmmmmm	--	--	--
uniq_7322	31	1	31	TTTCCTGAACGATTTGAAACCAGTTGTGGAC	19	31	36226580	36226610	TTTCCTGAACGATTTGAAACCAGTTGTGGAC	+	0	mmmmmmmmmmmmmmmmmmmmmmmmmmmmmmm	--	ENSG00000167635	ZNF146
uniq_7303	26	1	26	TGAGGTGTTCCCAGTTCCCTGACAAC	X	26	99415483	99415508	TGAGGTGTTCCCAGTTCCCTGACAAC	+	0	mmmmmmmmmmmmmmmmmmmmmmmmmm	--	--	--
uniq_7318	27	1	27	TTCCCTTGTAGAAATTCTGGAAGCTCA	3	27	196792990	196793016	TTCCCTTGTAGAAATTCTGGAAGCTCA	+	0	mmmmmmmmmmmmmmmmmmmmmmmmmmm	--	ENSG00000180370	PAK2
uniq_7328	26	1	26	AGAGCTGAGTTCAAGTCCTGGATATC	10	26	65956915	65956940	AGAGCTGAGTTCAAGTCCTGGATATC	+	0	mmmmmmmmmmmmmmmmmmmmmmmmmm	--	--	--
uniq_7326	29	1	29	GAGCATCAGGTAGAATTCTCAGAAAGGTT	12	29	132924281	132924309	AACCTTTCTGAGAATTCTACCTGATGCTC	-	0	mmmmmmmmmmmmmmmmmmmmmmmmmmmmm	ENST00000392321,ENST00000360187	ENSG00000196458,ENSG00000196458	ZNF605,ZNF605
uniq_7311	27	1	27	TGTTAGCGTTCCCAGCCCTGGACAACC	5	27	34675381	34675407	TGTTAGCGTTCCCAGCCCTGGACAACC	+	0	mmmmmmmmmmmmmmmmmmmmmmmmmmm	--	ENSG00000039560	RAI14
uniq_7340	28	1	28	TCATATGTTTGCTGGCTGTATAAATGTC	3	28	13985906	13985933	TCATATGTTTGCTGGCTGTATAAATGTC	+	0	mmmmmmmmmmmmmmmmmmmmmmmmmmmm	--	ENSG00000180438	TPRXL
uniq_7353	26	1	26	ACGTGTGTGTCCATTTCTGCTGGGTG	10	26	103069303	103069328	ACGTGTGTGTCCATTTCTGCTGGGTG	+	0	mmmmmmmmmmmmmmmmmmmmmmmmmm	--	ENSG00000148842	CNNM2
uniq_7351	28	1	28	ATTCCTCAAACTTGTCTGCAGATTCAGC	10	28	49450565	49450592	GCTGAATCTGCAGACAAGTTTGAGGAAT	-	0	mmmmmmmmmmmmmmmmmmmmmmmmmmmm	--	--	--
uniq_7330	28	1	28	TGCATGCATGTAGCCATGACTCAGATCA	8	28	18067031	18067058	TGATCTGAGTCATGGCTACATGCATGCA	-	0	mmmmmmmmmmmmmmmmmmmmmmmmmmmm	ENST00000636715,ENST00000518087,ENST00000637561,ENST00000636435,ENST00000636828,ENST00000637202,ENST00000636537,ENST00000523744,ENST00000637872,ENST00000636269,ENST00000637805,ENST00000637609	ENSG00000104763,ENSG00000104763,ENSG00000104763,ENSG00000104763,ENSG00000104763,ENSG00000104763,ENSG00000104763,ENSG00000104763,ENSG00000104763,ENSG00000104763,ENSG00000104763,ENSG00000104763	ASAH1,ASAH1,ASAH1,ASAH1,ASAH1,ASAH1,ASAH1,ASAH1,ASAH1,ASAH1,ASAH1,ASAH1
uniq_7357	26	1	26	TGGCTCTAGGCTCTGGTCCTCTGTAA	7	26	47466737	47466762	TTACAGAGGACCAGAGCCTAGAGCCA	-	0	mmmmmmmmmmmmmmmmmmmmmmmmmm	--	ENSG00000136205	TNS3
uniq_7354	28	1	28	CAGTGTTTTGTAGATCTCCTTGCAGAGA	5	28	101777848	101777875	TCTCTGCAAGGAGATCTACAAAACACTG	-	0	mmmmmmmmmmmmmmmmmmmmmmmmmmmm	--	--	--
uniq_7364	26	1	26	CAGTATGTGGCCTTTTCAGTTTGACT	3	26	12364305	12364330	CAGTATGTGGCCTTTTCAGTTTGACT	+	0	mmmmmmmmmmmmmmmmmmmmmmmmmm	--	ENSG00000132170	PPARG
uniq_7374	27	1	27	TATTCGCTGTTCTGCAGCCTCTGCTGC	4	27	73320238	73320264	TATTCGCTGTTCTGCAGCCTCTGCTGC	+	0	mmmmmmmmmmmmmmmmmmmmmmmmmmm	--	--	--
uniq_7371	26	1	26	TCTTGTTGCATACTGTTTATTTGGCA	5	26	141596879	141596904	TGCCAAATAAACAGTATGCAACAAGA	-	0	mmmmmmmmmmmmmmmmmmmmmmmmmm	--	ENSG00000131504	DIAPH1
uniq_7384	26	1	26	TTCTTTTTGTTTCCTGTGCCTTTGGT	22	26	49807718	49807743	ACCAAAGGCACAGGAAACAAAAAGAA	-	0	mmmmmmmmmmmmmmmmmmmmmmmmmm	--	ENSG00000100425	BRD1
uniq_7362	26	1	26	TGCTCTGATCAGTAGTTCAGCACTCA	3	26	107622975	107623000	TGCTCTGATCAGTAGTTCAGCACTCA	+	0	mmmmmmmmmmmmmmmmmmmmmmmmmm	--	ENSG00000114439	BBX
uniq_7377	27	1	27	GGTGTTGGTACCAGGATGCTGTTGGCC	10	27	126027379	126027405	GGCCAACAGCATCCTGGTACCAACACC	-	0	mmmmmmmmmmmmmmmmmmmmmmmmmmm	--	ENSG00000148848	ADAM12
uniq_7389	28	1	28	CATTCTGTAGGTTGCCTGTTCACTCTGA	14	28	48367200	48367227	CATTCTGTAGGTTGCCTGTTCACTCTGA	+	0	mmmmmmmmmmmmmmmmmmmmmmmmmmmm	--	--	--
uniq_7399	31	1	31	ATTTGAATGTTGGTCTGCCTTGCTAGGTTGG	2	31	51773572	51773602	ATTTGAATGTTGGTCTGCCTTGCTAGGTTGG	+	0	mmmmmmmmmmmmmmmmmmmmmmmmmmmmmmm	--	ENSG00000231918	AC007402.1
uniq_7393	27	1	27	TTTTCTGTCTAGATGATCTGTTCAATG	9	27	138086737	138086763	CATTGAACAGATCATCTAGACAGAAAA	-	0	mmmmmmmmmmmmmmmmmmmmmmmmmmm	--	--	--
uniq_7402	27	1	27	TTTGTCAGGTTTGTCAGAGATCAGATA	12	27	42721135	42721161	TTTGTCAGGTTTGTCAGAGATCAGATA	+	0	mmmmmmmmmmmmmmmmmmmmmmmmmmm	--	--	--
uniq_7410	26	1	26	CTCAGTTGGAAATGCATAAATCACCC	4	26	52458606	52458631	CTCAGTTGGAAATGCATAAATCACCC	+	0	mmmmmmmmmmmmmmmmmmmmmmmmmm	--	--	--
uniq_7409	27	1	27	AACGTTCCTGCCTGCTGGCTCTGAAGT	X	27	50223815	50223841	ACTTCAGAGCCAGCAGGCAGGAACGTT	-	0	mmmmmmmmmmmmmmmmmmmmmmmmmmm	--	--	--
uniq_7424	27	1	27	GTGTGCTGTATTCAGGAGACCCATCTC	7	27	136536126	136536152	GTGTGCTGTATTCAGGAGACCCATCTC	+	0	mmmmmmmmmmmmmmmmmmmmmmmmmmm	--	--	--
uniq_7422	29	1	29	TTTCAGTAAGAGTGGTGAAACTGGGCATC	5	29	60683708	60683736	GATGCCCAGTTTCACCACTCTTACTGAAA	-	0	mmmmmmmmmmmmmmmmmmmmmmmmmmmmm	--	ENSG00000035499	DEPDC1B
uniq_7415	30	1	30	TGTGTCTCTGTGGATGCCATATTGTTGGGT	4	30	49183384	49183413	TGTGTCTCTGTGGATGCCATATTGTTGGGT	+	0	mmmmmmmmmmmmmmmmmmmmmmmmmmmmmm	--	--	--
uniq_7442	27	1	27	TGCTGCAGGTATGATGGAGTTTGCTCG	19	27	39623591	39623617	TGCTGCAGGTATGATGGAGTTTGCTCG	+	0	mmmmmmmmmmmmmmmmmmmmmmmmmmm	--	--	--
uniq_7440	27	1	27	AGTGTCAGGCTCCCCTCCAGAATGCTT	1	27	149820483	149820509	AGTGTCAGGCTCCCCTCCAGAATGCTT	+	0	mmmmmmmmmmmmmmmmmmmmmmmmmmm	--	--	--
uniq_7460	26	1	26	CTTCAGTGTCCCCAAATCTGTGTTGG	20	26	24521275	24521300	CTTCAGTGTCCCCAAATCTGTGTTGG	+	0	mmmmmmmmmmmmmmmmmmmmmmmmmm	--	ENSG00000101463	SYNDIG1
uniq_7465	27	1	27	CATCTGGGCCTGGAGTTCTCTTAGTGG	11	27	84278342	84278368	CCACTAAGAGAACTCCAGGCCCAGATG	-	0	mmmmmmmmmmmmmmmmmmmmmmmmmmm	--	ENSG00000150672	DLG2
uniq_7447	27	1	27	ACCTTTCTGAGTGCTGTACCCAATGCC	6	27	157726710	157726736	ACCTTTCTGAGTGCTGTACCCAATGCC	+	0	mmmmmmmmmmmmmmmmmmmmmmmmmmm	--	ENSG00000130340	SNX9
uniq_7467	26	1	26	TGGTGCTGGAACAACTGGATAGCCCC	11	26	74130554	74130579	GGGGCTATCCAGTTGTTCCAGCACCA	-	0	mmmmmmmmmmmmmmmmmmmmmmmmmm	--	ENSG00000168014	C2CD3
uniq_7468	26	1	26	TGGGGGTACTGTGAAAAATGCTGCTA	17	26	17890472	17890497	TAGCAGCATTTTTCACAGTACCCCCA	-	0	mmmmmmmmmmmmmmmmmmmmmmmmmm	--	ENSG00000175662	TOM1L2
uniq_7471	28	1	28	CTGTTCTGAATGATGCCGTATGAATGTT	19	28	47647224	47647251	CTGTTCTGAATGATGCCGTATGAATGTT	+	0	mmmmmmmmmmmmmmmmmmmmmmmmmmmm	--	ENSG00000063169	BICRA
uniq_7471	28	1	28	CTGTTCTGAATGATGCCGTATGAATGTT	19	28	47647224	47647251	CTGTTCTGAATGATGCCGTATGAATGTT	+	0	mmmmmmmmmmmmmmmmmmmmmmmmmmmm	--	ENSG00000268746	AC010519.1
uniq_7485	30	1	30	TCTCTGATAAATTTCTGAATTGCTTTTCTG	4	30	153675823	153675852	TCTCTGATAAATTTCTGAATTGCTTTTCTG	+	0	mmmmmmmmmmmmmmmmmmmmmmmmmmmmmm	--	ENSG00000250771	AC106865.1
uniq_7474	27	1	27	AGCACAGGTGCACAGGTCTTAGATATA	8	27	18067085	18067111	TATATCTAAGACCTGTGCACCTGTGCT	-	0	mmmmmmmmmmmmmmmmmmmmmmmmmmm	ENST00000636715,ENST00000518087,ENST00000637561,ENST00000636435,ENST00000636828,ENST00000637202,ENST00000636537,ENST00000523744,ENST00000637872,ENST00000636269,ENST00000637805,ENST00000637609	ENSG00000104763,ENSG00000104763,ENSG00000104763,ENSG00000104763,ENSG00000104763,ENSG00000104763,ENSG00000104763,ENSG00000104763,ENSG00000104763,ENSG00000104763,ENSG00000104763,ENSG00000104763	ASAH1,ASAH1,ASAH1,ASAH1,ASAH1,ASAH1,ASAH1,ASAH1,ASAH1,ASAH1,ASAH1,ASAH1
uniq_7478	26	1	26	TGATGACTAATGAAACTGAGCCCCTT	10	26	58350355	58350380	TGATGACTAATGAAACTGAGCCCCTT	+	0	mmmmmmmmmmmmmmmmmmmmmmmmmm	--	ENSG00000072401	UBE2D1
uniq_7491	25	1	25	TGTTTGCCATGTGACTTGCCTGCTC	1	25	92020158	92020182	TGTTTGCCATGTGACTTGCCTGCTC	+	0	mmmmmmmmmmmmmmmmmmmmmmmmm	--	--	--
uniq_7490	27	1	27	CTTCCTGTGTCCATGTGATCTCATTGT	3	27	94238857	94238883	CTTCCTGTGTCCATGTGATCTCATTGT	+	0	mmmmmmmmmmmmmmmmmmmmmmmmmmm	--	--	--
uniq_7503	29	1	29	GAAGCTATCAAAGACTAATGAATCATGTC	7	29	93884659	93884687	GACATGATTCATTAGTCTTTGATAGCTTC	-	0	mmmmmmmmmmmmmmmmmmmmmmmmmmmmm	--	--	--
uniq_7511	29	1	29	TGCTGTGCAGAAACTCTTAAGTTTAATTA	X	29	56683996	56684024	TGCTGTGCAGAAACTCTTAAGTTTAATTA	+	0	mmmmmmmmmmmmmmmmmmmmmmmmmmmmm	--	--	--
uniq_7507	27	1	27	TGCTGGATATTAGACCTTTGTCAGATG	6	27	86169713	86169739	TGCTGGATATTAGACCTTTGTCAGATG	+	0	mmmmmmmmmmmmmmmmmmmmmmmmmmm	--	--	--
uniq_7516	30	1	30	GAAAGACTGCTGAAAGAAATCAGAGATAAC	10	30	99089833	99089862	GTTATCTCTGATTTCTTTCAGCAGTCTTTC	-	0	mmmmmmmmmmmmmmmmmmmmmmmmmmmmmm	--	ENSG00000172987	HPSE2
uniq_7481	28	1	28	CAGCTTTGTTCTTCTTGCCCAGGACTGT	6	28	83288597	83288624	CAGCTTTGTTCTTCTTGCCCAGGACTGT	+	0	mmmmmmmmmmmmmmmmmmmmmmmmmmmm	--	--	--
uniq_7514	29	1	29	ATTTTGAGCCTATGTGTGTCTCTGCACGT	2	29	149406607	149406635	ATTTTGAGCCTATGTGTGTCTCTGCACGT	+	0	mmmmmmmmmmmmmmmmmmmmmmmmmmmmm	--	ENSG00000187123	LYPD6
uniq_7524	25	1	25	TGATGTGCTGCTGGATTCAGTTTGC	X	25	138958403	138958427	TGATGTGCTGCTGGATTCAGTTTGC	+	0	mmmmmmmmmmmmmmmmmmmmmmmmm	--	--	--
uniq_7535	29	1	29	TGATTGTGTTCTTTGATGTATAGAAGTTT	11	29	65431883	65431911	TGATTGTGTTCTTTGATGTATAGAAGTTT	+	0	mmmmmmmmmmmmmmmmmmmmmmmmmmmmm	ENST00000501122	ENSG00000245532	NEAT1
uniq_7540	25	1	25	TGAGCTTTCCGGCTGCTTTGTTTAC	4	25	18602780	18602804	TGAGCTTTCCGGCTGCTTTGTTTAC	+	0	mmmmmmmmmmmmmmmmmmmmmmmmm	--	ENSG00000286046	AC093898.1
uniq_7543	28	1	28	TGTACTGTAGTGAAATTGAACCAGGAGG	8	28	101485109	101485136	CCTCCTGGTTCAATTTCACTACAGTACA	-	0	mmmmmmmmmmmmmmmmmmmmmmmmmmmm	--	ENSG00000254024	AP001207.3
uniq_7533	28	1	28	ACTCTGTTAATGTGCTTCTGAATTCAAT	1	28	2164086	2164113	ACTCTGTTAATGTGCTTCTGAATTCAAT	+	0	mmmmmmmmmmmmmmmmmmmmmmmmmmmm	--	ENSG00000067606	PRKCZ
uniq_7546	29	1	29	TGTGTGGGAGTCTAAGTCTCTTTGTAGTC	4	29	125150009	125150037	TGTGTGGGAGTCTAAGTCTCTTTGTAGTC	+	0	mmmmmmmmmmmmmmmmmmmmmmmmmmmmm	--	--	--
uniq_7562	27	1	27	CAATGAAAAGTATGAAACACTGATGAA	7	27	8029862	8029888	CAATGAAAAGTATGAAACACTGATGAA	+	0	mmmmmmmmmmmmmmmmmmmmmmmmmmm	--	ENSG00000106415	GLCCI1
uniq_7578	27	1	27	TCCAAATGATGGCAAAGAAAGCTGATG	15	27	55713564	55713590	CATCAGCTTTCTTTGCCATCATTTGGA	-	0	mmmmmmmmmmmmmmmmmmmmmmmmmmm	--	ENSG00000166450	PRTG
uniq_7572	26	1	26	AAATGTCTGTCTGTATCCACACTGTC	15	26	58201771	58201796	GACAGTGTGGATACAGACAGACATTT	-	0	mmmmmmmmmmmmmmmmmmmmmmmmmm	--	ENSG00000128918	ALDH1A2
uniq_7579	29	1	29	TAATGCCTGTATTATCTGTAATGACGTAC	10	29	126367704	126367732	GTACGTCATTACAGATAATACAGGCATTA	-	0	mmmmmmmmmmmmmmmmmmmmmmmmmmmmm	--	ENSG00000148848	ADAM12
uniq_7596	27	1	27	TAACAGTCTGTGTCTTTTAATTGAAAC	1	27	174543552	174543578	TAACAGTCTGTGTCTTTTAATTGAAAC	+	0	mmmmmmmmmmmmmmmmmmmmmmmmmmm	--	ENSG00000152061	RABGAP1L
uniq_7615	26	1	26	GTACTGTGTCCTGCAAATTCCACTGC	1	26	144672358	144672383	GTACTGTGTCCTGCAAATTCCACTGC	+	0	mmmmmmmmmmmmmmmmmmmmmmmmmm	--	ENSG00000224363	FP700111.1
uniq_7615	26	1	26	GTACTGTGTCCTGCAAATTCCACTGC	1	26	144672358	144672383	GTACTGTGTCCTGCAAATTCCACTGC	+	0	mmmmmmmmmmmmmmmmmmmmmmmmmm	--	ENSG00000278273	FP700107.1
uniq_7605	29	1	29	TTGGTTGCCTGTGCTTGTGAAGTATTATC	9	29	87365016	87365044	GATAATACTTCACAAGCACAGGCAACCAA	-	0	mmmmmmmmmmmmmmmmmmmmmmmmmmmmm	--	--	--
uniq_7618	26	1	26	TGATTGCACTGTGGTCTGAGAGAGAG	11	26	30064977	30065002	TGATTGCACTGTGGTCTGAGAGAGAG	+	0	mmmmmmmmmmmmmmmmmmmmmmmmmm	--	--	--
uniq_7620	31	1	31	TCTGTTCTGTTCCATTGATCTATTTGTCTGT	2	31	45995678	45995708	TCTGTTCTGTTCCATTGATCTATTTGTCTGT	+	0	mmmmmmmmmmmmmmmmmmmmmmmmmmmmmmm	--	ENSG00000171132	PRKCE
uniq_7567	26	1	26	TGAATCATGCTGCTGAGAACATTTGC	6	26	122612733	122612758	TGAATCATGCTGCTGAGAACATTTGC	+	0	mmmmmmmmmmmmmmmmmmmmmmmmmm	--	ENSG00000135549	PKIB
uniq_7630	29	1	29	CTGATTATTGTGATGTTGAGCATTTTTTC	X	29	118413430	118413458	CTGATTATTGTGATGTTGAGCATTTTTTC	+	0	mmmmmmmmmmmmmmmmmmmmmmmmmmmmm	--	ENSG00000131725	WDR44
uniq_7631	26	1	26	TGATGGAAGTGTTCTAAGACTGGTGG	1	26	93563158	93563183	CCACCAGTCTTAGAACACTTCCATCA	-	0	mmmmmmmmmmmmmmmmmmmmmmmmmm	--	ENSG00000137936	BCAR3
uniq_7632	27	1	27	CATCTGGATCCTTTATGGCACTGCCAT	10	27	126307952	126307978	ATGGCAGTGCCATAAAGGATCCAGATG	-	0	mmmmmmmmmmmmmmmmmmmmmmmmmmm	--	ENSG00000148848	ADAM12
uniq_7638	30	1	30	ATTTCTCTGATGGCCAGTGATGATGTGAGC	7	30	76604920	76604949	ATTTCTCTGATGGCCAGTGATGATGTGAGC	+	0	mmmmmmmmmmmmmmmmmmmmmmmmmmmmmm	--	ENSG00000205485	AC004980.1
uniq_7637	28	1	28	CTGGATGATGTGCTTTGGTGTGGGTCTT	8	28	26314716	26314743	CTGGATGATGTGCTTTGGTGTGGGTCTT	+	0	mmmmmmmmmmmmmmmmmmmmmmmmmmmm	--	ENSG00000221914	PPP2R2A
uniq_7653	27	1	27	TCTGTGTGTTGTCTCTTCACTTTGTTG	10	27	59987181	59987207	TCTGTGTGTTGTCTCTTCACTTTGTTG	+	0	mmmmmmmmmmmmmmmmmmmmmmmmmmm	--	--	--
uniq_7641	27	1	27	GATTGCACTGTGGTCTGAGAGATAGTT	18	27	31351312	31351338	GATTGCACTGTGGTCTGAGAGATAGTT	+	0	mmmmmmmmmmmmmmmmmmmmmmmmmmm	--	ENSG00000134760	DSG1
uniq_7676	27	1	27	TCTGCTGAGAGATCCGCTGTTAGTCTG	1	27	67548572	67548598	TCTGCTGAGAGATCCGCTGTTAGTCTG	+	0	mmmmmmmmmmmmmmmmmmmmmmmmmmm	--	--	--
uniq_7643	25	1	25	CTGAATGACTACTGGGTAAATAACG	10	25	73024382	73024406	CTGAATGACTACTGGGTAAATAACG	+	0	mmmmmmmmmmmmmmmmmmmmmmmmm	--	--	--
uniq_7663	27	1	27	AGGCAACCACTGATCTGCTTTCTGATT	1	27	178128710	178128736	AGGCAACCACTGATCTGCTTTCTGATT	+	0	mmmmmmmmmmmmmmmmmmmmmmmmmmm	--	ENSG00000075391	RASAL2
uniq_7656	27	1	27	TTTAGAAGGAAGGAAACTGATACTAGA	22	27	47754729	47754755	TTTAGAAGGAAGGAAACTGATACTAGA	+	0	mmmmmmmmmmmmmmmmmmmmmmmmmmm	--	ENSG00000224271	AL117329.1
uniq_7678	27	1	27	CAGTACTGACAGAATTCATCACTTGCT	10	27	112242690	112242716	AGCAAGTGATGAATTCTGTCAGTACTG	-	0	mmmmmmmmmmmmmmmmmmmmmmmmmmm	--	--	--
uniq_7708	26	1	26	GTGTCTGTGAAATCCTGTTTTCCCCA	20	26	25015771	25015796	TGGGGAAAACAGGATTTCACAGACAC	-	0	mmmmmmmmmmmmmmmmmmmmmmmmmm	--	ENSG00000154930	ACSS1
uniq_7687	27	1	27	CAGCAGATCTCTAGAGCTTATTCATCC	10	27	75585761	75585787	CAGCAGATCTCTAGAGCTTATTCATCC	+	0	mmmmmmmmmmmmmmmmmmmmmmmmmmm	--	ENSG00000148655	LRMDA
uniq_7701	26	1	26	CACTGTGTCTGTTGCATTTTTCAGCT	4	26	73171752	73171777	AGCTGAAAAATGCAACAGACACAGTG	-	0	mmmmmmmmmmmmmmmmmmmmmmmmmm	--	ENSG00000132466	ANKRD17
uniq_7714	27	1	27	AACAACCTGCTCCTGAATGACTACTGG	16	27	72145259	72145285	AACAACCTGCTCCTGAATGACTACTGG	+	0	mmmmmmmmmmmmmmmmmmmmmmmmmmm	--	--	--
uniq_7721	25	1	25	GTTGTCTGCATAGAGTCCTGTGAAG	14	25	31865962	31865986	CTTCACAGGACTCTATGCAGACAAC	-	0	mmmmmmmmmmmmmmmmmmmmmmmmm	--	--	--
uniq_7720	27	1	27	GAGTGTTCTGTAGATGGCTATTAGGTC	10	27	90492827	90492853	GACCTAATAGCCATCTACAGAACACTC	-	0	mmmmmmmmmmmmmmmmmmmmmmmmmmm	--	ENSG00000236373	LINC02653
uniq_7722	26	1	26	TGAAGCAATGAGAATGAATGAACTGC	3	26	42839488	42839513	TGAAGCAATGAGAATGAATGAACTGC	+	0	mmmmmmmmmmmmmmmmmmmmmmmmmm	--	ENSG00000144648	ACKR2
uniq_7722	26	1	26	TGAAGCAATGAGAATGAATGAACTGC	3	26	42839488	42839513	TGAAGCAATGAGAATGAATGAACTGC	+	0	mmmmmmmmmmmmmmmmmmmmmmmmmm	--	ENSG00000273328	AC099329.2
uniq_7722	26	1	26	TGAAGCAATGAGAATGAATGAACTGC	3	26	42839488	42839513	TGAAGCAATGAGAATGAATGAACTGC	+	0	mmmmmmmmmmmmmmmmmmmmmmmmmm	--	ENSG00000240747	KRBOX1
uniq_7722	26	1	26	TGAAGCAATGAGAATGAATGAACTGC	3	26	42839488	42839513	TGAAGCAATGAGAATGAATGAACTGC	+	0	mmmmmmmmmmmmmmmmmmmmmmmmmm	--	ENSG00000273291	AC092042.3
uniq_7727	28	1	28	TCTGGTAGAATTCGGCTGTGAATCCATC	2	28	29674771	29674798	TCTGGTAGAATTCGGCTGTGAATCCATC	+	0	mmmmmmmmmmmmmmmmmmmmmmmmmmmm	--	--	--
uniq_7723	28	1	28	TACTGTAGCTTAATGTAAGTCCTGAAGT	1	28	146947075	146947102	TACTGTAGCTTAATGTAAGTCCTGAAGT	+	0	mmmmmmmmmmmmmmmmmmmmmmmmmmmm	--	ENSG00000268043	NBPF12
uniq_7741	25	1	25	TCTGCTGCTCTATCATCAAGGTCAC	7	25	72908008	72908032	TCTGCTGCTCTATCATCAAGGTCAC	+	0	mmmmmmmmmmmmmmmmmmmmmmmmm	--	ENSG00000196313	POM121
uniq_7734	28	1	28	GTGTGCTGAATACTGTAAATGTTATGTT	11	28	5922005	5922032	AACATAACATTTACAGTATTCAGCACAC	-	0	mmmmmmmmmmmmmmmmmmmmmmmmmmmm	--	ENSG00000132256	TRIM5
uniq_7737	26	1	26	TGGGCACTTCCTGCATCTTCTTCTCT	9	26	99556991	99557016	TGGGCACTTCCTGCATCTTCTTCTCT	+	0	mmmmmmmmmmmmmmmmmmmmmmmmmm	--	ENSG00000234860	AL162394.1
uniq_7724	26	1	26	TCTGCCCTCTTAAGAAATTTTGAAAC	2	26	187522523	187522548	GTTTCAAAATTTCTTAAGAGGGCAGA	-	0	mmmmmmmmmmmmmmmmmmmmmmmmmm	--	ENSG00000003436	TFPI
uniq_7745	26	1	26	CGATTTTCATGTCAGACAGGGTCAGA	9	26	127412670	127412695	TCTGACCCTGTCTGACATGAAAATCG	-	0	mmmmmmmmmmmmmmmmmmmmmmmmmm	--	--	--
uniq_7752	27	1	27	TGAAGACTTGTCTTTTTTCTTTGGGCG	3	27	106868212	106868238	CGCCCAAAGAAAAAAGACAAGTCTTCA	-	0	mmmmmmmmmmmmmmmmmmmmmmmmmmm	--	ENSG00000242759	LINC00882
uniq_7779	27	1	27	ACCGTGTTTCTGTGGAGGTGTTCTGCA	3	27	42725767	42725793	TGCAGAACACCTCCACAGAAACACGGT	-	0	mmmmmmmmmmmmmmmmmmmmmmmmmmm	--	ENSG00000244607	CCDC13
uniq_7779	27	1	27	ACCGTGTTTCTGTGGAGGTGTTCTGCA	3	27	42725767	42725793	TGCAGAACACCTCCACAGAAACACGGT	-	0	mmmmmmmmmmmmmmmmmmmmmmmmmmm	--	ENSG00000280571	AC006059.2
uniq_7779	27	1	27	ACCGTGTTTCTGTGGAGGTGTTCTGCA	3	27	42725767	42725793	TGCAGAACACCTCCACAGAAACACGGT	-	0	mmmmmmmmmmmmmmmmmmmmmmmmmmm	--	ENSG00000285539	AC006059.3
uniq_7773	26	1	26	CTGGATCTCAGATGCTAGAAATAGTA	10	26	125842730	125842755	CTGGATCTCAGATGCTAGAAATAGTA	+	0	mmmmmmmmmmmmmmmmmmmmmmmmmm	ENST00000299130	ENSG00000107949	BCCIP
uniq_7777	30	1	30	TAGACGTGGCTGTCCAGTTGTTCAGAACTA	1	30	1771657	1771686	TAGTTCTGAACAACTGGACAGCCACGTCTA	-	0	mmmmmmmmmmmmmmmmmmmmmmmmmmmmmm	--	ENSG00000008130	NADK
uniq_7771	28	1	28	CCTTGCCAGATTCTGTTTTGTCTTTCTG	X	28	104098585	104098612	CAGAAAGACAAAACAGAATCTGGCAAGG	-	0	mmmmmmmmmmmmmmmmmmmmmmmmmmmm	--	--	--
uniq_7788	31	1	31	TTCCTTCATTTCAACTTTGGTGAATCTGACA	8	31	136442516	136442546	TTCCTTCATTTCAACTTTGGTGAATCTGACA	+	0	mmmmmmmmmmmmmmmmmmmmmmmmmmmmmmm	--	ENSG00000254101	LINC02055
uniq_7784	31	1	31	TTTGTTTGTGGCTTCTCTGATTCCTTTGAGC	8	31	64654504	64654534	GCTCAAAGGAATCAGAGAAGCCACAAACAAA	-	0	mmmmmmmmmmmmmmmmmmmmmmmmmmmmmmm	--	ENSG00000172817	CYP7B1
uniq_7794	26	1	26	TTGGTATTGTCAGACTTGACTATGAT	X	26	150883937	150883962	ATCATAGTCAAGTCTGACAATACCAA	-	0	mmmmmmmmmmmmmmmmmmmmmmmmmm	--	ENSG00000102181	CD99L2
uniq_7800	26	1	26	AGTTCCTGCTGTATATGATCTGACCT	17	26	69770210	69770235	AGTTCCTGCTGTATATGATCTGACCT	+	0	mmmmmmmmmmmmmmmmmmmmmmmmmm	--	ENSG00000227517	LINC01483
uniq_7803	29	1	29	TCTTACTGATTTGTTTCTGTCCGTGTGCA	19	29	2802809	2802837	TCTTACTGATTTGTTTCTGTCCGTGTGCA	+	0	mmmmmmmmmmmmmmmmmmmmmmmmmmmmm	--	ENSG00000172009	AC006538.1
uniq_7816	27	1	27	GTCTGTTTACTCTGTTGGTAGTTTATC	X	27	11033142	11033168	GATAAACTACCAACAGAGTAAACAGAC	-	0	mmmmmmmmmmmmmmmmmmmmmmmmmmm	--	ENSG00000234129	AC073529.1
uniq_7831	29	1	29	TCCCTGGAGAAGTGTCTGTGCTGAGCCTT	11	29	65439180	65439208	TCCCTGGAGAAGTGTCTGTGCTGAGCCTT	+	0	mmmmmmmmmmmmmmmmmmmmmmmmmmmmm	ENST00000501122	ENSG00000245532	NEAT1
uniq_7821	26	1	26	ATCTTATTTTGAGAAGTGTCTGTTCC	13	26	43717734	43717759	GGAACAGACACTTCTCAAAATAAGAT	-	0	mmmmmmmmmmmmmmmmmmmmmmmmmm	--	ENSG00000120658	ENOX1
uniq_7834	29	1	29	AACATGTAGTTGGTTCCTGTTGATTGAGC	19	29	53346076	53346104	AACATGTAGTTGGTTCCTGTTGATTGAGC	+	0	mmmmmmmmmmmmmmmmmmmmmmmmmmmmm	--	ENSG00000213799	ZNF845
uniq_7838	26	1	26	TGGAAAATCAGAGCATGAAAAGACGT	10	26	87340912	87340937	ACGTCTTTTCATGCTCTGATTTTCCA	-	0	mmmmmmmmmmmmmmmmmmmmmmmmmm	--	ENSG00000223482	NUTM2A-AS1
uniq_7799	31	1	31	TGATCTTTCAGTATGGGATATTATCTTTGAC	7	31	107607381	107607411	TGATCTTTCAGTATGGGATATTATCTTTGAC	+	0	mmmmmmmmmmmmmmmmmmmmmmmmmmmmmmm	--	ENSG00000075790	BCAP29
uniq_7844	25	1	25	TCACAAGTCTAGAAGTGGAGCTGTC	8	25	538977	539001	GACAGCTCCACTTCTAGACTTGTGA	-	0	mmmmmmmmmmmmmmmmmmmmmmmmm	--	ENSG00000180190	TDRP
uniq_7851	28	1	28	TGCTGGCTTAAGCTTCCAGGACTGTGTT	7	28	137857190	137857217	AACACAGTCCTGGAAGCTTAAGCCAGCA	-	0	mmmmmmmmmmmmmmmmmmmmmmmmmmmm	--	--	--
uniq_7852	30	1	30	CATCTGAGGGAATCTTCTGGTCTGTGTGTT	5	30	37657130	37657159	CATCTGAGGGAATCTTCTGGTCTGTGTGTT	+	0	mmmmmmmmmmmmmmmmmmmmmmmmmmmmmm	--	ENSG00000082068	WDR70
uniq_7860	26	1	26	TTCAACTGTGAATCCGTCTGTTCCTG	9	26	135844901	135844926	CAGGAACAGACGGATTCACAGTTGAA	-	0	mmmmmmmmmmmmmmmmmmmmmmmmmm	--	ENSG00000130559	CAMSAP1
uniq_7869	26	1	26	TGCAGAAACTCTACAAGCCAGAAGAG	9	26	109837182	109837207	TGCAGAAACTCTACAAGCCAGAAGAG	+	0	mmmmmmmmmmmmmmmmmmmmmmmmmm	--	ENSG00000157654	PALM2-AKAP2
uniq_7869	26	1	26	TGCAGAAACTCTACAAGCCAGAAGAG	9	26	109837182	109837207	TGCAGAAACTCTACAAGCCAGAAGAG	+	0	mmmmmmmmmmmmmmmmmmmmmmmmmm	--	ENSG00000243444	PALM2
uniq_7877	28	1	28	CCTTCTGCTAGCTTTTGAATGTGTTTGC	8	28	36391613	36391640	CCTTCTGCTAGCTTTTGAATGTGTTTGC	+	0	mmmmmmmmmmmmmmmmmmmmmmmmmmmm	--	--	--
uniq_7865	26	1	26	CAGACAAACAGAGAGCCAAATCATGT	9	26	96801381	96801406	CAGACAAACAGAGAGCCAAATCATGT	+	0	mmmmmmmmmmmmmmmmmmmmmmmmmm	--	--	--
uniq_7861	25	1	25	AACATGCTGTGTGATTTGATTGCTC	16	25	16335731	16335755	AACATGCTGTGTGATTTGATTGCTC	+	0	mmmmmmmmmmmmmmmmmmmmmmmmm	--	ENSG00000183889	AC138969.1
uniq_7879	30	1	30	CTAACCAACCTGCTGCCCTCTGCTCTGTCC	6	30	111280313	111280342	CTAACCAACCTGCTGCCCTCTGCTCTGTCC	+	0	mmmmmmmmmmmmmmmmmmmmmmmmmmmmmm	--	--	--
uniq_7881	31	1	31	TGAGAACTGTAACAAGACAAAGATGCCCACT	8	31	90485917	90485947	TGAGAACTGTAACAAGACAAAGATGCCCACT	+	0	mmmmmmmmmmmmmmmmmmmmmmmmmmmmmmm	--	ENSG00000253394	LINC00534
uniq_7888	25	1	25	TGAAATACTGTACTGGAAAATGTTC	3	25	142747219	142747243	TGAAATACTGTACTGGAAAATGTTC	+	0	mmmmmmmmmmmmmmmmmmmmmmmmm	--	ENSG00000144935	TRPC1
uniq_7876	27	1	27	TTGATCTGTATGTCTGTCTTTAAGCCA	14	27	90712906	90712932	TGGCTTAAAGACAGACATACAGATCAA	-	0	mmmmmmmmmmmmmmmmmmmmmmmmmmm	--	ENSG00000165914	TTC7B
uniq_7892	26	1	26	TAGATTTTTGTGAGAAAGGTTTCTGG	6	26	30321080	30321105	CCAGAAACCTTTCTCACAAAAATCTA	-	0	mmmmmmmmmmmmmmmmmmmmmmmmmm	--	ENSG00000270604	HCG17
uniq_7892	26	1	26	TAGATTTTTGTGAGAAAGGTTTCTGG	6	26	30321080	30321105	CCAGAAACCTTTCTCACAAAAATCTA	-	0	mmmmmmmmmmmmmmmmmmmmmmmmmm	--	ENSG00000231074	HCG18
uniq_7910	27	1	27	TAGTATCTTCAGTGTTCAGCACAATGA	5	27	87301373	87301399	TAGTATCTTCAGTGTTCAGCACAATGA	+	0	mmmmmmmmmmmmmmmmmmmmmmmmmmm	--	ENSG00000145715	RASA1
uniq_7913	26	1	26	GACTGTCAGAAGGAAAACTAAGAAAC	3	26	67780806	67780831	GTTTCTTAGTTTTCCTTCTGACAGTC	-	0	mmmmmmmmmmmmmmmmmmmmmmmmmm	--	--	--
uniq_7921	27	1	27	TGAGAGTGTATCTGTTTTAATGTGAGG	10	27	31856737	31856763	CCTCACATTAAAACAGATACACTCTCA	-	0	mmmmmmmmmmmmmmmmmmmmmmmmmmm	--	ENSG00000165322	ARHGAP12
uniq_7930	26	1	26	TGACAGGCACCCAGACTGATTCCATA	11	26	110438032	110438057	TGACAGGCACCCAGACTGATTCCATA	+	0	mmmmmmmmmmmmmmmmmmmmmmmmmm	--	ENSG00000137714	FDX1
uniq_7889	30	1	30	TGGTGTTTCCTTCATCTCTGTCAGCCTGTG	11	30	72291170	72291199	CACAGGCTGACAGAGATGAAGGAAACACCA	-	0	mmmmmmmmmmmmmmmmmmmmmmmmmmmmmm	ENST00000294053,ENST00000538039	ENSG00000162129,ENSG00000162129	CLPB,CLPB
uniq_7934	26	1	26	AAACAACAGGTGCTGGAGAGGATGTG	Y	26	20036408	20036433	AAACAACAGGTGCTGGAGAGGATGTG	+	0	mmmmmmmmmmmmmmmmmmmmmmmmmm	--	--	--
uniq_7935	26	1	26	CAGAAGAACTCAGGAGGAACAAAGCA	14	26	105317083	105317108	TGCTTTGTTCCTCCTGAGTTCTTCTG	-	0	mmmmmmmmmmmmmmmmmmmmmmmmmm	--	--	--
uniq_7939	25	1	25	TGACTCTGTTTATTATTTTCTAATC	2	25	24129500	24129524	TGACTCTGTTTATTATTTTCTAATC	+	0	mmmmmmmmmmmmmmmmmmmmmmmmm	--	ENSG00000219626	FAM228B
uniq_7939	25	1	25	TGACTCTGTTTATTATTTTCTAATC	2	25	24129500	24129524	TGACTCTGTTTATTATTTTCTAATC	+	0	mmmmmmmmmmmmmmmmmmmmmmmmm	--	ENSG00000276087	AC008073.3
uniq_7911	26	1	26	TGGGATTGTAAAATGGTGCAGCCACT	20	26	46143219	46143244	TGGGATTGTAAAATGGTGCAGCCACT	+	0	mmmmmmmmmmmmmmmmmmmmmmmmmm	--	--	--
uniq_7946	30	1	30	CTTTTTGATGTGCTGTTGGATTTGGTTTGC	12	30	87417527	87417556	CTTTTTGATGTGCTGTTGGATTTGGTTTGC	+	0	mmmmmmmmmmmmmmmmmmmmmmmmmmmmmm	--	--	--
uniq_7957	26	1	26	AGAGCTGAGTTCAATTTCTGGATATC	19	26	15493249	15493274	AGAGCTGAGTTCAATTTCTGGATATC	+	0	mmmmmmmmmmmmmmmmmmmmmmmmmm	--	--	--
uniq_7948	26	1	26	CTGTTCCTGTTCAGCCATCTTGTAAC	2	26	9933264	9933289	CTGTTCCTGTTCAGCCATCTTGTAAC	+	0	mmmmmmmmmmmmmmmmmmmmmmmmmm	--	ENSG00000115750	TAF1B
uniq_7958	26	1	26	TTTTGGTTTTTGTGAATGATGCTACT	6	26	34932780	34932805	TTTTGGTTTTTGTGAATGATGCTACT	+	0	mmmmmmmmmmmmmmmmmmmmmmmmmm	--	ENSG00000064999	ANKS1A
uniq_7961	29	1	29	GCTGCCTTGCAGTTTGATCTCAGTCTGCT	5	29	131312545	131312573	GCTGCCTTGCAGTTTGATCTCAGTCTGCT	+	0	mmmmmmmmmmmmmmmmmmmmmmmmmmmmm	--	ENSG00000158985	CDC42SE2
uniq_7980	27	1	27	CACTTCCCAGTCAGGTCTATCAGAGTT	2	27	62738259	62738285	CACTTCCCAGTCAGGTCTATCAGAGTT	+	0	mmmmmmmmmmmmmmmmmmmmmmmmmmm	--	ENSG00000115504	EHBP1
uniq_7976	27	1	27	GCTAGCCATATGCAGAAAACTGAAACT	4	27	150688242	150688268	GCTAGCCATATGCAGAAAACTGAAACT	+	0	mmmmmmmmmmmmmmmmmmmmmmmmmmm	--	--	--
uniq_7969	26	1	26	TATGAATCTGGGTGCTCCTGTATTGG	12	26	87361302	87361327	TATGAATCTGGGTGCTCCTGTATTGG	+	0	mmmmmmmmmmmmmmmmmmmmmmmmmm	--	--	--
uniq_7964	28	1	28	TGTTGCCTGATGTCCATTGTTTTCAAAA	1	28	153843860	153843887	TTTTGAAAACAATGGACATCAGGCAACA	-	0	mmmmmmmmmmmmmmmmmmmmmmmmmmmm	--	ENSG00000143614	GATAD2B
uniq_7982	29	1	29	CTCAGGACTTGCTTTATGAATCTGGGTGC	1	29	89750685	89750713	CTCAGGACTTGCTTTATGAATCTGGGTGC	+	0	mmmmmmmmmmmmmmmmmmmmmmmmmmmmm	--	ENSG00000271949	AC093423.3
uniq_7982	29	1	29	CTCAGGACTTGCTTTATGAATCTGGGTGC	1	29	89750685	89750713	CTCAGGACTTGCTTTATGAATCTGGGTGC	+	0	mmmmmmmmmmmmmmmmmmmmmmmmmmmmm	--	ENSG00000171488	LRRC8C
uniq_7984	26	1	26	TTTGGATGTGTTTGCTCTTGCTTTTC	X	26	36173344	36173369	TTTGGATGTGTTTGCTCTTGCTTTTC	+	0	mmmmmmmmmmmmmmmmmmmmmmmmmm	--	ENSG00000165164	CFAP47
uniq_7968	27	1	27	CATGAAGGAAATGATTGACAAGCTGGA	4	27	105177256	105177282	CATGAAGGAAATGATTGACAAGCTGGA	+	0	mmmmmmmmmmmmmmmmmmmmmmmmmmm	--	ENSG00000168769	TET2
uniq_7992	26	1	26	TATTTATGATTTCTGGTGCTCTTCAT	11	26	66780333	66780358	TATTTATGATTTCTGGTGCTCTTCAT	+	0	mmmmmmmmmmmmmmmmmmmmmmmmmm	--	ENSG00000173715	C11orf80
uniq_7986	26	1	26	TAATTTGATCGTCTGAAGCCTTCTTC	5	26	145423702	145423727	TAATTTGATCGTCTGAAGCCTTCTTC	+	0	mmmmmmmmmmmmmmmmmmmmmmmmmm	--	--	--
uniq_7999	27	1	27	TCAAGATACAGAACTGTTCCATCACCA	X	27	25140094	25140120	TGGTGATGGAACAGTTCTGTATCTTGA	-	0	mmmmmmmmmmmmmmmmmmmmmmmmmmm	--	--	--
uniq_7989	29	1	29	CAGGAACAAGGTAAAGACATCTGATTTTA	7	29	21494218	21494246	CAGGAACAAGGTAAAGACATCTGATTTTA	+	0	mmmmmmmmmmmmmmmmmmmmmmmmmmmmm	--	ENSG00000105866	SP4
uniq_8005	28	1	28	CTGTTTTGTCTGAAATTAGGATTGCAAC	5	28	86851214	86851241	CTGTTTTGTCTGAAATTAGGATTGCAAC	+	0	mmmmmmmmmmmmmmmmmmmmmmmmmmmm	--	--	--
uniq_8001	28	1	28	TCTGTGCCTGACTTATTTTGCTGAACAT	3	28	111705272	111705299	TCTGTGCCTGACTTATTTTGCTGAACAT	+	0	mmmmmmmmmmmmmmmmmmmmmmmmmmmm	--	ENSG00000240891	PLCXD2
uniq_7995	27	1	27	TACTAGGAGTGCTCATCTGATTTTTGT	3	27	109978346	109978372	TACTAGGAGTGCTCATCTGATTTTTGT	+	0	mmmmmmmmmmmmmmmmmmmmmmmmmmm	--	--	--
uniq_8013	27	1	27	GATAGACATGGGGAAATGATTGGTGTG	2	27	47882089	47882115	CACACCAATCATTTCCCCATGTCTATC	-	0	mmmmmmmmmmmmmmmmmmmmmmmmmmm	--	ENSG00000138081	FBXO11
uniq_8011	27	1	27	TTCTCTGATGGTAGTTTGTATTTCTGT	1	27	242048364	242048390	TTCTCTGATGGTAGTTTGTATTTCTGT	+	0	mmmmmmmmmmmmmmmmmmmmmmmmmmm	--	--	--
uniq_8016	28	1	28	ATCTGGTCCTGGACTTTTCTTGGTTGTT	4	28	71619310	71619337	AACAACCAAGAAAAGTCCAGGACCAGAT	-	0	mmmmmmmmmmmmmmmmmmmmmmmmmmmm	--	--	--
uniq_8018	27	1	27	GAATGTTCTGTGTGCTGATGAGAAAAT	9	27	87691919	87691945	GAATGTTCTGTGTGCTGATGAGAAAAT	+	0	mmmmmmmmmmmmmmmmmmmmmmmmmmm	--	ENSG00000196730	DAPK1
uniq_8012	26	1	26	TTTCTGAGGGCTCTGTTCTGTTCCAT	X	26	3123217	3123242	TTTCTGAGGGCTCTGTTCTGTTCCAT	+	0	mmmmmmmmmmmmmmmmmmmmmmmmmm	--	--	--
uniq_8017	25	1	25	GTTGCTCCGCAGGCCTGCTGCTCAG	10	25	80193043	80193067	CTGAGCAGCAGGCCTGCGGAGCAAC	-	0	mmmmmmmmmmmmmmmmmmmmmmmmm	--	ENSG00000122359	ANXA11
uniq_8021	25	1	25	TGTCTCTGTAGATCTGCCTTTTAAC	1	25	117531061	117531085	TGTCTCTGTAGATCTGCCTTTTAAC	+	0	mmmmmmmmmmmmmmmmmmmmmmmmm	--	--	--
uniq_8020	26	1	26	TTCTTACTGCTGTTTATTTCTGCTGT	14	26	102862858	102862883	TTCTTACTGCTGTTTATTTCTGCTGT	+	0	mmmmmmmmmmmmmmmmmmmmmmmmmm	--	ENSG00000131323	TRAF3
uniq_8028	27	1	27	TCATTGGAAGGGTGAGAGTCAGTGAAC	1	27	117427388	117427414	TCATTGGAAGGGTGAGAGTCAGTGAAC	+	0	mmmmmmmmmmmmmmmmmmmmmmmmmmm	--	ENSG00000198162	MAN1A2
uniq_8035	29	1	29	TTCTGTCTGTGGATTCAGCGCTTCCAGGG	11	29	628139	628167	TTCTGTCTGTGGATTCAGCGCTTCCAGGG	+	0	mmmmmmmmmmmmmmmmmmmmmmmmmmmmm	--	--	--
uniq_8025	27	1	27	TTTTTGTGATGTCAGTGTCTGATTTTG	15	27	67650792	67650818	TTTTTGTGATGTCAGTGTCTGATTTTG	+	0	mmmmmmmmmmmmmmmmmmmmmmmmmmm	--	ENSG00000137764	MAP2K5
uniq_8023	31	1	31	TGAGGTCCATCATTGTTGTAGCACTTGTTCC	9	31	40993939	40993969	TGAGGTCCATCATTGTTGTAGCACTTGTTCC	+	0	mmmmmmmmmmmmmmmmmmmmmmmmmmmmmmm	--	ENSG00000276291	FRG1HP
uniq_8045	28	1	28	TATTCTGTTCACTGGTCTCTGTGTCTGT	2	28	71439639	71439666	TATTCTGTTCACTGGTCTCTGTGTCTGT	+	0	mmmmmmmmmmmmmmmmmmmmmmmmmmmm	--	--	--
uniq_8048	29	1	29	TAGTGTGTGTTGTTCCCCTGTATATGTCC	18	29	63243323	63243351	GGACATATACAGGGGAACAACACACACTA	-	0	mmmmmmmmmmmmmmmmmmmmmmmmmmmmm	--	ENSG00000171791	BCL2
uniq_8046	26	1	26	TTGACGGGCTCCCTGATGGCTAGAAT	5	26	24013770	24013795	TTGACGGGCTCCCTGATGGCTAGAAT	+	0	mmmmmmmmmmmmmmmmmmmmmmmmmm	--	ENSG00000248874	C5orf17
uniq_8073	27	1	27	GATTCTGGTATGTTGTGTCTTTGTTCT	6	27	60984130	60984156	GATTCTGGTATGTTGTGTCTTTGTTCT	+	0	mmmmmmmmmmmmmmmmmmmmmmmmmmm	--	--	--
uniq_8060	26	1	26	TAGGTTGCCTGTTCACTCTGACGGTA	7	26	138940960	138940985	TAGGTTGCCTGTTCACTCTGACGGTA	+	0	mmmmmmmmmmmmmmmmmmmmmmmmmm	--	--	--
uniq_8050	28	1	28	CAGTGGCTTGTAGTTCTCCTTGAAGAGG	1	28	157243445	157243472	CAGTGGCTTGTAGTTCTCCTTGAAGAGG	+	0	mmmmmmmmmmmmmmmmmmmmmmmmmmmm	--	--	--
uniq_8077	25	1	25	TGTCCTGTGACCTCAATTCTCTGAT	6	25	3950456	3950480	TGTCCTGTGACCTCAATTCTCTGAT	+	0	mmmmmmmmmmmmmmmmmmmmmmmmm	--	--	--
uniq_8069	28	1	28	AAGGAACACTTACACACTGCTGGTGAGA	15	28	76859082	76859109	TCTCACCAGCAGTGTGTAAGTGTTCCTT	-	0	mmmmmmmmmmmmmmmmmmmmmmmmmmmm	--	ENSG00000140386	SCAPER
uniq_8078	27	1	27	GTGTGGTGATTCCTCAAGGATTAGAAC	3	27	6592342	6592368	GTGTGGTGATTCCTCAAGGATTAGAAC	+	0	mmmmmmmmmmmmmmmmmmmmmmmmmmm	--	ENSG00000189229	AC069277.1
uniq_8100	26	1	26	TTTAGAGAGGTCTGGCTACTTGGTCC	8	26	86375373	86375398	TTTAGAGAGGTCTGGCTACTTGGTCC	+	0	mmmmmmmmmmmmmmmmmmmmmmmmmm	--	ENSG00000123124	WWP1
uniq_8084	26	1	26	TGTGCCATGTTGGTTTGCTGTACCCA	1	26	196137833	196137858	TGTGCCATGTTGGTTTGCTGTACCCA	+	0	mmmmmmmmmmmmmmmmmmmmmmmmmm	--	--	--
uniq_8092	27	1	27	AGCCCCTTCAACCTGTGGCCTGACCTC	14	27	92859392	92859418	AGCCCCTTCAACCTGTGGCCTGACCTC	+	0	mmmmmmmmmmmmmmmmmmmmmmmmmmm	--	--	--
uniq_8081	26	1	26	GTGTGTGTATCTCTGCCAGTCTTTGG	7	26	123841458	123841483	GTGTGTGTATCTCTGCCAGTCTTTGG	+	0	mmmmmmmmmmmmmmmmmmmmmmmmmm	--	ENSG00000106302	HYAL4
uniq_8102	27	1	27	CTTTATCCAGTTTGCCAGTCTGTGTCT	16	27	10450760	10450786	CTTTATCCAGTTTGCCAGTCTGTGTCT	+	0	mmmmmmmmmmmmmmmmmmmmmmmmmmm	--	ENSG00000166669	ATF7IP2
uniq_8104	27	1	27	TGGTATCATGTACTTCTTTCTCTGATA	X	27	47169150	47169176	TGGTATCATGTACTTCTTTCTCTGATA	+	0	mmmmmmmmmmmmmmmmmmmmmmmmmmm	--	ENSG00000182872	RBM10
uniq_8111	26	1	26	TGTAAGTTGCCTGTTCACTCTGATGA	7	26	118314227	118314252	TGTAAGTTGCCTGTTCACTCTGATGA	+	0	mmmmmmmmmmmmmmmmmmmmmmmmmm	--	ENSG00000106013	ANKRD7
uniq_8112	27	1	27	TACATCAGGGCTCTGGAAATTCACCAA	3	27	136432993	136433019	TTGGTGAATTTCCAGAGCCCTGATGTA	-	0	mmmmmmmmmmmmmmmmmmmmmmmmmmm	--	ENSG00000118007	STAG1
uniq_8122	27	1	27	TTTGAGGAACTGCCAGACTGTCTTCCA	9	27	109575913	109575939	TTTGAGGAACTGCCAGACTGTCTTCCA	+	0	mmmmmmmmmmmmmmmmmmmmmmmmmmm	--	--	--
uniq_8131	26	1	26	TGTGTTTCTTGGCTGCATAAATGTCT	8	26	15577083	15577108	TGTGTTTCTTGGCTGCATAAATGTCT	+	0	mmmmmmmmmmmmmmmmmmmmmmmmmm	--	ENSG00000104723	TUSC3
uniq_8109	26	1	26	AGACTGTTCTCTATTTTAGCTGTGGC	8	26	91001319	91001344	GCCACAGCTAAAATAGAGAACAGTCT	-	0	mmmmmmmmmmmmmmmmmmmmmmmmmm	--	ENSG00000155099	PIP4P2
uniq_8146	26	1	26	ACAACTTGAAGGAGCTTTCACTGGAT	10	26	68028408	68028433	ATCCAGTGAAAGCTCCTTCAAGTTGT	-	0	mmmmmmmmmmmmmmmmmmmmmmmmmm	--	ENSG00000148634	HERC4
uniq_8132	27	1	27	TGACTGTCAGAAGGAAAACTAAGAAAC	5	27	108212539	108212565	GTTTCTTAGTTTTCCTTCTGACAGTCA	-	0	mmmmmmmmmmmmmmmmmmmmmmmmmmm	--	ENSG00000145743	FBXL17
uniq_8135	30	1	30	TCTCTTCTGGCTTGTAGGGTTTCTGCAGAG	2	30	232035833	232035862	TCTCTTCTGGCTTGTAGGGTTTCTGCAGAG	+	0	mmmmmmmmmmmmmmmmmmmmmmmmmmmmmm	--	ENSG00000144535	DIS3L2
uniq_8161	27	1	27	CTGAATAGAGAGATGTACCAAGTTTAT	4	27	139133532	139133558	ATAAACTTGGTACATCTCTCTATTCAG	-	0	mmmmmmmmmmmmmmmmmmmmmmmmmmm	--	ENSG00000109381	ELF2
uniq_8163	25	1	25	TTCAGATCTGTGTGCATTTTTAATT	22	25	50804953	50804977	TTCAGATCTGTGTGCATTTTTAATT	+	0	mmmmmmmmmmmmmmmmmmmmmmmmm	--	--	--
uniq_8149	29	1	29	TTCACTCATGATTTGGCTCTCTGTTTGTC	3	29	163991057	163991085	TTCACTCATGATTTGGCTCTCTGTTTGTC	+	0	mmmmmmmmmmmmmmmmmmmmmmmmmmmmm	--	--	--
uniq_8168	26	1	26	TACTGTTTAATATTTGCTAGCCTGGA	5	26	93859776	93859801	TCCAGGCTAGCAAATATTAAACAGTA	-	0	mmmmmmmmmmmmmmmmmmmmmmmmmm	--	ENSG00000113391	FAM172A
uniq_8159	26	1	26	CAGTAAATGATGTTGGGGCAATTGAC	13	26	79324862	79324887	GTCAATTGCCCCAACATCATTTACTG	-	0	mmmmmmmmmmmmmmmmmmmmmmmmmm	--	ENSG00000139746	RBM26
uniq_8175	27	1	27	TGGTCTCTGTCTTTCATGTTAGAAGTT	1	27	39188075	39188101	TGGTCTCTGTCTTTCATGTTAGAAGTT	+	0	mmmmmmmmmmmmmmmmmmmmmmmmmmm	--	ENSG00000127603	MACF1
uniq_8191	27	1	27	TTGCTTATCAGCTGAAGGAGATTTTGG	3	27	53923621	53923647	TTGCTTATCAGCTGAAGGAGATTTTGG	+	0	mmmmmmmmmmmmmmmmmmmmmmmmmmm	--	--	--
uniq_8192	25	1	25	TCTGTTTGATCTGTCTAATGTTGAC	3	25	13993270	13993294	TCTGTTTGATCTGTCTAATGTTGAC	+	0	mmmmmmmmmmmmmmmmmmmmmmmmm	--	ENSG00000180438	TPRXL
uniq_8176	25	1	25	TTGTGTCTGGCTCCTCTCACTCAGC	19	25	16848015	16848039	TTGTGTCTGGCTCCTCTCACTCAGC	+	0	mmmmmmmmmmmmmmmmmmmmmmmmm	--	ENSG00000127511	SIN3B
uniq_8197	26	1	26	TCTGATGGCCAGTGATGATGAGCACT	8	26	43308025	43308050	TCTGATGGCCAGTGATGATGAGCACT	+	0	mmmmmmmmmmmmmmmmmmmmmmmmmm	--	ENSG00000188877	POTEA
uniq_8194	30	1	30	GACAAGATCTGCAGACAAATTCAGTAGCTG	15	30	51333038	51333067	CAGCTACTGAATTTGTCTGCAGATCTTGTC	-	0	mmmmmmmmmmmmmmmmmmmmmmmmmmmmmm	--	ENSG00000137869	CYP19A1
uniq_8193	25	1	25	CAGTTTGATCTCAGACTGCTGTGCT	9	25	2899817	2899841	CAGTTTGATCTCAGACTGCTGTGCT	+	0	mmmmmmmmmmmmmmmmmmmmmmmmm	--	--	--
uniq_8218	25	1	25	CCATCTGATCTTTGATAAACCTGAC	X	25	152329554	152329578	CCATCTGATCTTTGATAAACCTGAC	+	0	mmmmmmmmmmmmmmmmmmmmmmmmm	--	--	--
uniq_8217	29	1	29	TCCAAGCTCCATACCTGGCCTTTTCTGAC	3	29	121679718	121679746	GTCAGAAAAGGCCAGGTATGGAGCTTGGA	-	0	mmmmmmmmmmmmmmmmmmmmmmmmmmmmm	--	ENSG00000173230	GOLGB1
uniq_8227	26	1	26	TCTTCCCTATTGAGAACAGAGCTGCA	20	26	41063367	41063392	TCTTCCCTATTGAGAACAGAGCTGCA	+	0	mmmmmmmmmmmmmmmmmmmmmmmmmm	--	ENSG00000198900	TOP1
uniq_8234	29	1	29	ACTGCAGAACTGGAGAGCAGGAGATGGAC	X	29	133825283	133825311	GTCCATCTCCTGCTCTCCAGTTCTGCAGT	-	0	mmmmmmmmmmmmmmmmmmmmmmmmmmmmm	--	ENSG00000147257	GPC3
uniq_8233	32	1	32	TGGAACAGTGCTCAGTCTAGTTGTAATTATTT	11	32	13425251	13425282	AAATAATTACAACTAGACTGAGCACTGTTCCA	-	0	mmmmmmmmmmmmmmmmmmmmmmmmmmmmmmmm	--	ENSG00000148925	BTBD10
uniq_8226	27	1	27	TTTCATGAATTTCAGGAGAGGCATTGG	6	27	42623788	42623814	TTTCATGAATTTCAGGAGAGGCATTGG	+	0	mmmmmmmmmmmmmmmmmmmmmmmmmmm	--	ENSG00000024048	UBR2
uniq_8223	28	1	28	GCCACAGAACTGAACACTGAAAAATGAT	9	28	96461212	96461239	GCCACAGAACTGAACACTGAAAAATGAT	+	0	mmmmmmmmmmmmmmmmmmmmmmmmmmmm	--	ENSG00000130956	HABP4
uniq_8247	27	1	27	TAGAAGATATAAGGTCTGGTCTTGATT	2	27	11282623	11282649	AATCAAGACCAGACCTTATATCTTCTA	-	0	mmmmmmmmmmmmmmmmmmmmmmmmmmm	--	ENSG00000134318	ROCK2
uniq_8251	26	1	26	TAGAACAGTTGAACATCACAGAAGCC	12	26	24887606	24887631	GGCTTCTGTGATGTTCAACTGTTCTA	-	0	mmmmmmmmmmmmmmmmmmmmmmmmmm	--	ENSG00000060982	BCAT1
uniq_8240	26	1	26	CACGGTGGGAGGACAGAGAAGCCAGC	7	26	102153696	102153721	GCTGGCTTCTCTGTCCTCCCACCGTG	-	0	mmmmmmmmmmmmmmmmmmmmmmmmmm	ENST00000566572	ENSG00000261535	AC005086.1
uniq_8235	27	1	27	AACGTGTGTCTCTCAATACTGCAGATT	15	27	64139787	64139813	AACGTGTGTCTCTCAATACTGCAGATT	+	0	mmmmmmmmmmmmmmmmmmmmmmmmmmm	ENST00000261889,ENST00000559844,ENST00000380285	ENSG00000028528,ENSG00000028528,ENSG00000028528	SNX1,SNX1,SNX1
uniq_8267	27	1	27	TTGCTGTGCAGAAGCTCTTTAGTTTAA	18	27	58509862	58509888	TTGCTGTGCAGAAGCTCTTTAGTTTAA	+	0	mmmmmmmmmmmmmmmmmmmmmmmmmmm	--	--	--
uniq_8258	29	1	29	TTTGACTCTTACAGATCTCAGTTCTCTGC	15	29	94426550	94426578	TTTGACTCTTACAGATCTCAGTTCTCTGC	+	0	mmmmmmmmmmmmmmmmmmmmmmmmmmmmm	--	ENSG00000140563	MCTP2
uniq_8252	27	1	27	TAAATACTTTGGAATAAGCTTGAGCTT	3	27	149942412	149942438	AAGCTCAAGCTTATTCCAAAGTATTTA	-	0	mmmmmmmmmmmmmmmmmmmmmmmmmmm	--	ENSG00000206199	ANKUB1
uniq_8272	30	1	30	TGATGAAAGACTTATGGAGATGGATGTCAG	10	30	126268054	126268083	CTGACATCCATCTCCATAAGTCTTTCATCA	-	0	mmmmmmmmmmmmmmmmmmmmmmmmmmmmmm	--	ENSG00000148848	ADAM12
uniq_8271	26	1	26	GTCCCTCTACTTCAGTGCATCTGAAT	5	26	77256405	77256430	GTCCCTCTACTTCAGTGCATCTGAAT	+	0	mmmmmmmmmmmmmmmmmmmmmmmmmm	--	ENSG00000113231	PDE8B
uniq_8271	26	1	26	GTCCCTCTACTTCAGTGCATCTGAAT	5	26	77256405	77256430	GTCCCTCTACTTCAGTGCATCTGAAT	+	0	mmmmmmmmmmmmmmmmmmmmmmmmmm	--	ENSG00000284762	AC022414.1
uniq_8287	26	1	26	TCTATCTCTTTCAGTTCTACTCTGTC	4	26	168215152	168215177	GACAGAGTAGAACTGAAAGAGATAGA	-	0	mmmmmmmmmmmmmmmmmmmmmmmmmm	--	--	--
[truncated: 53,396 more rows]
